# Supplementary material for: Refined RIP-seq protocol for epitranscriptome analysis with low input materials
Source: PLoS Biol. 2018 Sep 13;16(9):e2006092. doi: 10.1371/journal.pbio.2006092 (PMC6136692; doi:10.1371/journal.pbio.2006092)
Supplement: S1 Data — (XLSX) [file pbio.2006092.s014.xlsx]

## Sheet: Fig 1
B
		Cluc			Gluc
		Mean	SD		Mean	SD
	Method I	1	0.054297		1.6244	0.167388
	Method II	1	0.098876		2.64105	0.236367
	Method III	1	0.070075		2.09198	0.127633
C
		Cluc			Gluc
		Mean	SD		Mean	SD
	1round IP	1	0.098876		2.64105	0.236367
	2round IP	1	0.06655		3.53296	0.263069
D
		Cluc			Gluc
		Mean	SD		Mean	SD
	TotalRNA-1IP-1	1	0.465153		199.384	4.72706
	TotalRNA-1IP-2	1	0.717539		114.966	0.907843
	TotalRNA-1IP-3	1	0.42062		101.449	7.81038
	TotalRNA-2IP	1	0		606688	26433.2
E
		GAPDH			SETD7-peak
		Mean	SD		Mean	SD
	TotalRNA-1IP-1	1	0.035441		93.4064	5.66024
	TotalRNA-1IP-2	1	0.002284		91.3278	4.55659
	TotalRNA-1IP-3	1	0.002696		101.502	8.86531
	TotalRNA-2IP	1	0.052895		140.492	4.06122

## Sheet: Fig 2
A
		MACS	MeTPeak
	with duplication	43568	8279
	without duplication	14069	8956
B
	Peak caller		MACS		MeTPeak		Overlapped
	Number of Peaks		Mean	CI	Mean	CI	Mean	CI
	read depth	5M	10705	42.6797	4958.2	62.3953	3665	24.4422
		10M	12354.6	55.4567	7181.4	80.4384	5202.6	59.1428
		15M	13169.2	30.0113	8069.4	30.4347	5865.4	40.7353
		20M	13606	15.5828	8671.4	28.5529	6130.4	13.647
		25M	13956.4	24.2299	8582.4	32.2665	6347.8	26.1694
D
	motif counts	MACS	MeTPeak
	-96	2	3
	-95	3	1
	-94	2	8.5
	-93	2	5
	-92	2	2
	-91	3	9.5
	-90	0	10
	-89	5	3.5
	-88	4	3
	-87	2	4.5
	-86	3	8
	-85	2	2.5
	-84	2	7
	-83	0.5	3.75
	-82	2	5
	-81	3	5
	-80	3	4.5
	-79	5	5
	-78	4	10
	-77	4	5
	-76	2.5	3
	-75	1.33333	3
	-74	3	9
	-73	0	1.5
	-72	1	9
	-71	1	6
	-70	4.5	4
	-69	3.83333	9.5
	-68	3	1
	-67	2	5
	-66	2	5
	-65	1	10
	-64	3.5	5
	-63	0.333333	7.5
	-62	6	5
	-61	5	7
	-60	3	8
	-59	4	9
	-58	5	8.5
	-57	2	3
	-56	1	7.5
	-55	3	9.5
	-54	2	7.5
	-53	0	7.5
	-52	5	9
	-51	3	11
	-50	4	7
	-49	1.5	9
	-48	2	8.5
	-47	3	2.5
	-46	3	1
	-45	3	6
	-44	5	6
	-43	0.5	4.25
	-42	5	7
	-41	4	3
	-40	3	4
	-39	4	10.5
	-38	1	6.5
	-37	3	5
	-36	1	5
	-35	2	7
	-34	4.5	8
	-33	0	8
	-32	3	4
	-31	2	12
	-30	4.5	3
	-29	5	5
	-28	5	9
	-27	2	3
	-26	3	8.5
	-25	2	2
	-24	2	3
	-23	5.5	9.5
	-22	4	6
	-21	2	3
	-20	3	5
	-19	0.5	9.5
	-18	3	9.5
	-17	1	3
	-16	1	7
	-15	0	5
	-14	5	13
	-13	5	11.5
	-12	2	3
	-11	2	4.5
	-10	5	2.5
	-9	2.5	7
	-8	4	6
	-7	5	3.5
	-6	2	7.5
	-5	1	10
	-4	3.5	6
	-3	2	7.75
	-2	5	3
	-1	6	11
	0	5	9
	1	9	7
	2	3	3.5
	3	4	11.5
	4	1	3.5
	5	4	4
	6	3	4
	7	5.5	4
	8	1	11
	9	4.5	6.5
	10	0	4.5
	11	6	8.5
	12	3	3
	13	4	3
	14	3	4
	15	0.5	5
	16	4	2.5
	17	6.5	4.5
	18	6.5	6
	19	4	5.5
	20	2	6
	21	4.83333	3
	22	3	4
	23	3.5	10.5
	24	3	8
	25	1	5.5
	26	5	7
	27	3	4
	28	3.33333	6
	29	4	12
	30	8.33333	1
	31	2	3
	32	2	3
	33	3	5
	34	3.33333	6
	35	3	3
	36	4	9
	37	5	4.25
	38	1	8
	39	7	4
	40	7	6.5
	41	3	7
	42	4.5	5
	43	5.33333	4
	44	4	2
	45	5	2
	46	7.5	2
	47	4	6.5
	48	1	3
	49	7	4
	50	2.5	3
	51	6	4
	52	7.5	2
	53	7	5
	54	4	6
	55	9	3
	56	8	4
	57	5.5	8
	58	7	6
	59	7	3
	60	4	1
	61	7	2
	62	6	6
	63	6.5	4
	64	4	1
	65	11	3
	66	11.5	4
	67	7	3
	68	5	3
	69	7	8
	70	5	5
	71	0	4
	72	8.5	5.5
	73	6	4.5
	74	6	3
	75	4.33333	6
	76	3.5	6
	77	7	5
	78	3	4.5
	79	3	8
	80	6.5	4
	81	9	1
	82	7	4
	83	5	7
	84	7	4.5
	85	4	6
	86	8	5
	87	8	1
	88	1	2
	89	9	3
	90	3	2
	91	2	3
	92	5	3.5
	93	8.5	2.5
	94	2	2
	95	5.5	3
	96	5	3

## Sheet: Fig 3
A
		Cluc			Gluc
		Mean	SD		Mean	SD
	32 µg-Synaptic	1	0.731399		47.9197	1.51677
	32 µg-NEB	1	0.42062		101.449	7.81038
	32 µg-Millipore	1	1.14498		332.416	0.589508
		GAPDH			SETD7-peak
		Mean	SD		Mean	SD
	32 µg-Synaptic	1	0.07162		40.4622	0.532915
	32 µg-NEB	1	0.002696		101.502	8.86531
	32 µg-Millipore	1	0.059097		384.961	96.6062
C
		Synaptic	NEB	Millipore	Over lapped Three of them (Merged)
	Number of peak	13395	12989	13211	7594
D
	Antibody		Millipore		NEB		Synaptic
	Number of Peaks		Mean	CI	Mean	CI	Mean	CI
	read depth	1M	2761.8	25.2702	2039.6	28.0215	1391	44.2231
		3M	6440.8	60.2649	5267.8	87.0468	4143	60.6258
		5M	8242.6	104.803	7213.6	39.7391	6128.2	64.8489
		10M	10469	86.0832	9816	93.2695	9422.6	66.5224
		15M	11506.4	23.454	11316.4	122.131	11047.8	100.285
		20M	12238.2	49.9096	12123.2	58.0695	12170.4	80.03
		23M	12526.4	39.9712	12618.8	92.3826	12869	69.2276
E
	m6A count	Milipore	NBE	Synaptic
	TSS_200	1145	1251	1464
	5UTR	843	891	985
	CDS	5231	5253	5570
	stop_codon	2623	2252	2245
	3UTR	3418	3132	2932
F
	# TSS downstream 600nt						# Stop codon centred 1200nt
		Input	Millipore	NEB	Synaptic			Input	Millipore	NEB	Synaptic
	1	0.208032	0.448966	0.428836	0.419785		-599	0.572224	1.33242	1.1706	0.96319
	2	0.239569	0.533552	0.512598	0.512307		-598	0.572293	1.33637	1.17345	0.964848
	3	0.244581	0.541432	0.52092	0.521149		-597	0.572171	1.3376	1.17425	0.965445
	4	0.250158	0.550296	0.530183	0.531336		-596	0.572118	1.33874	1.17516	0.966115
	5	0.255921	0.55937	0.539496	0.541674		-595	0.572715	1.34168	1.17694	0.96711
	6	0.261453	0.568277	0.548781	0.551783		-594	0.57272	1.34287	1.17791	0.967943
	7	0.267168	0.577096	0.557938	0.561425		-593	0.57303	1.34466	1.1797	0.968874
	8	0.27358	0.586794	0.567993	0.571352		-592	0.573388	1.34723	1.18122	0.970004
	9	0.279324	0.595868	0.57686	0.581215		-591	0.573362	1.34893	1.18195	0.970352
	10	0.285383	0.605419	0.586726	0.591426		-590	0.573481	1.3503	1.18302	0.971258
	11	0.291758	0.614535	0.596184	0.601586		-589	0.573752	1.35187	1.18447	0.971951
	12	0.298299	0.624123	0.605968	0.612469		-588	0.573823	1.35334	1.18537	0.972523
	13	0.304406	0.633389	0.615291	0.622743		-587	0.573945	1.35474	1.18638	0.973238
	14	0.310597	0.642097	0.62509	0.632494		-586	0.574205	1.35662	1.18766	0.974295
	15	0.316734	0.65126	0.635715	0.643285		-585	0.574091	1.35793	1.18858	0.975068
	16	0.323338	0.660927	0.6462	0.653973		-584	0.574405	1.35947	1.19011	0.976058
	17	0.32985	0.670877	0.656254	0.664631		-583	0.57472	1.36144	1.19193	0.976963
	18	0.336191	0.680979	0.667058	0.675267		-582	0.574628	1.3631	1.19268	0.977358
	19	0.342811	0.690802	0.678232	0.686347		-581	0.574299	1.36446	1.19348	0.97787
	20	0.349593	0.700625	0.688652	0.697308		-580	0.574828	1.3669	1.19515	0.978736
	21	0.356434	0.710328	0.699376	0.708527		-579	0.574846	1.36811	1.19608	0.9794
	22	0.363265	0.720396	0.710377	0.720013		-578	0.575273	1.36929	1.1966	0.980214
	23	0.370336	0.730147	0.721444	0.731668		-577	0.575858	1.3717	1.19831	0.981381
	24	0.37759	0.740737	0.733263	0.743038		-576	0.575829	1.37339	1.19947	0.982345
	25	0.384242	0.751173	0.744373	0.754389		-575	0.576037	1.37511	1.20119	0.983485
	26	0.391245	0.76118	0.755321	0.766301		-574	0.576137	1.37723	1.20296	0.984474
	27	0.398464	0.772004	0.766567	0.777906		-573	0.576262	1.37837	1.20415	0.984721
	28	0.405865	0.783069	0.777247	0.789021		-572	0.576482	1.37983	1.20527	0.985584
	29	0.413263	0.793407	0.788445	0.800955		-571	0.577157	1.38211	1.20692	0.986837
	30	0.420607	0.804341	0.799723	0.812436		-570	0.577129	1.38355	1.20852	0.987533
	31	0.427981	0.814573	0.81065	0.824062		-569	0.577444	1.3851	1.20932	0.988298
	32	0.435588	0.825772	0.822346	0.836397		-568	0.577659	1.38724	1.21106	0.98937
	33	0.443419	0.836955	0.834268	0.848377		-567	0.577747	1.38892	1.21233	0.990536
	34	0.451021	0.847282	0.845738	0.859937		-566	0.577994	1.39019	1.21324	0.990924
	35	0.459236	0.857332	0.856526	0.871421		-565	0.57795	1.39289	1.21545	0.991884
	36	0.466825	0.867767	0.867397	0.88246		-564	0.577901	1.39412	1.21662	0.992611
	37	0.474272	0.877565	0.878856	0.894225		-563	0.577977	1.39546	1.21728	0.993327
	38	0.482161	0.887788	0.890295	0.905974		-562	0.578256	1.39795	1.21902	0.994694
	39	0.489796	0.89796	0.901382	0.917628		-561	0.578617	1.39937	1.22045	0.995312
	40	0.496857	0.907848	0.91186	0.928491		-560	0.579049	1.40092	1.22141	0.996005
	41	0.504364	0.918128	0.923046	0.939787		-559	0.579463	1.40352	1.22327	0.997207
	42	0.512011	0.9279	0.933862	0.951345		-558	0.57998	1.40414	1.22444	0.998083
	43	0.519807	0.93865	0.94557	0.963544		-557	0.580238	1.40588	1.22574	0.998706
	44	0.528154	0.949033	0.956566	0.975256		-556	0.580379	1.40892	1.2273	0.999997
	45	0.535833	0.959553	0.967523	0.987223		-555	0.581176	1.41037	1.22787	1.00079
	46	0.543974	0.969495	0.979225	0.998835		-554	0.581274	1.412	1.22909	1.00143
	47	0.55198	0.980247	0.990448	1.01098		-553	0.581864	1.41416	1.23056	1.00286
	48	0.559668	0.990579	1.00189	1.02276		-552	0.581598	1.41538	1.23171	1.00359
	49	0.567759	1.00068	1.01303	1.03422		-551	0.581712	1.41654	1.23283	1.00429
	50	0.575526	1.01097	1.02441	1.04584		-550	0.581892	1.41852	1.2338	1.00533
	51	0.583308	1.02132	1.03544	1.05831		-549	0.581938	1.4203	1.23504	1.00588
	52	0.59128	1.03151	1.04697	1.07022		-548	0.582048	1.42139	1.23625	1.00636
	53	0.599043	1.04107	1.05789	1.08241		-547	0.581939	1.42396	1.23816	1.0075
	54	0.607238	1.0522	1.06903	1.09394		-546	0.581618	1.42511	1.23877	1.00815
	55	0.614835	1.06274	1.0798	1.10574		-545	0.581603	1.42658	1.23952	1.00889
	56	0.623114	1.07252	1.09156	1.11708		-544	0.581663	1.42879	1.24064	1.01007
	57	0.631083	1.08303	1.10332	1.12864		-543	0.58175	1.42963	1.24092	1.01036
	58	0.638736	1.09361	1.11474	1.14012		-542	0.581819	1.43113	1.24191	1.01116
	59	0.646532	1.10389	1.12578	1.15113		-541	0.582027	1.43291	1.24318	1.01239
	60	0.654629	1.11337	1.13685	1.16255		-540	0.581932	1.43433	1.2437	1.0134
	61	0.662693	1.1231	1.1472	1.17381		-539	0.582009	1.43586	1.24494	1.01395
	62	0.671174	1.13338	1.15871	1.1856		-538	0.582135	1.4386	1.2464	1.01487
	63	0.679254	1.14369	1.17016	1.19756		-537	0.582139	1.43931	1.24758	1.0154
	64	0.687501	1.15411	1.18125	1.20921		-536	0.582398	1.44091	1.24828	1.01586
	65	0.695503	1.16402	1.19247	1.22048		-535	0.582631	1.44301	1.25018	1.01705
	66	0.703335	1.17369	1.20294	1.23198		-534	0.582753	1.44482	1.25112	1.01789
	67	0.711808	1.18332	1.21433	1.24359		-533	0.582438	1.44649	1.25271	1.01896
	68	0.72	1.19319	1.22519	1.25533		-532	0.582387	1.44852	1.25463	1.01989
	69	0.727506	1.20331	1.23623	1.26731		-531	0.582315	1.44995	1.25538	1.02037
	70	0.735475	1.21275	1.24648	1.27867		-530	0.581978	1.45199	1.25645	1.0212
	71	0.743714	1.22325	1.25681	1.28987		-529	0.582334	1.45436	1.25814	1.02246
	72	0.75148	1.23307	1.26761	1.30129		-528	0.582245	1.45625	1.25933	1.02336
	73	0.759612	1.24319	1.27916	1.31265		-527	0.582326	1.45798	1.26118	1.02394
	74	0.767129	1.25305	1.28972	1.32348		-526	0.582669	1.46091	1.26337	1.02541
	75	0.774957	1.26311	1.30034	1.33439		-525	0.583248	1.46174	1.26462	1.02598
	76	0.782254	1.27279	1.31081	1.34551		-524	0.583457	1.46292	1.26599	1.02729
	77	0.790179	1.28267	1.32159	1.35703		-523	0.583451	1.46557	1.26798	1.02868
	78	0.798009	1.29308	1.33258	1.36845		-522	0.583429	1.4662	1.26839	1.02891
	79	0.806079	1.30299	1.34366	1.37997		-521	0.583599	1.46829	1.26979	1.02993
	80	0.813761	1.31258	1.35424	1.39122		-520	0.583694	1.47044	1.27192	1.03098
	81	0.821496	1.32208	1.36509	1.4022		-519	0.58365	1.47197	1.27248	1.03136
	82	0.829374	1.33153	1.37615	1.41334		-518	0.584154	1.47336	1.27348	1.03247
	83	0.837334	1.34151	1.38622	1.42393		-517	0.584162	1.47616	1.27503	1.03343
	84	0.845181	1.35099	1.39663	1.43481		-516	0.58398	1.47772	1.27569	1.03407
	85	0.853148	1.36029	1.40714	1.44587		-515	0.583809	1.47928	1.2768	1.03516
	86	0.861277	1.36961	1.41727	1.45679		-514	0.583921	1.48195	1.2783	1.03644
	87	0.869014	1.3793	1.42812	1.46806		-513	0.58401	1.48394	1.27899	1.0374
	88	0.877098	1.38896	1.43845	1.47901		-512	0.584059	1.48553	1.27996	1.03813
	89	0.885509	1.39837	1.44876	1.48957		-511	0.584394	1.48718	1.28202	1.03886
	90	0.893049	1.40826	1.4591	1.50016		-510	0.584624	1.48842	1.28265	1.03971
	91	0.900755	1.41744	1.4691	1.51091		-509	0.58489	1.49101	1.28374	1.04045
	92	0.908748	1.42676	1.47952	1.5219		-508	0.585193	1.49384	1.28583	1.04171
	93	0.916615	1.43552	1.4896	1.53264		-507	0.585189	1.49523	1.28664	1.04231
	94	0.92509	1.44478	1.50041	1.54313		-506	0.585642	1.4972	1.28797	1.04333
	95	0.933292	1.45401	1.51115	1.55388		-505	0.586093	1.49964	1.28969	1.0445
	96	0.941009	1.46276	1.5213	1.56477		-504	0.586154	1.50116	1.29099	1.04503
	97	0.948965	1.47116	1.53155	1.57542		-503	0.586145	1.50198	1.29208	1.04593
	98	0.956961	1.48002	1.54128	1.58573		-502	0.586144	1.50421	1.29462	1.04713
	99	0.964728	1.48941	1.55183	1.59636		-501	0.585775	1.50574	1.29571	1.04766
	100	0.972537	1.49856	1.56196	1.60625		-500	0.585842	1.50689	1.29676	1.04849
	101	0.980641	1.50767	1.57235	1.61682		-499	0.585913	1.50978	1.29779	1.0499
	102	0.988561	1.51629	1.58326	1.62741		-498	0.585928	1.51178	1.29942	1.05123
	103	0.99586	1.52484	1.59333	1.63795		-497	0.585776	1.5139	1.30059	1.05213
	104	1.00384	1.53377	1.6028	1.64871		-496	0.585749	1.51594	1.30188	1.05359
	105	1.01111	1.54232	1.61241	1.65866		-495	0.585811	1.5169	1.30267	1.05424
	106	1.01871	1.55099	1.62267	1.66911		-494	0.585958	1.51836	1.30409	1.05517
	107	1.02624	1.55899	1.63268	1.67873		-493	0.585856	1.52077	1.30565	1.0567
	108	1.03393	1.56776	1.64259	1.68934		-492	0.585504	1.52192	1.30651	1.05742
	109	1.04191	1.5768	1.65248	1.69949		-491	0.585615	1.52416	1.30789	1.05836
	110	1.04917	1.58604	1.66194	1.71003		-490	0.585535	1.52547	1.30903	1.05948
	111	1.05668	1.59508	1.67196	1.72015		-489	0.585147	1.52712	1.31036	1.06029
	112	1.06464	1.60366	1.68158	1.73068		-488	0.585237	1.52887	1.31162	1.06101
	113	1.0725	1.61194	1.69131	1.74058		-487	0.585285	1.53121	1.31375	1.06194
	114	1.08025	1.6209	1.70081	1.75012		-486	0.585069	1.53253	1.31492	1.0627
	115	1.08768	1.62975	1.71078	1.76002		-485	0.58532	1.53381	1.31613	1.06357
	116	1.09557	1.63823	1.72091	1.77013		-484	0.585548	1.53552	1.31806	1.06455
	117	1.10333	1.64652	1.73022	1.77999		-483	0.585582	1.5366	1.31864	1.06514
	118	1.11023	1.65553	1.74003	1.78955		-482	0.585692	1.53825	1.3203	1.06636
	119	1.11762	1.66438	1.74941	1.79948		-481	0.585997	1.54061	1.32192	1.06748
	120	1.12508	1.67285	1.75896	1.8091		-480	0.585572	1.54184	1.3228	1.06848
	121	1.13248	1.68098	1.76844	1.819		-479	0.585462	1.54318	1.3236	1.06932
	122	1.13968	1.68922	1.77816	1.82882		-478	0.58567	1.54607	1.32534	1.07052
	123	1.14746	1.69694	1.78749	1.83842		-477	0.585332	1.54747	1.32664	1.0712
	124	1.15475	1.70547	1.79708	1.84795		-476	0.585409	1.54952	1.32834	1.07246
	125	1.16225	1.71371	1.80681	1.85734		-475	0.585504	1.55172	1.3298	1.0738
	126	1.16928	1.72228	1.81627	1.86721		-474	0.585493	1.55311	1.33071	1.07476
	127	1.17665	1.73027	1.82584	1.87663		-473	0.585425	1.555	1.33238	1.07544
	128	1.18392	1.73887	1.8355	1.8862		-472	0.585005	1.55819	1.33423	1.07659
	129	1.19133	1.7469	1.84472	1.8957		-471	0.584797	1.5594	1.33481	1.07745
	130	1.19831	1.75516	1.8545	1.9053		-470	0.58444	1.56133	1.33561	1.07863
	131	1.20532	1.76343	1.86432	1.91509		-469	0.584691	1.56418	1.33759	1.08011
	132	1.21266	1.7711	1.87274	1.92427		-468	0.584472	1.56583	1.33892	1.08069
	133	1.22023	1.77879	1.88163	1.93377		-467	0.584624	1.56734	1.34012	1.08171
	134	1.22731	1.78728	1.89127	1.94339		-466	0.584318	1.57003	1.342	1.0826
	135	1.23428	1.79538	1.89999	1.95261		-465	0.584912	1.57167	1.34329	1.08354
	136	1.24167	1.80329	1.90906	1.96146		-464	0.585263	1.57466	1.34485	1.08478
	137	1.24884	1.81143	1.91825	1.97101		-463	0.585551	1.57776	1.34669	1.08636
	138	1.25598	1.81915	1.92671	1.97992		-462	0.585306	1.57898	1.34779	1.08707
	139	1.26259	1.8268	1.93575	1.98894		-461	0.585095	1.58005	1.34915	1.08842
	140	1.26984	1.83449	1.94521	1.99786		-460	0.5854	1.58243	1.35123	1.08976
	141	1.27643	1.84207	1.95455	2.00658		-459	0.585391	1.58435	1.35241	1.09066
	142	1.28275	1.84935	1.96288	2.01537		-458	0.585044	1.5864	1.35308	1.09156
	143	1.2898	1.85663	1.97106	2.02413		-457	0.585346	1.58968	1.35509	1.09322
	144	1.29679	1.86336	1.97948	2.03275		-456	0.58541	1.59156	1.35658	1.09398
	145	1.30345	1.87046	1.98794	2.04108		-455	0.585336	1.59366	1.3578	1.09521
	146	1.30996	1.87786	1.99627	2.0493		-454	0.58577	1.59585	1.35967	1.09688
	147	1.3164	1.88493	2.00432	2.05735		-453	0.585889	1.59698	1.36078	1.09783
	148	1.32305	1.89244	2.0121	2.06584		-452	0.585836	1.59825	1.36207	1.0989
	149	1.32999	1.89958	2.02082	2.07451		-451	0.586246	1.60133	1.36417	1.10088
	150	1.33665	1.90639	2.02816	2.08264		-450	0.586526	1.60329	1.3653	1.10191
	151	1.34297	1.91348	2.03533	2.09066		-449	0.587106	1.60518	1.36697	1.10312
	152	1.34962	1.92087	2.04335	2.09871		-448	0.587485	1.60765	1.36874	1.10481
	153	1.35597	1.92737	2.05129	2.10638		-447	0.587415	1.60876	1.37028	1.10561
	154	1.36196	1.93414	2.05914	2.1142		-446	0.587508	1.6106	1.3718	1.10665
	155	1.36842	1.94071	2.0672	2.12204		-445	0.588062	1.6135	1.37403	1.10814
	156	1.37447	1.94748	2.0748	2.12944		-444	0.5883	1.61541	1.37571	1.10906
	157	1.38094	1.95467	2.08246	2.13704		-443	0.589201	1.61851	1.37756	1.11051
	158	1.3873	1.96017	2.08968	2.14445		-442	0.589435	1.62158	1.3798	1.1123
	159	1.39385	1.96707	2.0971	2.15197		-441	0.58935	1.62279	1.38091	1.11311
	160	1.39962	1.97371	2.10402	2.15938		-440	0.589395	1.62451	1.38238	1.11399
	161	1.40594	1.97995	2.11136	2.16654		-439	0.58975	1.62708	1.38448	1.11515
	162	1.41142	1.98553	2.11808	2.17389		-438	0.590164	1.62921	1.38577	1.11662
	163	1.41695	1.99131	2.12487	2.18094		-437	0.590417	1.6313	1.38771	1.11786
	164	1.42285	1.99756	2.13176	2.18844		-436	0.590634	1.63433	1.38994	1.11958
	165	1.42901	2.00402	2.13863	2.19544		-435	0.590835	1.63561	1.39088	1.12042
	166	1.43472	2.01045	2.14534	2.20251		-434	0.591333	1.63819	1.3928	1.12197
	167	1.44028	2.01677	2.15215	2.20973		-433	0.591432	1.64142	1.39515	1.12372
	168	1.44548	2.02263	2.1583	2.21632		-432	0.591727	1.64404	1.39615	1.12467
	169	1.45121	2.02791	2.16421	2.22309		-431	0.591796	1.64647	1.39801	1.12592
	170	1.45686	2.0332	2.17085	2.22958		-430	0.592627	1.6498	1.40114	1.12738
	171	1.46238	2.0394	2.17673	2.23593		-429	0.593	1.65267	1.40224	1.12866
	172	1.46796	2.04521	2.18249	2.24213		-428	0.592969	1.6541	1.40334	1.13001
	173	1.47324	2.05071	2.18888	2.24806		-427	0.593418	1.65722	1.40598	1.13189
	174	1.47803	2.05621	2.19478	2.25421		-426	0.593754	1.65916	1.40806	1.13332
	175	1.4832	2.06168	2.2006	2.25971		-425	0.593971	1.66172	1.41001	1.13493
	176	1.48847	2.06693	2.20674	2.2652		-424	0.594617	1.66501	1.41297	1.1367
	177	1.49378	2.07109	2.21165	2.27019		-423	0.595126	1.66754	1.41491	1.13824
	178	1.49821	2.07593	2.21677	2.27509		-422	0.595172	1.66955	1.41629	1.13978
	179	1.5032	2.08061	2.22242	2.28054		-421	0.595669	1.67282	1.41914	1.14157
	180	1.50803	2.08495	2.22688	2.28558		-420	0.595988	1.67465	1.42069	1.14273
	181	1.51245	2.08887	2.2316	2.29057		-419	0.596551	1.67674	1.42226	1.14402
	182	1.51682	2.09364	2.23617	2.29513		-418	0.596994	1.68066	1.42527	1.14578
	183	1.52157	2.09844	2.24094	2.30006		-417	0.597385	1.68285	1.42688	1.14688
	184	1.52563	2.10338	2.24554	2.30495		-416	0.597761	1.68502	1.42877	1.1482
	185	1.52983	2.10682	2.25004	2.30906		-415	0.597886	1.68833	1.43149	1.14989
	186	1.53351	2.11038	2.25459	2.3128		-414	0.598172	1.69076	1.4328	1.15108
	187	1.53736	2.11405	2.25773	2.31649		-413	0.598637	1.6928	1.43419	1.15255
	188	1.54094	2.11784	2.26075	2.32016		-412	0.599635	1.69652	1.43745	1.15452
	189	1.54478	2.12059	2.26458	2.32376		-411	0.59955	1.69812	1.43934	1.15559
	190	1.54798	2.12362	2.26827	2.32643		-410	0.59971	1.70054	1.44113	1.15749
	191	1.55115	2.12687	2.27134	2.32988		-409	0.600089	1.70407	1.44424	1.15961
	192	1.55428	2.12927	2.27362	2.33232		-408	0.600624	1.7065	1.44619	1.16055
	193	1.55768	2.13139	2.27658	2.33466		-407	0.601115	1.70901	1.44797	1.16187
	194	1.56069	2.13301	2.27925	2.33581		-406	0.601421	1.71185	1.451	1.16401
	195	1.56355	2.13534	2.2822	2.33772		-405	0.601794	1.71413	1.45255	1.16548
	196	1.56679	2.13708	2.28335	2.33983		-404	0.602691	1.71736	1.45473	1.16723
	197	1.56857	2.13735	2.28316	2.34036		-403	0.603517	1.7218	1.45756	1.16938
	198	1.57076	2.1379	2.28442	2.3409		-402	0.604241	1.7246	1.46045	1.17063
	199	1.57279	2.13752	2.28442	2.34107		-401	0.604582	1.72739	1.4621	1.17184
	200	1.5727	2.13425	2.28063	2.33805		-400	0.605491	1.73121	1.46506	1.17393
	201	1.57493	2.1345	2.28142	2.33762		-399	0.605479	1.73395	1.4667	1.17539
	202	1.57491	2.12932	2.27686	2.33325		-398	0.606078	1.73593	1.4688	1.17715
	203	1.57642	2.12945	2.27637	2.33353		-397	0.606784	1.73972	1.47194	1.17938
	204	1.57733	2.12824	2.27574	2.33187		-396	0.607392	1.7417	1.47365	1.18087
	205	1.57784	2.12735	2.27582	2.33047		-395	0.607561	1.74388	1.47562	1.18231
	206	1.57875	2.12656	2.27505	2.32891		-394	0.608259	1.7484	1.47848	1.18448
	207	1.57927	2.12553	2.27429	2.32769		-393	0.608069	1.75002	1.47958	1.18557
	208	1.57902	2.12326	2.27292	2.32621		-392	0.608345	1.75245	1.48186	1.18732
	209	1.57953	2.1222	2.27253	2.32522		-391	0.608963	1.7565	1.48493	1.18976
	210	1.57994	2.1207	2.27078	2.32353		-390	0.609304	1.75946	1.48682	1.19107
	211	1.57958	2.11967	2.26927	2.32217		-389	0.609696	1.76276	1.48938	1.19286
	212	1.57936	2.11806	2.2678	2.31975		-388	0.610036	1.76614	1.49224	1.19512
	213	1.57984	2.11591	2.26632	2.31831		-387	0.610217	1.76874	1.49426	1.19662
	214	1.57973	2.11548	2.26459	2.31698		-386	0.610548	1.77277	1.49702	1.1985
	215	1.57972	2.11382	2.26211	2.31467		-385	0.61162	1.7769	1.50032	1.20034
	216	1.57949	2.11166	2.26011	2.31256		-384	0.612221	1.77974	1.50217	1.20197
	217	1.57918	2.10968	2.25764	2.31003		-383	0.612609	1.78235	1.50378	1.20373
	218	1.57898	2.10708	2.25575	2.30774		-382	0.613623	1.78574	1.50662	1.20585
	219	1.5784	2.10457	2.25277	2.30533		-381	0.61406	1.78839	1.50896	1.20778
	220	1.57779	2.10185	2.25029	2.30287		-380	0.614713	1.7913	1.51124	1.20972
	221	1.57693	2.09952	2.2477	2.30004		-379	0.615319	1.7954	1.51391	1.21227
	222	1.57622	2.09709	2.24449	2.29687		-378	0.615939	1.79863	1.5165	1.21373
	223	1.57522	2.09476	2.24173	2.29379		-377	0.616387	1.80085	1.51864	1.21552
	224	1.57403	2.09194	2.23843	2.29082		-376	0.617334	1.80438	1.52167	1.21797
	225	1.57355	2.08899	2.23557	2.28738		-375	0.617552	1.80706	1.52348	1.21926
	226	1.57247	2.08624	2.23307	2.28371		-374	0.618347	1.80982	1.52514	1.22089
	227	1.57188	2.08281	2.22977	2.28031		-373	0.618955	1.81383	1.52792	1.22326
	228	1.56987	2.07921	2.22692	2.27725		-372	0.619168	1.81625	1.52976	1.22458
	229	1.56819	2.07698	2.22317	2.27342		-371	0.619032	1.81905	1.5321	1.22651
	230	1.56712	2.07336	2.22001	2.27015		-370	0.620109	1.82247	1.53498	1.229
	231	1.56599	2.07049	2.21693	2.2665		-369	0.620454	1.82501	1.53725	1.23063
	232	1.56427	2.06686	2.21279	2.26254		-368	0.620876	1.82833	1.53955	1.23233
	233	1.5626	2.06322	2.20864	2.25885		-367	0.621377	1.83253	1.54268	1.23438
	234	1.56075	2.0599	2.20487	2.25503		-366	0.621594	1.83492	1.5445	1.2361
	235	1.55853	2.05697	2.20214	2.25165		-365	0.622137	1.83731	1.54665	1.23776
	236	1.55673	2.05355	2.19907	2.24869		-364	0.622934	1.84073	1.54964	1.24001
	237	1.55458	2.05064	2.19516	2.24424		-363	0.623215	1.84361	1.55198	1.24156
	238	1.55257	2.04809	2.19138	2.24017		-362	0.623507	1.84636	1.55392	1.24335
	239	1.55049	2.04506	2.18815	2.23622		-361	0.624469	1.84962	1.55666	1.24557
	240	1.54941	2.04251	2.18561	2.23356		-360	0.624876	1.85228	1.55886	1.2476
	241	1.548	2.04026	2.18231	2.23036		-359	0.625641	1.8553	1.56085	1.24959
	242	1.54554	2.03744	2.1792	2.22635		-358	0.62625	1.86028	1.56375	1.25234
	243	1.54349	2.03441	2.17536	2.2223		-357	0.626869	1.86332	1.5657	1.25422
	244	1.54067	2.03137	2.17204	2.21797		-356	0.627626	1.86668	1.5686	1.25552
	245	1.53914	2.02833	2.16906	2.21385		-355	0.628044	1.87089	1.57204	1.2583
	246	1.53676	2.02568	2.16548	2.20989		-354	0.628416	1.87381	1.57366	1.26019
	247	1.53417	2.02242	2.1622	2.20565		-353	0.628989	1.8776	1.57608	1.26221
	248	1.53204	2.01987	2.15852	2.20132		-352	0.629914	1.88198	1.5798	1.26501
	249	1.52921	2.01648	2.15498	2.19741		-351	0.630366	1.88467	1.5819	1.26676
	250	1.52654	2.01321	2.15114	2.19354		-350	0.631045	1.88759	1.58446	1.26904
	251	1.52381	2.01036	2.14738	2.18856		-349	0.632073	1.89214	1.58777	1.27179
	252	1.52109	2.00676	2.14298	2.18396		-348	0.632817	1.89554	1.58977	1.2737
	253	1.51857	2.00416	2.14001	2.17904		-347	0.634343	1.8987	1.59215	1.27587
	254	1.51552	2.00072	2.13641	2.17507		-346	0.635337	1.90299	1.59603	1.27881
	255	1.51327	1.99745	2.13289	2.17092		-345	0.635705	1.90493	1.59789	1.28051
	256	1.51047	1.99502	2.12902	2.1671		-344	0.636528	1.90853	1.60126	1.28277
	257	1.50716	1.99112	2.12453	2.16254		-343	0.637205	1.91198	1.60447	1.28535
	258	1.50478	1.98756	2.12041	2.15822		-342	0.63789	1.91556	1.60681	1.28749
	259	1.50248	1.98492	2.11674	2.15432		-341	0.638525	1.91938	1.60963	1.28986
	260	1.49955	1.98257	2.11312	2.15022		-340	0.639769	1.92426	1.61374	1.29238
	261	1.49687	1.97974	2.11014	2.14676		-339	0.640284	1.92718	1.61618	1.2949
	262	1.49379	1.97666	2.10582	2.14275		-338	0.641312	1.92999	1.61917	1.29783
	263	1.49063	1.97322	2.10147	2.13812		-337	0.642382	1.93462	1.62267	1.30062
	264	1.48803	1.96938	2.09785	2.13353		-336	0.642715	1.93761	1.62479	1.30267
	265	1.48537	1.96668	2.09445	2.12935		-335	0.643475	1.94138	1.62701	1.30484
	266	1.4827	1.96407	2.09135	2.12507		-334	0.644422	1.94593	1.63053	1.30788
	267	1.47958	1.96149	2.08681	2.1208		-333	0.645404	1.9492	1.6329	1.30988
	268	1.47676	1.95816	2.08329	2.11596		-332	0.646103	1.95301	1.63571	1.31247
	269	1.47412	1.95484	2.07946	2.11133		-331	0.646949	1.95797	1.63976	1.31522
	270	1.47099	1.95145	2.07595	2.1068		-330	0.648123	1.96107	1.64191	1.31769
	271	1.46797	1.94775	2.07231	2.10291		-329	0.649076	1.96476	1.64506	1.31917
	272	1.46498	1.94409	2.06849	2.09833		-328	0.650169	1.96887	1.6488	1.32234
	273	1.46237	1.94025	2.06349	2.09357		-327	0.650512	1.97198	1.6508	1.32426
	274	1.45996	1.93692	2.06009	2.08953		-326	0.651158	1.97517	1.6527	1.32628
	275	1.45697	1.93338	2.05613	2.08572		-325	0.651825	1.97982	1.65588	1.32913
	276	1.45451	1.9305	2.05269	2.08143		-324	0.652775	1.98165	1.65809	1.33061
	277	1.45194	1.9274	2.04898	2.07653		-323	0.654171	1.98552	1.66066	1.3331
	278	1.44883	1.92356	2.04463	2.07209		-322	0.655385	1.99099	1.665	1.33672
	279	1.44555	1.9195	2.04051	2.06735		-321	0.656153	1.99399	1.66717	1.3387
	280	1.44285	1.9169	2.03705	2.06325		-320	0.656811	1.99783	1.66964	1.34076
	281	1.43977	1.91403	2.03351	2.05932		-319	0.657663	2.00286	1.67375	1.34395
	282	1.43669	1.91108	2.02977	2.0548		-318	0.658101	2.00583	1.6767	1.34588
	283	1.43364	1.90756	2.02638	2.0511		-317	0.659087	2.00949	1.6799	1.34838
	284	1.43071	1.9038	2.02263	2.04688		-316	0.66015	2.01424	1.6841	1.35116
	285	1.42754	1.90115	2.01876	2.0427		-315	0.661156	2.01764	1.68689	1.35308
	286	1.4243	1.89817	2.01552	2.03885		-314	0.662507	2.02176	1.68998	1.35572
	287	1.42142	1.89416	2.01193	2.03407		-313	0.664047	2.02657	1.69449	1.35875
	288	1.41842	1.89091	2.00897	2.02926		-312	0.664889	2.02959	1.69724	1.36105
	289	1.41481	1.88786	2.00561	2.02514		-311	0.666045	2.03352	1.69992	1.36366
	290	1.41214	1.88484	2.00193	2.021		-310	0.66689	2.03846	1.70348	1.36653
	291	1.40942	1.88203	1.99877	2.01722		-309	0.667474	2.04188	1.70637	1.36926
	292	1.40632	1.87939	1.99555	2.01309		-308	0.66829	2.04555	1.7092	1.37164
	293	1.40327	1.87722	1.992	2.00936		-307	0.66958	2.0514	1.71304	1.37509
	294	1.39976	1.87468	1.98822	2.00582		-306	0.670453	2.05533	1.71576	1.37694
	295	1.39646	1.87169	1.9841	2.00162		-305	0.671091	2.05869	1.71889	1.37935
	296	1.39362	1.8695	1.98058	1.99727		-304	0.672504	2.06337	1.72264	1.38296
	297	1.39021	1.8677	1.97669	1.99286		-303	0.673427	2.06725	1.72507	1.38512
	298	1.38705	1.8651	1.97345	1.98925		-302	0.674446	2.07047	1.7274	1.38749
	299	1.38415	1.86154	1.96955	1.98525		-301	0.675943	2.07589	1.73134	1.39116
	300	1.38133	1.85874	1.96619	1.98172		-300	0.676557	2.07935	1.73341	1.3932
	301	1.37798	1.85556	1.96236	1.97786		-299	0.677707	2.083	1.73657	1.39552
	302	1.37501	1.85317	1.9585	1.9739		-298	0.678766	2.0884	1.74059	1.39807
	303	1.37253	1.8506	1.9548	1.96987		-297	0.679927	2.09156	1.74362	1.40045
	304	1.36924	1.84798	1.95215	1.96619		-296	0.681307	2.09493	1.74616	1.40288
	305	1.36666	1.84569	1.94903	1.96248		-295	0.682327	2.10131	1.75001	1.40613
	306	1.36408	1.84304	1.94557	1.95853		-294	0.683074	2.1053	1.75294	1.40853
	307	1.36156	1.8416	1.94246	1.9555		-293	0.684532	2.10944	1.75618	1.41129
	308	1.35843	1.83891	1.93885	1.95169		-292	0.685837	2.11502	1.76074	1.41453
	309	1.35528	1.83631	1.93617	1.94831		-291	0.686997	2.11859	1.76336	1.41641
	310	1.35275	1.83309	1.9328	1.94358		-290	0.688125	2.12348	1.76691	1.4193
	311	1.34969	1.82976	1.92897	1.93981		-289	0.68995	2.12901	1.77137	1.42267
	312	1.34646	1.82734	1.92523	1.93564		-288	0.690826	2.13273	1.77439	1.42507
	313	1.34351	1.82504	1.92204	1.93216		-287	0.691874	2.13712	1.77718	1.42836
	314	1.3407	1.82212	1.9189	1.92853		-286	0.693569	2.14276	1.78168	1.43176
	315	1.33759	1.81936	1.91528	1.92455		-285	0.694578	2.14686	1.78487	1.43411
	316	1.33414	1.81698	1.91179	1.92056		-284	0.695455	2.15149	1.78809	1.43664
	317	1.33083	1.81532	1.90925	1.91713		-283	0.696685	2.15703	1.79324	1.44058
	318	1.32844	1.81248	1.90586	1.91385		-282	0.697994	2.16109	1.79616	1.44269
	319	1.32554	1.8097	1.90207	1.90976		-281	0.699068	2.16621	1.79916	1.44535
	320	1.32278	1.80723	1.89853	1.90599		-280	0.700768	2.17241	1.80442	1.44924
	321	1.31949	1.80453	1.89513	1.90215		-279	0.702038	2.17617	1.80779	1.45162
	322	1.31663	1.80172	1.89174	1.89844		-278	0.703151	2.18022	1.81135	1.45443
	323	1.31304	1.79956	1.88837	1.89485		-277	0.704751	2.18565	1.81621	1.45854
	324	1.31014	1.79749	1.88485	1.89148		-276	0.70546	2.18858	1.81921	1.46132
	325	1.3068	1.79483	1.88097	1.88776		-275	0.706597	2.19271	1.82264	1.46414
	326	1.3044	1.79211	1.87757	1.88405		-274	0.707736	2.19818	1.82712	1.46766
	327	1.30143	1.78928	1.87389	1.88045		-273	0.709113	2.20197	1.82977	1.47036
	328	1.29842	1.78642	1.87007	1.87672		-272	0.71083	2.2058	1.83362	1.47319
	329	1.29502	1.78351	1.86604	1.87349		-271	0.712076	2.21242	1.83839	1.47648
	330	1.29229	1.78091	1.86191	1.86965		-270	0.713371	2.21588	1.84139	1.47881
	331	1.28946	1.77835	1.85847	1.86541		-269	0.714355	2.21987	1.84461	1.48171
	332	1.28621	1.77619	1.85559	1.86171		-268	0.71577	2.22595	1.84917	1.48554
	333	1.28321	1.77399	1.85228	1.85822		-267	0.717	2.23008	1.85248	1.48847
	334	1.28074	1.77168	1.84832	1.85456		-266	0.718491	2.23476	1.85589	1.49185
	335	1.27772	1.76855	1.84437	1.85038		-265	0.719968	2.23995	1.86078	1.49574
	336	1.27456	1.76568	1.84075	1.84638		-264	0.720998	2.24364	1.8638	1.49816
	337	1.27133	1.76279	1.83685	1.84205		-263	0.722445	2.24806	1.867	1.50094
	338	1.2682	1.76017	1.83406	1.83876		-262	0.724074	2.2556	1.87147	1.50501
	339	1.26577	1.75772	1.83058	1.83502		-261	0.725532	2.26037	1.87443	1.50721
	340	1.26289	1.755	1.82672	1.83142		-260	0.726609	2.26515	1.87804	1.51019
	341	1.2601	1.75307	1.82284	1.82794		-259	0.728193	2.27164	1.88277	1.51392
	342	1.25791	1.75076	1.81974	1.8247		-258	0.729581	2.27577	1.88625	1.51721
	343	1.25462	1.74893	1.81662	1.82118		-257	0.730757	2.28027	1.89001	1.52019
	344	1.25125	1.74667	1.81329	1.81775		-256	0.73236	2.28651	1.89473	1.52412
	345	1.24846	1.74513	1.80987	1.81443		-255	0.733427	2.28961	1.89785	1.5265
	346	1.24576	1.74248	1.80701	1.81066		-254	0.734985	2.29404	1.90175	1.52962
	347	1.24288	1.74028	1.80399	1.80738		-253	0.736117	2.30064	1.90673	1.53323
	348	1.23979	1.73719	1.80071	1.80338		-252	0.73709	2.3047	1.91045	1.53626
	349	1.23648	1.73531	1.79732	1.79964		-251	0.738156	2.30964	1.914	1.5389
	350	1.2336	1.73335	1.79482	1.79624		-250	0.739266	2.31564	1.91908	1.54265
	351	1.23088	1.73109	1.79231	1.79239		-249	0.740078	2.31953	1.92243	1.54567
	352	1.22763	1.729	1.7891	1.78893		-248	0.741485	2.32454	1.92647	1.549
	353	1.22505	1.72722	1.78599	1.7855		-247	0.74336	2.33131	1.93132	1.55299
	354	1.22307	1.7257	1.78301	1.78198		-246	0.744331	2.33566	1.93416	1.55603
	355	1.22017	1.72375	1.7799	1.77868		-245	0.745097	2.34038	1.93791	1.559
	356	1.21803	1.72179	1.77628	1.77547		-244	0.746465	2.34681	1.94282	1.56277
	357	1.21539	1.71962	1.77269	1.77226		-243	0.746978	2.35068	1.94594	1.5653
	358	1.21253	1.71833	1.76977	1.76883		-242	0.748248	2.35559	1.95003	1.56819
	359	1.20944	1.71574	1.76669	1.76523		-241	0.749599	2.36229	1.9555	1.5727
	360	1.20697	1.7133	1.7643	1.7618		-240	0.750708	2.36668	1.95872	1.57562
	361	1.20432	1.71097	1.76108	1.7585		-239	0.751968	2.37181	1.96268	1.57886
	362	1.20171	1.70925	1.75863	1.75484		-238	0.753235	2.37825	1.96798	1.58262
	363	1.19913	1.70796	1.75597	1.75167		-237	0.753802	2.3827	1.97157	1.58511
	364	1.1962	1.70548	1.75298	1.74798		-236	0.755397	2.38795	1.97537	1.58847
	365	1.1932	1.70264	1.74987	1.74434		-235	0.757126	2.3946	1.98088	1.59245
	366	1.19042	1.69903	1.7467	1.74054		-234	0.757693	2.39821	1.98425	1.59525
	367	1.18779	1.69601	1.74349	1.73714		-233	0.759095	2.40309	1.98821	1.59871
	368	1.18543	1.69362	1.74108	1.73395		-232	0.76023	2.40949	1.99351	1.60316
	369	1.18244	1.69192	1.73817	1.73064		-231	0.76136	2.4142	1.99716	1.60613
	370	1.18007	1.68932	1.73518	1.72736		-230	0.762032	2.4189	2.00078	1.60925
	371	1.17741	1.68625	1.7324	1.72387		-229	0.763797	2.42576	2.00632	1.6134
	372	1.17461	1.6845	1.72984	1.72069		-228	0.764537	2.43097	2.01	1.61585
	373	1.1721	1.68199	1.72611	1.7171		-227	0.765614	2.4365	2.0138	1.61918
	374	1.16947	1.67946	1.7231	1.71345		-226	0.767048	2.44331	2.01835	1.62303
	375	1.1664	1.67657	1.7207	1.71008		-225	0.76823	2.44818	2.02159	1.62626
	376	1.16351	1.67417	1.71701	1.70664		-224	0.769205	2.45438	2.02538	1.62982
	377	1.16074	1.67232	1.7143	1.70366		-223	0.770385	2.46136	2.03036	1.63392
	378	1.15849	1.67024	1.71127	1.70085		-222	0.771289	2.46683	2.03486	1.6373
	379	1.15557	1.66796	1.70775	1.69719		-221	0.772542	2.47257	2.03902	1.64096
	380	1.15286	1.66562	1.70527	1.69367		-220	0.774161	2.48003	2.04481	1.64538
	381	1.15029	1.66336	1.70204	1.69028		-219	0.774918	2.48523	2.04889	1.6481
	382	1.14822	1.66125	1.69925	1.68743		-218	0.775806	2.49058	2.05308	1.65174
	383	1.14514	1.65862	1.69598	1.68354		-217	0.777196	2.49779	2.05885	1.65578
	384	1.14246	1.65603	1.69233	1.67979		-216	0.7775	2.50364	2.06275	1.65854
	385	1.13976	1.65395	1.689	1.67641		-215	0.778816	2.50947	2.06725	1.66194
	386	1.13738	1.6516	1.68563	1.67317		-214	0.780447	2.5169	2.07384	1.6662
	387	1.13476	1.64924	1.68334	1.66993		-213	0.781636	2.52195	2.0785	1.66944
	388	1.13244	1.64662	1.68071	1.66617		-212	0.782758	2.52794	2.08318	1.67397
	389	1.1296	1.64423	1.67712	1.66237		-211	0.784704	2.53578	2.08905	1.67843
	390	1.12749	1.64136	1.67343	1.659		-210	0.78581	2.54121	2.09264	1.68171
	391	1.12503	1.63812	1.67015	1.65511		-209	0.787408	2.54707	2.09705	1.68506
	392	1.12232	1.63564	1.66748	1.65183		-208	0.789278	2.55507	2.10328	1.69009
	393	1.11935	1.63299	1.66456	1.64846		-207	0.790766	2.56003	2.10755	1.6936
	394	1.11649	1.6306	1.66113	1.64586		-206	0.792676	2.56602	2.11266	1.69701
	395	1.11383	1.6286	1.65759	1.64279		-205	0.794539	2.57369	2.11916	1.70161
	396	1.1105	1.62606	1.65439	1.6393		-204	0.795581	2.57857	2.12328	1.70475
	397	1.10779	1.62494	1.65215	1.63634		-203	0.796876	2.5837	2.12779	1.70862
	398	1.10514	1.62268	1.64918	1.6332		-202	0.798447	2.59129	2.13345	1.71351
	399	1.10208	1.62038	1.64616	1.62961		-201	0.799254	2.59642	2.13739	1.71701
	400	1.09932	1.61805	1.64413	1.62613		-200	0.800294	2.60241	2.14154	1.72085
	401	1.09628	1.61543	1.64078	1.62273		-199	0.802118	2.60999	2.14807	1.7255
	402	1.09332	1.61363	1.63768	1.61916		-198	0.803521	2.61527	2.15159	1.7286
	403	1.09088	1.61102	1.63558	1.61537		-197	0.805321	2.62085	2.15598	1.73218
	404	1.08809	1.60926	1.63289	1.61242		-196	0.806966	2.62967	2.16204	1.73701
	405	1.08572	1.60739	1.62903	1.6093		-195	0.807968	2.63516	2.16682	1.74022
	406	1.08327	1.60556	1.62637	1.60605		-194	0.809698	2.6416	2.1721	1.74397
	407	1.08084	1.60301	1.62315	1.60295		-193	0.812106	2.64934	2.17857	1.74908
	408	1.07837	1.60056	1.61994	1.59968		-192	0.813798	2.65509	2.18283	1.75262
	409	1.07575	1.59786	1.61657	1.59606		-191	0.815466	2.66116	2.18801	1.75654
	410	1.0728	1.59484	1.61375	1.59291		-190	0.817507	2.66912	2.19496	1.76148
	411	1.07049	1.59234	1.61092	1.58934		-189	0.819081	2.67547	2.19899	1.765
	412	1.06785	1.59003	1.60787	1.58628		-188	0.821035	2.68267	2.20391	1.76907
	413	1.06465	1.58805	1.60548	1.58274		-187	0.8231	2.69113	2.2099	1.77387
	414	1.06222	1.58548	1.60303	1.5796		-186	0.824492	2.69624	2.21365	1.77722
	415	1.05996	1.58323	1.60035	1.57602		-185	0.825953	2.70228	2.21894	1.78142
	416	1.05716	1.58129	1.5974	1.57282		-184	0.827637	2.71035	2.22562	1.78615
	417	1.05452	1.57859	1.59506	1.56959		-183	0.829176	2.7159	2.23051	1.79054
	418	1.05217	1.57613	1.59184	1.56645		-182	0.831229	2.723	2.23639	1.7952
	419	1.04968	1.57424	1.58901	1.56292		-181	0.833586	2.73108	2.24282	1.79994
	420	1.04744	1.57212	1.58629	1.5594		-180	0.834666	2.73699	2.24797	1.80424
	421	1.04531	1.56998	1.58292	1.55607		-179	0.836352	2.74325	2.25284	1.80761
	422	1.04265	1.56799	1.58044	1.55321		-178	0.838187	2.75142	2.25927	1.81261
	423	1.04011	1.56594	1.57748	1.54973		-177	0.839562	2.75752	2.26371	1.81597
	424	1.03753	1.56391	1.57498	1.54673		-176	0.841577	2.76451	2.26893	1.81974
	425	1.03462	1.56199	1.572	1.54406		-175	0.843998	2.77318	2.27597	1.82522
	426	1.03206	1.56001	1.56881	1.54074		-174	0.845277	2.77965	2.28136	1.8291
	427	1.02909	1.55802	1.56594	1.53739		-173	0.84742	2.78692	2.28722	1.83311
	428	1.02722	1.55612	1.56335	1.53418		-172	0.849564	2.79647	2.29451	1.83911
	429	1.02521	1.55434	1.56144	1.53123		-171	0.851374	2.8027	2.29895	1.84271
	430	1.0226	1.55218	1.55831	1.52781		-170	0.853016	2.81001	2.30439	1.84695
	431	1.02	1.55	1.55539	1.52505		-169	0.855808	2.81983	2.31193	1.85269
	432	1.01749	1.54759	1.55299	1.52149		-168	0.857134	2.82504	2.3164	1.85658
	433	1.01532	1.54533	1.55017	1.51826		-167	0.859286	2.83227	2.32159	1.86123
	434	1.01319	1.54351	1.54802	1.5156		-166	0.862034	2.84238	2.32989	1.86685
	435	1.01052	1.54162	1.54487	1.51245		-165	0.863624	2.84891	2.33457	1.87092
	436	1.00812	1.53969	1.54206	1.50917		-164	0.865728	2.85705	2.34062	1.87609
	437	1.00634	1.53759	1.53988	1.5068		-163	0.868515	2.86646	2.34779	1.88148
	438	1.00396	1.53471	1.53717	1.50377		-162	0.870287	2.87353	2.3536	1.88579
	439	1.00162	1.53286	1.5335	1.50078		-161	0.872469	2.88208	2.35997	1.89054
	440	0.999066	1.53032	1.53103	1.49736		-160	0.875083	2.89213	2.36806	1.89637
	441	0.996628	1.52773	1.5291	1.49445		-159	0.876483	2.89834	2.37352	1.90065
	442	0.994864	1.52582	1.52652	1.49183		-158	0.878625	2.90588	2.37965	1.90499
	443	0.992772	1.52319	1.52373	1.48849		-157	0.881226	2.91621	2.38758	1.91106
	444	0.990797	1.52082	1.52096	1.4857		-156	0.883233	2.92218	2.39251	1.91558
	445	0.987922	1.51834	1.51787	1.48262		-155	0.885469	2.93	2.39901	1.92005
	446	0.985711	1.51549	1.51482	1.47985		-154	0.888376	2.94025	2.40765	1.92679
	447	0.98368	1.51317	1.51183	1.47672		-153	0.889933	2.94708	2.41343	1.93115
	448	0.98141	1.5109	1.50955	1.47397		-152	0.892489	2.95494	2.41944	1.936
	449	0.97941	1.50915	1.50708	1.47118		-151	0.895378	2.96577	2.42768	1.94188
	450	0.977457	1.50727	1.50491	1.4681		-150	0.897632	2.97341	2.43434	1.94613
	451	0.975863	1.50452	1.50246	1.46551		-149	0.900338	2.98208	2.44027	1.95128
	452	0.974174	1.50306	1.50019	1.46288		-148	0.90332	2.99218	2.44811	1.9576
	453	0.97241	1.50109	1.49724	1.46045		-147	0.90495	2.99906	2.45417	1.96192
	454	0.970134	1.49814	1.49445	1.45728		-146	0.908148	3.00792	2.45977	1.96674
	455	0.968241	1.49634	1.49178	1.45417		-145	0.911564	3.01872	2.46833	1.97334
	456	0.966014	1.494	1.48837	1.45122		-144	0.913853	3.02588	2.47352	1.97785
	457	0.964549	1.49215	1.48605	1.44896		-143	0.916628	3.03554	2.48071	1.98359
	458	0.962518	1.49004	1.48306	1.44684		-142	0.919811	3.04602	2.48918	1.98986
	459	0.960496	1.48733	1.48062	1.44414		-141	0.922354	3.05302	2.49572	1.99418
	460	0.95886	1.48493	1.47797	1.44166		-140	0.924997	3.06113	2.50193	1.99913
	461	0.956994	1.48344	1.47584	1.43847		-139	0.928461	3.07118	2.51021	2.0047
	462	0.955094	1.48173	1.47368	1.43543		-138	0.93082	3.07847	2.51556	2.00886
	463	0.953226	1.47981	1.47127	1.43304		-137	0.93334	3.08704	2.5221	2.01426
	464	0.951031	1.47834	1.46832	1.43066		-136	0.937019	3.09784	2.53139	2.02091
	465	0.94927	1.47573	1.46541	1.42866		-135	0.939579	3.10548	2.53702	2.02561
	466	0.947449	1.47304	1.46267	1.42586		-134	0.942269	3.11447	2.54394	2.031
	467	0.945401	1.47099	1.46053	1.42316		-133	0.945749	3.12517	2.55216	2.03806
	468	0.94329	1.46871	1.4579	1.42074		-132	0.94871	3.13282	2.5577	2.04279
	469	0.941889	1.4664	1.45552	1.41811		-131	0.951961	3.14181	2.56471	2.0483
	470	0.940046	1.46536	1.45368	1.41581		-130	0.955029	3.15323	2.57315	2.05436
	471	0.93781	1.4633	1.45129	1.4132		-129	0.957141	3.16043	2.57804	2.05977
	472	0.936151	1.46145	1.44919	1.41072		-128	0.960009	3.16938	2.58505	2.06499
	473	0.933836	1.45976	1.44737	1.40825		-127	0.963793	3.18118	2.59408	2.07213
	474	0.932001	1.45818	1.4447	1.40577		-126	0.966618	3.1887	2.60064	2.07741
	475	0.93045	1.45652	1.44266	1.40268		-125	0.96972	3.19783	2.60738	2.0833
	476	0.928569	1.45454	1.4401	1.40023		-124	0.973051	3.21094	2.61645	2.09055
	477	0.926267	1.45259	1.43768	1.39756		-123	0.975436	3.21919	2.62222	2.09527
	478	0.924373	1.45068	1.43586	1.39517		-122	0.978966	3.22787	2.62901	2.1006
	479	0.922787	1.44957	1.43361	1.39267		-121	0.98283	3.23923	2.63851	2.10683
	480	0.920742	1.44664	1.43052	1.3899		-120	0.985969	3.24704	2.64494	2.112
	481	0.918927	1.44452	1.42766	1.38725		-119	0.989289	3.25628	2.65214	2.11754
	482	0.917232	1.44287	1.42505	1.38492		-118	0.993631	3.26809	2.66019	2.12479
	483	0.915396	1.44077	1.42254	1.38253		-117	0.996211	3.27569	2.66676	2.12974
	484	0.913791	1.43932	1.4207	1.37978		-116	1.00002	3.28443	2.67497	2.13597
	485	0.911975	1.43731	1.41835	1.37734		-115	1.00403	3.2956	2.68393	2.14345
	486	0.910236	1.43597	1.41617	1.37439		-114	1.00635	3.3037	2.69073	2.14855
	487	0.908352	1.43478	1.41351	1.37216		-113	1.00953	3.31243	2.69818	2.15474
	488	0.906429	1.43319	1.41092	1.37003		-112	1.01317	3.32506	2.70763	2.16211
	489	0.904746	1.43101	1.409	1.36778		-111	1.01575	3.33335	2.71407	2.16746
	490	0.902675	1.42881	1.40675	1.36542		-110	1.01925	3.34321	2.72262	2.17417
	491	0.900842	1.42697	1.40407	1.36278		-109	1.02347	3.35526	2.73177	2.18176
	492	0.899053	1.42465	1.40146	1.36027		-108	1.0266	3.36376	2.73848	2.18679
	493	0.897374	1.42209	1.39911	1.35742		-107	1.03032	3.373	2.74633	2.19265
	494	0.895254	1.41984	1.39629	1.35438		-106	1.03495	3.38502	2.75588	2.20019
	495	0.893448	1.4175	1.39406	1.35167		-105	1.0379	3.39372	2.76216	2.20565
	496	0.891463	1.41534	1.39177	1.34941		-104	1.04104	3.40401	2.76976	2.21127
	497	0.88994	1.41319	1.38947	1.34713		-103	1.04524	3.41704	2.77976	2.21861
	498	0.888406	1.41152	1.38741	1.34462		-102	1.04865	3.42653	2.78639	2.22406
	499	0.88652	1.40946	1.3849	1.34184		-101	1.05221	3.43702	2.7945	2.23031
	500	0.884591	1.40712	1.3821	1.33934		-100	1.0563	3.44962	2.80526	2.2383
	501	0.882499	1.40466	1.3796	1.33655		-99	1.05935	3.45889	2.81202	2.2444
	502	0.88098	1.40222	1.37671	1.33413		-98	1.06325	3.46793	2.81963	2.25109
	503	0.879013	1.4005	1.37494	1.33146		-97	1.06689	3.47986	2.82812	2.25892
	504	0.877606	1.39843	1.37245	1.32882		-96	1.06987	3.4891	2.83554	2.26484
	505	0.876004	1.39605	1.37001	1.32642		-95	1.07355	3.4983	2.84318	2.27158
	506	0.874046	1.39397	1.36725	1.32409		-94	1.07819	3.51038	2.85289	2.27995
	507	0.87192	1.39099	1.36429	1.3215		-93	1.08116	3.51839	2.85984	2.28507
	508	0.87004	1.38867	1.36214	1.31824		-92	1.08482	3.52806	2.868	2.29184
	509	0.868179	1.38622	1.35887	1.31509		-91	1.08888	3.5404	2.87798	2.30001
	510	0.866068	1.38414	1.35663	1.31264		-90	1.0922	3.54896	2.88461	2.30534
	511	0.864328	1.38266	1.35496	1.31001		-89	1.0962	3.55894	2.89266	2.3118
	512	0.862429	1.3808	1.35282	1.3077		-88	1.10087	3.5717	2.9025	2.32002
	513	0.860472	1.37861	1.35047	1.305		-87	1.10409	3.57968	2.90983	2.32514
	514	0.858569	1.37654	1.34852	1.30306		-86	1.10787	3.58934	2.91684	2.33191
	515	0.857308	1.37423	1.34596	1.30073		-85	1.11262	3.60228	2.92676	2.3403
	516	0.855522	1.37143	1.34289	1.29782		-84	1.11567	3.6111	2.93315	2.34586
	517	0.853875	1.36854	1.3402	1.29532		-83	1.11969	3.62135	2.94113	2.35236
	518	0.852313	1.36608	1.33794	1.29291		-82	1.12409	3.63406	2.95133	2.361
	519	0.850449	1.36393	1.33625	1.29025		-81	1.1275	3.64147	2.95868	2.36639
	520	0.848802	1.36196	1.33419	1.28803		-80	1.131	3.65076	2.96569	2.37204
	521	0.84775	1.36058	1.33196	1.28551		-79	1.13511	3.66338	2.97483	2.38003
	522	0.846113	1.35891	1.32935	1.28306		-78	1.13867	3.67248	2.98162	2.38554
	523	0.844511	1.35696	1.32671	1.28058		-77	1.14271	3.68307	2.98906	2.39188
	524	0.843169	1.35473	1.32489	1.27799		-76	1.14765	3.69624	2.99968	2.39946
	525	0.84188	1.35278	1.32315	1.27609		-75	1.15047	3.70479	3.00587	2.40499
	526	0.83984	1.35069	1.32107	1.27369		-74	1.15444	3.71452	3.01349	2.41146
	527	0.837974	1.34888	1.31939	1.27157		-73	1.15839	3.72725	3.02414	2.41954
	528	0.836887	1.34697	1.31742	1.2697		-72	1.16112	3.735	3.0303	2.42524
	529	0.83562	1.34524	1.31619	1.26681		-71	1.16553	3.74429	3.03855	2.43242
	530	0.834383	1.34411	1.31417	1.26453		-70	1.17071	3.75722	3.04829	2.44086
	531	0.832515	1.3424	1.31167	1.26209		-69	1.17408	3.76624	3.05481	2.44622
	532	0.830871	1.34017	1.30923	1.25993		-68	1.17823	3.77592	3.06265	2.45305
	533	0.828804	1.33827	1.30666	1.25735		-67	1.18308	3.78884	3.07229	2.46084
	534	0.826629	1.33597	1.3048	1.2547		-66	1.18631	3.79766	3.07909	2.46652
	535	0.825317	1.33469	1.30323	1.25294		-65	1.19023	3.80834	3.08662	2.4727
	536	0.823781	1.33279	1.30151	1.25131		-64	1.19481	3.82088	3.09737	2.4813
	537	0.822438	1.33112	1.29966	1.24917		-63	1.1981	3.82938	3.10411	2.48714
	538	0.821072	1.32978	1.29742	1.24668		-62	1.20243	3.83789	3.11242	2.49401
	539	0.819647	1.32772	1.29547	1.24471		-61	1.20706	3.85011	3.12238	2.50172
	540	0.817788	1.32624	1.29315	1.24233		-60	1.21069	3.85899	3.12851	2.50727
	541	0.816359	1.3237	1.29082	1.24013		-59	1.2142	3.86758	3.13618	2.51371
	542	0.814917	1.32261	1.28902	1.23777		-58	1.21885	3.87962	3.14617	2.52114
	543	0.813881	1.32068	1.28705	1.23551		-57	1.22244	3.88789	3.15313	2.52667
	544	0.812585	1.31905	1.28529	1.23302		-56	1.22631	3.89736	3.16066	2.53278
	545	0.811158	1.31689	1.28372	1.23092		-55	1.23091	3.91083	3.17107	2.54039
	546	0.80972	1.31524	1.28163	1.22945		-54	1.23394	3.9192	3.17704	2.54548
	547	0.808518	1.31381	1.28048	1.22744		-53	1.23831	3.92941	3.18447	2.55226
	548	0.807442	1.31253	1.27884	1.2258		-52	1.2433	3.94275	3.19439	2.55982
	549	0.806141	1.31057	1.27632	1.22377		-51	1.24693	3.95108	3.20132	2.56536
	550	0.804419	1.3088	1.27453	1.22143		-50	1.25068	3.96043	3.2086	2.57182
	551	0.803201	1.30703	1.27305	1.21982		-49	1.25544	3.973	3.21809	2.57939
	552	0.802065	1.30486	1.27112	1.21779		-48	1.25855	3.98062	3.22419	2.5844
	553	0.800581	1.30288	1.26942	1.21624		-47	1.2625	3.99083	3.232	2.5911
	554	0.798674	1.30074	1.26728	1.21382		-46	1.26683	4.00263	3.24207	2.59858
	555	0.797142	1.29814	1.26524	1.21144		-45	1.27017	4.01084	3.24835	2.60374
	556	0.795502	1.29622	1.26332	1.20936		-44	1.27406	4.02091	3.25544	2.61064
	557	0.793908	1.2941	1.26172	1.20679		-43	1.27918	4.03308	3.26523	2.61856
	558	0.79241	1.2926	1.25968	1.20495		-42	1.28256	4.04164	3.27084	2.62388
	559	0.791052	1.29126	1.25801	1.2032		-41	1.28688	4.05156	3.27806	2.63013
	560	0.78955	1.28949	1.2559	1.20122		-40	1.29202	4.06397	3.28875	2.63827
	561	0.787861	1.28798	1.25381	1.19923		-39	1.29529	4.07238	3.29538	2.64374
	562	0.786592	1.28638	1.25179	1.19752		-38	1.29955	4.08179	3.30224	2.65007
	563	0.785457	1.28414	1.24971	1.19506		-37	1.30429	4.09404	3.31137	2.65804
	564	0.784088	1.2822	1.24764	1.19247		-36	1.30736	4.10246	3.31766	2.66283
	565	0.783077	1.28138	1.24592	1.19059		-35	1.31125	4.11149	3.32573	2.66922
	566	0.781873	1.28032	1.24409	1.18881		-34	1.31661	4.12395	3.33509	2.67684
	567	0.781057	1.27921	1.24204	1.18662		-33	1.31981	4.13183	3.34072	2.68143
	568	0.779701	1.2775	1.23985	1.18442		-32	1.32395	4.14004	3.34796	2.68697
	569	0.778869	1.27588	1.23821	1.18253		-31	1.32859	4.15194	3.35799	2.69505
	570	0.777282	1.27463	1.23619	1.18058		-30	1.33184	4.1601	3.36412	2.70007
	571	0.775822	1.273	1.23382	1.17841		-29	1.33546	4.16878	3.37056	2.70667
	572	0.774666	1.27143	1.23158	1.17618		-28	1.34068	4.18133	3.38073	2.71444
	573	0.773544	1.26973	1.22957	1.17436		-27	1.34414	4.18826	3.38647	2.71903
	574	0.772156	1.26814	1.22786	1.17243		-26	1.34755	4.19726	3.39373	2.72489
	575	0.771228	1.2669	1.22563	1.17045		-25	1.35223	4.2088	3.40382	2.73195
	576	0.76976	1.26486	1.2235	1.16848		-24	1.35543	4.21546	3.40943	2.73641
	577	0.76838	1.26314	1.22153	1.16638		-23	1.35922	4.22352	3.41656	2.74207
	578	0.767156	1.26064	1.21978	1.16384		-22	1.36422	4.23498	3.42513	2.7493
	579	0.766067	1.2592	1.21825	1.16207		-21	1.36733	4.24094	3.43011	2.75394
	580	0.764687	1.2579	1.21631	1.16026		-20	1.37101	4.2487	3.436	2.759
	581	0.763371	1.25682	1.21482	1.15869		-19	1.37547	4.25887	3.44481	2.76597
	582	0.76177	1.25419	1.21244	1.15683		-18	1.37853	4.26491	3.44925	2.76996
	583	0.760433	1.25177	1.21086	1.15538		-17	1.38233	4.27321	3.4554	2.77552
	584	0.759405	1.24957	1.20941	1.15331		-16	1.38779	4.2847	3.46519	2.78368
	585	0.758523	1.24777	1.20746	1.15124		-15	1.39172	4.29341	3.47281	2.79009
	586	0.757223	1.24599	1.20525	1.14906		-14	1.39633	4.30316	3.47962	2.79652
	587	0.755948	1.24359	1.2034	1.14697		-13	1.39974	4.31244	3.48631	2.80259
	588	0.754563	1.24226	1.20159	1.14524		-12	1.40247	4.31726	3.49001	2.8053
	589	0.753362	1.24101	1.20001	1.14345		-11	1.4062	4.32492	3.49554	2.81106
	590	0.752197	1.23991	1.19861	1.14169		-10	1.41014	4.3351	3.50367	2.81794
	591	0.751132	1.23847	1.19753	1.14		-9	1.41331	4.34138	3.50788	2.82248
	592	0.750013	1.2369	1.19555	1.13844		-8	1.41638	4.34868	3.51292	2.82707
	593	0.749286	1.23574	1.19377	1.13714		-7	1.41914	4.35782	3.51925	2.83235
	594	0.748344	1.23429	1.19261	1.13539		-6	1.42115	4.36341	3.52259	2.83565
	595	0.747028	1.2325	1.19107	1.13377		-5	1.42512	4.37218	3.52895	2.84143
	596	0.74592	1.23095	1.18978	1.1316		-4	1.42941	4.38269	3.537	2.84852
	597	0.74494	1.22821	1.18784	1.1296		-3	1.43164	4.38718	3.54047	2.85086
	598	0.743916	1.2271	1.18627	1.1284		-2	1.43396	4.39059	3.54261	2.85313
	599	0.743132	1.22614	1.18483	1.12718		-1	1.43609	4.39354	3.54496	2.85535
	600	0.657932	1.04144	1.01458	0.942731		0	1.43876	4.39686	3.54869	2.85823
							1	1.44182	4.40292	3.5528	2.8618
							2	1.44539	4.41193	3.55913	2.86726
							3	1.44932	4.42125	3.56624	2.87318
							4	1.4524	4.42617	3.57029	2.87678
							5	1.456	4.43273	3.57476	2.88172
							6	1.45893	4.43624	3.57789	2.88494
							7	1.46158	4.44098	3.58141	2.88773
							8	1.46433	4.4471	3.58587	2.89172
							9	1.46696	4.45157	3.58899	2.89466
							10	1.46943	4.45584	3.59145	2.89798
							11	1.47207	4.46156	3.59594	2.90186
							12	1.47456	4.46563	3.59924	2.90499
							13	1.47724	4.46876	3.60231	2.90799
							14	1.47991	4.47476	3.60759	2.91215
							15	1.48275	4.47917	3.61014	2.91422
							16	1.48503	4.48296	3.61276	2.91727
							17	1.48793	4.48774	3.61602	2.91916
							18	1.48974	4.49141	3.61847	2.92096
							19	1.49232	4.49423	3.62072	2.92307
							20	1.49478	4.49838	3.62385	2.92596
							21	1.49709	4.50269	3.62749	2.92884
							22	1.49865	4.50468	3.62928	2.93056
							23	1.50096	4.50846	3.63229	2.93307
							24	1.50293	4.51141	3.63436	2.93499
							25	1.50438	4.51358	3.6357	2.93632
							26	1.50652	4.51716	3.63777	2.9387
							27	1.50815	4.51885	3.63948	2.9407
							28	1.50999	4.51939	3.64061	2.94161
							29	1.51162	4.52267	3.6435	2.94442
							30	1.51331	4.52457	3.64513	2.94526
							31	1.51402	4.52386	3.64511	2.94568
							32	1.51637	4.52704	3.64734	2.94735
							33	1.51796	4.52878	3.64864	2.94878
							34	1.51899	4.52914	3.64766	2.94963
							35	1.5214	4.53157	3.64921	2.95082
							36	1.52258	4.53151	3.64866	2.95099
							37	1.52286	4.53103	3.64864	2.95147
							38	1.52482	4.5335	3.65045	2.95286
							39	1.52573	4.53397	3.6504	2.95335
							40	1.52642	4.5331	3.64949	2.95302
							41	1.52815	4.53487	3.65021	2.9538
							42	1.52875	4.53449	3.65001	2.9542
							43	1.52936	4.5327	3.64916	2.95347
							44	1.53039	4.53441	3.65002	2.95416
							45	1.53106	4.53391	3.64852	2.9537
							46	1.53176	4.53281	3.64742	2.9524
							47	1.53311	4.53362	3.64748	2.95251
							48	1.53397	4.53286	3.64679	2.95213
							49	1.53459	4.53058	3.64416	2.95132
							50	1.5351	4.5298	3.6436	2.95116
							51	1.53485	4.52792	3.64288	2.95047
							52	1.5349	4.526	3.64147	2.94925
							53	1.53573	4.52644	3.64081	2.9489
							54	1.53551	4.52457	3.63988	2.94801
							55	1.53556	4.52285	3.63773	2.94631
							56	1.53593	4.52285	3.6376	2.94641
							57	1.53628	4.5204	3.6356	2.94526
							58	1.53584	4.51647	3.63217	2.9428
							59	1.53632	4.51633	3.63075	2.94228
							60	1.53604	4.51419	3.62901	2.94164
							61	1.53528	4.51057	3.62593	2.9395
							62	1.53568	4.51074	3.62548	2.93931
							63	1.53567	4.50772	3.62284	2.93738
							64	1.53554	4.50392	3.61948	2.93508
							65	1.53541	4.50317	3.61831	2.93422
							66	1.535	4.50037	3.61568	2.93189
							67	1.53401	4.49526	3.61187	2.92818
							68	1.53394	4.49268	3.61046	2.92681
							69	1.53294	4.48881	3.60735	2.92457
							70	1.53229	4.483	3.60349	2.92136
							71	1.53228	4.48129	3.60238	2.9192
							72	1.53163	4.47829	3.59934	2.91701
							73	1.53028	4.4725	3.5947	2.91393
							74	1.53011	4.4706	3.59261	2.91164
							75	1.5293	4.46727	3.58986	2.90889
							76	1.52812	4.46195	3.58533	2.90573
							77	1.52755	4.45829	3.58305	2.90384
							78	1.52593	4.45401	3.57882	2.90052
							79	1.52434	4.44807	3.57417	2.89785
							80	1.5233	4.44452	3.57142	2.89575
							81	1.52214	4.43992	3.56757	2.89264
							82	1.52083	4.43425	3.56356	2.88917
							83	1.52028	4.43139	3.55984	2.88704
							84	1.51893	4.42689	3.55424	2.88343
							85	1.51706	4.42044	3.549	2.87893
							86	1.51649	4.41592	3.54515	2.87663
							87	1.51493	4.41174	3.54035	2.87241
							88	1.51321	4.40365	3.5341	2.86764
							89	1.51217	4.39974	3.53092	2.86507
							90	1.51085	4.39339	3.52533	2.86073
							91	1.50892	4.38553	3.51948	2.85535
							92	1.5075	4.38133	3.51553	2.85256
							93	1.50568	4.37511	3.51055	2.84857
							94	1.50314	4.36736	3.50464	2.8446
							95	1.50197	4.36268	3.5011	2.84139
							96	1.50044	4.35676	3.49533	2.83744
							97	1.49811	4.34842	3.48856	2.83244
							98	1.49677	4.34236	3.48471	2.82909
							99	1.49476	4.33472	3.47909	2.82446
							100	1.49252	4.32636	3.4716	2.81907
							101	1.49148	4.32111	3.46719	2.81498
							102	1.49003	4.31385	3.46101	2.81016
							103	1.48857	4.30647	3.45504	2.80475
							104	1.48743	4.30183	3.45089	2.80074
							105	1.4855	4.29491	3.44536	2.79497
							106	1.48289	4.28634	3.4388	2.78907
							107	1.48178	4.28146	3.43413	2.78511
							108	1.4803	4.27411	3.42767	2.77994
							109	1.47823	4.26463	3.42011	2.77403
							110	1.47707	4.25886	3.41568	2.77023
							111	1.47406	4.25032	3.40787	2.76499
							112	1.47132	4.24097	3.40038	2.75887
							113	1.46982	4.23463	3.39496	2.75467
							114	1.4672	4.22649	3.38821	2.74855
							115	1.46432	4.21644	3.38064	2.74227
							116	1.46307	4.2091	3.37588	2.73808
							117	1.46038	4.201	3.3685	2.73176
							118	1.45762	4.19151	3.36018	2.72553
							119	1.45557	4.18485	3.35399	2.72123
							120	1.45342	4.17627	3.3469	2.71573
							121	1.45105	4.16591	3.33903	2.70889
							122	1.44923	4.15851	3.33342	2.70438
							123	1.44663	4.14982	3.32628	2.69803
							124	1.44359	4.14013	3.31652	2.69087
							125	1.44214	4.1334	3.31116	2.68638
							126	1.43941	4.12452	3.30399	2.68071
							127	1.4367	4.11369	3.29471	2.6734
							128	1.43528	4.10775	3.28875	2.66835
							129	1.43257	4.0989	3.28099	2.66195
							130	1.42875	4.08784	3.27229	2.65422
							131	1.42678	4.0806	3.26675	2.64894
							132	1.42428	4.07054	3.25867	2.64211
							133	1.42012	4.05867	3.24975	2.63452
							134	1.41824	4.05046	3.24403	2.62903
							135	1.41496	4.04011	3.23603	2.62271
							136	1.41158	4.02919	3.22602	2.61483
							137	1.40947	4.02101	3.21985	2.6089
							138	1.40631	4.0105	3.21071	2.60157
							139	1.40268	3.99858	3.20085	2.59477
							140	1.4008	3.9901	3.19475	2.58939
							141	1.39829	3.98072	3.18652	2.58237
							142	1.39526	3.9691	3.17675	2.57489
							143	1.39294	3.96054	3.16938	2.56887
							144	1.38961	3.94964	3.16155	2.56222
							145	1.38625	3.9378	3.15179	2.55477
							146	1.3843	3.9297	3.14498	2.54917
							147	1.38102	3.91843	3.13644	2.54162
							148	1.37737	3.9055	3.12672	2.53397
							149	1.3747	3.89637	3.11907	2.52773
							150	1.37217	3.88533	3.11045	2.52053
							151	1.36887	3.87385	3.10085	2.51285
							152	1.36642	3.86532	3.09349	2.50696
							153	1.36302	3.85355	3.08529	2.49928
							154	1.35966	3.84132	3.07525	2.49113
							155	1.3579	3.83244	3.06806	2.48489
							156	1.35536	3.82026	3.05942	2.47714
							157	1.35133	3.80778	3.04843	2.46882
							158	1.34876	3.79753	3.04119	2.4626
							159	1.34545	3.78538	3.03186	2.45481
							160	1.34123	3.77229	3.02078	2.44643
							161	1.3384	3.76184	3.01228	2.43974
							162	1.3349	3.75024	3.00324	2.43217
							163	1.33136	3.73682	2.99332	2.42382
							164	1.32891	3.72691	2.98559	2.41779
							165	1.32573	3.71577	2.97512	2.40998
							166	1.32183	3.70282	2.96463	2.40146
							167	1.31901	3.69243	2.95728	2.39526
							168	1.31537	3.68037	2.94667	2.38738
							169	1.3115	3.66708	2.93546	2.37859
							170	1.30941	3.65664	2.9278	2.37166
							171	1.30614	3.6442	2.91882	2.36307
							172	1.30234	3.63066	2.90744	2.35445
							173	1.29939	3.62143	2.89937	2.34804
							174	1.29607	3.60799	2.88917	2.3401
							175	1.29204	3.59451	2.87795	2.33197
							176	1.28972	3.58447	2.86999	2.32569
							177	1.28675	3.57257	2.85978	2.31772
							178	1.28299	3.55867	2.84908	2.30912
							179	1.2805	3.54888	2.84129	2.30195
							180	1.27752	3.53647	2.8315	2.29459
							181	1.27412	3.52347	2.82073	2.2868
							182	1.27192	3.51407	2.81333	2.28059
							183	1.26845	3.50058	2.80337	2.27268
							184	1.26444	3.48629	2.7917	2.26339
							185	1.26077	3.47368	2.78113	2.25519
							186	1.25688	3.4593	2.77019	2.24633
							187	1.25384	3.44772	2.761	2.23864
							188	1.25142	3.43865	2.75369	2.2327
							189	1.24791	3.42592	2.74376	2.22439
							190	1.24488	3.41273	2.73337	2.21558
							191	1.24171	3.40198	2.7259	2.20845
							192	1.23848	3.38903	2.7158	2.20088
							193	1.23566	3.37701	2.70658	2.19309
							194	1.23381	3.36687	2.69929	2.18753
							195	1.22987	3.35275	2.68826	2.17829
							196	1.22608	3.33942	2.67717	2.16885
							197	1.22388	3.33019	2.66966	2.16359
							198	1.22154	3.32052	2.66262	2.15763
							199	1.22032	3.3144	2.65747	2.15332
							200	1.21826	3.3061	2.64999	2.1473
							201	1.21542	3.29493	2.6414	2.14039
							202	1.21211	3.28244	2.63274	2.13306
							203	1.20821	3.26831	2.62194	2.12405
							204	1.20526	3.25647	2.61358	2.11677
							205	1.20259	3.24543	2.60513	2.10975
							206	1.19974	3.23519	2.59732	2.10332
							207	1.1969	3.22484	2.58904	2.09675
							208	1.19419	3.21414	2.58103	2.08983
							209	1.19139	3.2031	2.57266	2.0833
							210	1.18882	3.19185	2.56439	2.07649
							211	1.18616	3.18094	2.55632	2.06968
							212	1.18346	3.17045	2.54852	2.0628
							213	1.18058	3.16095	2.54066	2.05579
							214	1.17822	3.15013	2.53172	2.04914
							215	1.17551	3.13945	2.5238	2.04345
							216	1.1729	3.12837	2.51523	2.03625
							217	1.17012	3.11835	2.50707	2.03017
							218	1.16795	3.10778	2.49899	2.02386
							219	1.16469	3.09848	2.49091	2.01746
							220	1.16248	3.08852	2.48232	2.01063
							221	1.15984	3.07739	2.47399	2.00369
							222	1.15786	3.0676	2.46641	1.99785
							223	1.15557	3.05811	2.4591	1.99217
							224	1.15274	3.04819	2.45192	1.98611
							225	1.15063	3.03894	2.44416	1.98035
							226	1.14829	3.02937	2.43719	1.97421
							227	1.14608	3.01993	2.42955	1.96816
							228	1.14387	3.0105	2.42185	1.96183
							229	1.14176	3.00136	2.41431	1.95507
							230	1.13939	2.99198	2.40647	1.94956
							231	1.13765	2.98373	2.39974	1.94369
							232	1.13546	2.97456	2.39287	1.93831
							233	1.13319	2.96449	2.3854	1.9321
							234	1.13119	2.95482	2.37846	1.92608
							235	1.12847	2.94547	2.37166	1.92101
							236	1.12665	2.93765	2.36556	1.91524
							237	1.12518	2.92854	2.35874	1.90936
							238	1.12306	2.91905	2.35111	1.9035
							239	1.12113	2.90978	2.34435	1.89819
							240	1.11898	2.90058	2.33704	1.89225
							241	1.11698	2.89173	2.33118	1.88668
							242	1.11529	2.88328	2.32448	1.88096
							243	1.11343	2.87419	2.31719	1.87574
							244	1.11178	2.8653	2.31025	1.87054
							245	1.11047	2.85666	2.30382	1.86561
							246	1.10829	2.84657	2.29661	1.85964
							247	1.10691	2.8373	2.28993	1.8548
							248	1.1048	2.82838	2.28311	1.84935
							249	1.10293	2.81926	2.27715	1.84413
							250	1.10133	2.81202	2.27082	1.83946
							251	1.10005	2.80376	2.26436	1.83444
							252	1.09819	2.79546	2.25792	1.82945
							253	1.09656	2.7875	2.25212	1.82481
							254	1.09481	2.77857	2.24625	1.81894
							255	1.09283	2.7699	2.2397	1.81405
							256	1.09094	2.76132	2.23274	1.8086
							257	1.08891	2.75295	2.22637	1.80335
							258	1.08727	2.74516	2.22096	1.79889
							259	1.08547	2.73641	2.21462	1.79409
							260	1.08385	2.72852	2.2088	1.78884
							261	1.08253	2.72057	2.20251	1.78391
							262	1.08056	2.71187	2.19576	1.77883
							263	1.07924	2.70406	2.19035	1.77402
							264	1.07723	2.69642	2.18434	1.76925
							265	1.07574	2.6877	2.17844	1.76401
							266	1.07483	2.67942	2.17233	1.75941
							267	1.07325	2.67217	2.16659	1.75517
							268	1.07132	2.66556	2.16104	1.75049
							269	1.06992	2.65766	2.15501	1.74622
							270	1.06885	2.6516	2.14964	1.74231
							271	1.06753	2.64361	2.14426	1.73839
							272	1.06608	2.63517	2.13787	1.73326
							273	1.06501	2.62738	2.13264	1.72854
							274	1.06352	2.61915	2.12613	1.72449
							275	1.06195	2.61103	2.11966	1.72019
							276	1.06084	2.60299	2.11363	1.71489
							277	1.05997	2.59575	2.10867	1.71039
							278	1.05896	2.58813	2.1039	1.70642
							279	1.05774	2.5808	2.09841	1.70163
							280	1.05664	2.57383	2.09278	1.69722
							281	1.05523	2.56549	2.08713	1.69328
							282	1.05347	2.55768	2.08093	1.68816
							283	1.0523	2.54997	2.07557	1.68402
							284	1.05047	2.54159	2.07023	1.67936
							285	1.04927	2.53479	2.06449	1.67536
							286	1.04803	2.52779	2.05906	1.67069
							287	1.04656	2.52021	2.0532	1.66642
							288	1.04529	2.51293	2.04798	1.66241
							289	1.04388	2.50578	2.042	1.65791
							290	1.04202	2.4984	2.03676	1.65321
							291	1.04031	2.49065	2.03087	1.64942
							292	1.03936	2.4826	2.02518	1.64526
							293	1.03793	2.47481	2.01938	1.64135
							294	1.0364	2.4672	2.01374	1.63635
							295	1.03529	2.45959	2.00751	1.63173
							296	1.03379	2.45164	2.00267	1.62729
							297	1.03253	2.44371	1.99735	1.6234
							298	1.0311	2.43736	1.99223	1.61937
							299	1.0299	2.43023	1.98644	1.61519
							300	1.02896	2.42291	1.98133	1.61091
							301	1.02744	2.41543	1.97661	1.60694
							302	1.02574	2.40933	1.97199	1.60317
							303	1.02419	2.40221	1.96668	1.59903
							304	1.02251	2.39442	1.96143	1.59488
							305	1.0212	2.38693	1.95569	1.59107
							306	1.01998	2.37936	1.94974	1.58667
							307	1.01878	2.37218	1.94454	1.58314
							308	1.01714	2.36523	1.93913	1.57873
							309	1.01573	2.35911	1.9342	1.57504
							310	1.01363	2.3523	1.92911	1.57087
							311	1.0123	2.34607	1.92491	1.56694
							312	1.0107	2.33925	1.91999	1.5626
							313	1.00975	2.3331	1.91542	1.5587
							314	1.00895	2.32675	1.91109	1.55515
							315	1.00755	2.32042	1.90563	1.55122
							316	1.00607	2.31493	1.90059	1.54763
							317	1.00552	2.30812	1.89587	1.54423
							318	1.00435	2.30171	1.89119	1.54034
							319	1.00301	2.29601	1.88727	1.53661
							320	1.00166	2.28965	1.8827	1.53307
							321	1.00073	2.28372	1.879	1.52961
							322	0.999389	2.27744	1.87417	1.52591
							323	0.998344	2.27072	1.86939	1.52242
							324	0.996984	2.26376	1.86515	1.51915
							325	0.995848	2.25763	1.86092	1.51498
							326	0.994942	2.25181	1.85652	1.51122
							327	0.993888	2.24591	1.85205	1.50827
							328	0.992614	2.23922	1.84799	1.5048
							329	0.991217	2.23267	1.84307	1.50071
							330	0.990398	2.22684	1.83916	1.49737
							331	0.989203	2.22034	1.83431	1.49406
							332	0.987689	2.21479	1.82974	1.49072
							333	0.987064	2.20926	1.82542	1.48755
							334	0.986149	2.20278	1.82003	1.48354
							335	0.984836	2.19731	1.81508	1.4801
							336	0.983609	2.1912	1.81121	1.47669
							337	0.982082	2.18514	1.8067	1.47349
							338	0.980729	2.17939	1.80264	1.4699
							339	0.97948	2.17401	1.79877	1.46597
							340	0.978033	2.16839	1.79452	1.4625
							341	0.97688	2.16202	1.78991	1.45943
							342	0.975559	2.15656	1.78626	1.45602
							343	0.974355	2.15122	1.78219	1.4527
							344	0.973839	2.14584	1.77742	1.44905
							345	0.972572	2.13957	1.77285	1.44567
							346	0.971049	2.13333	1.7687	1.44237
							347	0.970288	2.12797	1.76465	1.43954
							348	0.969495	2.12244	1.76066	1.43622
							349	0.96877	2.11705	1.75707	1.43323
							350	0.967363	2.11187	1.75296	1.42979
							351	0.965999	2.10572	1.74866	1.4261
							352	0.965016	2.10048	1.74514	1.4227
							353	0.963936	2.09503	1.74021	1.4194
							354	0.962961	2.08975	1.73612	1.41651
							355	0.961402	2.08361	1.73161	1.41384
							356	0.959876	2.07811	1.72771	1.41036
							357	0.958931	2.07263	1.72437	1.40676
							358	0.958153	2.06821	1.72066	1.40385
							359	0.957413	2.06279	1.71635	1.40067
							360	0.956392	2.05795	1.71278	1.39755
							361	0.955652	2.05269	1.70921	1.39465
							362	0.954724	2.0475	1.70559	1.39153
							363	0.953437	2.04219	1.70162	1.3882
							364	0.952178	2.03726	1.69764	1.38494
							365	0.951194	2.03232	1.6941	1.38235
							366	0.950137	2.02718	1.6905	1.37973
							367	0.949201	2.02247	1.68655	1.37665
							368	0.948448	2.0181	1.68379	1.37371
							369	0.947612	2.013	1.68047	1.37045
							370	0.946503	2.00749	1.67622	1.36783
							371	0.944984	2.00186	1.67255	1.36531
							372	0.943729	1.9962	1.66902	1.36231
							373	0.942617	1.99128	1.66545	1.35969
							374	0.941664	1.98724	1.66191	1.35681
							375	0.940884	1.98219	1.65852	1.35345
							376	0.939984	1.97743	1.65528	1.35078
							377	0.938862	1.97297	1.65191	1.3479
							378	0.93736	1.96904	1.64821	1.3447
							379	0.936329	1.96444	1.64501	1.34211
							380	0.934704	1.96007	1.64149	1.33899
							381	0.933605	1.9555	1.63814	1.3359
							382	0.932717	1.95061	1.63482	1.3333
							383	0.931706	1.94629	1.63125	1.33044
							384	0.931034	1.9414	1.62795	1.32753
							385	0.930095	1.93686	1.62407	1.32508
							386	0.928835	1.93242	1.62075	1.32201
							387	0.928021	1.92785	1.61715	1.31927
							388	0.926911	1.9231	1.61339	1.31631
							389	0.925934	1.91857	1.61021	1.31364
							390	0.925091	1.91397	1.60683	1.31093
							391	0.924081	1.90987	1.60317	1.30862
							392	0.923157	1.90523	1.59998	1.30573
							393	0.922655	1.90041	1.59628	1.30348
							394	0.921756	1.89641	1.59279	1.30055
							395	0.921067	1.89138	1.58933	1.29824
							396	0.920536	1.88637	1.58547	1.29569
							397	0.919806	1.88233	1.58199	1.29285
							398	0.918958	1.87825	1.5786	1.29027
							399	0.917872	1.87294	1.57498	1.28697
							400	0.916868	1.86825	1.57194	1.28443
							401	0.915708	1.86252	1.56856	1.28191
							402	0.914321	1.85747	1.56512	1.27885
							403	0.913476	1.85294	1.56118	1.27598
							404	0.91246	1.84839	1.55756	1.27364
							405	0.911017	1.84381	1.55372	1.27055
							406	0.90958	1.83958	1.55027	1.26782
							407	0.908746	1.83476	1.54685	1.26536
							408	0.907728	1.82966	1.54289	1.26284
							409	0.906728	1.82606	1.54	1.26052
							410	0.905236	1.82179	1.53632	1.25755
							411	0.904159	1.81701	1.53297	1.25519
							412	0.903354	1.81278	1.53007	1.25287
							413	0.902221	1.80781	1.52651	1.2502
							414	0.901311	1.80303	1.52343	1.24722
							415	0.900311	1.79892	1.52048	1.24445
							416	0.899401	1.79448	1.51736	1.24196
							417	0.898172	1.79067	1.51471	1.23974
							418	0.896705	1.78731	1.51137	1.23755
							419	0.89581	1.7823	1.50846	1.23503
							420	0.894746	1.77809	1.50604	1.23278
							421	0.894135	1.77439	1.50311	1.23102
							422	0.893115	1.7707	1.50009	1.22832
							423	0.891866	1.7662	1.49705	1.22548
							424	0.891334	1.76194	1.49373	1.22313
							425	0.890343	1.7572	1.49065	1.22017
							426	0.889625	1.75365	1.48769	1.2182
							427	0.88866	1.74961	1.48475	1.21571
							428	0.887611	1.7457	1.48169	1.21313
							429	0.88681	1.74123	1.47922	1.21102
							430	0.886013	1.7371	1.47635	1.20847
							431	0.884605	1.73276	1.47297	1.20633
							432	0.88346	1.72886	1.47017	1.20384
							433	0.882378	1.72578	1.46786	1.20161
							434	0.881236	1.72166	1.46527	1.19922
							435	0.880566	1.71789	1.46232	1.19705
							436	0.879593	1.71377	1.45931	1.19517
							437	0.87871	1.70997	1.45613	1.19288
							438	0.877694	1.70569	1.45333	1.19059
							439	0.876738	1.70141	1.45026	1.18789
							440	0.876051	1.69767	1.4474	1.18585
							441	0.875352	1.69414	1.44403	1.18352
							442	0.874328	1.69076	1.44107	1.18174
							443	0.873423	1.6872	1.43807	1.17906
							444	0.872273	1.68325	1.43546	1.1769
							445	0.871009	1.68004	1.43259	1.17484
							446	0.870092	1.67736	1.42994	1.17295
							447	0.868532	1.67323	1.42717	1.17063
							448	0.867766	1.67037	1.42478	1.1686
							449	0.866577	1.66694	1.42142	1.16586
							450	0.865783	1.66304	1.4187	1.16331
							451	0.864582	1.65948	1.41603	1.16106
							452	0.863814	1.65503	1.413	1.15835
							453	0.862857	1.65083	1.41	1.15605
							454	0.861968	1.64711	1.40639	1.154
							455	0.861308	1.6436	1.40364	1.1519
							456	0.860694	1.64038	1.4015	1.14977
							457	0.859855	1.63689	1.39879	1.14718
							458	0.859055	1.63294	1.39545	1.14487
							459	0.858074	1.6295	1.39267	1.14243
							460	0.85721	1.62592	1.38947	1.14022
							461	0.856196	1.62232	1.3866	1.1382
							462	0.855623	1.61849	1.38439	1.13551
							463	0.854203	1.61494	1.38168	1.13341
							464	0.852803	1.61079	1.37826	1.1312
							465	0.851642	1.6073	1.37561	1.12916
							466	0.850353	1.60331	1.37283	1.12681
							467	0.849786	1.59995	1.37028	1.12456
							468	0.849202	1.59604	1.36743	1.12227
							469	0.848379	1.59273	1.36476	1.12007
							470	0.847039	1.58818	1.36159	1.11775
							471	0.846064	1.58472	1.35896	1.11547
							472	0.845463	1.58203	1.35671	1.11359
							473	0.844233	1.5787	1.35377	1.11149
							474	0.84367	1.57609	1.35192	1.10917
							475	0.842859	1.57205	1.3497	1.10688
							476	0.841769	1.56868	1.34747	1.10532
							477	0.840588	1.56487	1.3441	1.10299
							478	0.839162	1.56186	1.34073	1.10075
							479	0.838296	1.55852	1.33771	1.09862
							480	0.83736	1.555	1.33487	1.09657
							481	0.836339	1.55201	1.33216	1.09418
							482	0.835298	1.54868	1.32964	1.09249
							483	0.834204	1.54541	1.32698	1.09021
							484	0.832864	1.54276	1.3241	1.0885
							485	0.831768	1.53848	1.32178	1.08629
							486	0.830681	1.53524	1.31899	1.08428
							487	0.829566	1.53146	1.31665	1.08237
							488	0.828745	1.52866	1.31433	1.08021
							489	0.828147	1.52514	1.31173	1.07816
							490	0.827844	1.52157	1.30885	1.07626
							491	0.827171	1.51837	1.30652	1.07398
							492	0.826046	1.51553	1.30411	1.07134
							493	0.824783	1.51263	1.30196	1.06898
							494	0.824208	1.50895	1.29923	1.06721
							495	0.823403	1.50648	1.29699	1.06552
							496	0.822793	1.50372	1.29464	1.06377
							497	0.821954	1.50102	1.29191	1.06137
							498	0.820941	1.49779	1.28955	1.0593
							499	0.820178	1.49451	1.28738	1.0573
							500	0.819375	1.49214	1.28525	1.0554
							501	0.81862	1.48945	1.28263	1.0534
							502	0.817531	1.48615	1.2801	1.05152
							503	0.816662	1.48264	1.278	1.04933
							504	0.815963	1.47991	1.27551	1.0475
							505	0.815207	1.47762	1.27347	1.04571
							506	0.814177	1.47489	1.27125	1.04367
							507	0.813353	1.47189	1.26902	1.0416
							508	0.812337	1.46877	1.26684	1.04026
							509	0.811581	1.46565	1.26461	1.03816
							510	0.810698	1.46217	1.26188	1.0362
							511	0.81064	1.45861	1.25934	1.03422
							512	0.809745	1.45562	1.25704	1.03286
							513	0.808728	1.45275	1.25428	1.03112
							514	0.807633	1.44985	1.25181	1.02938
							515	0.806512	1.44675	1.24971	1.02703
							516	0.805559	1.44297	1.24732	1.02497
							517	0.804345	1.43979	1.24457	1.02294
							518	0.803285	1.43625	1.2418	1.02061
							519	0.80245	1.43333	1.23907	1.01876
							520	0.80177	1.43052	1.23669	1.01679
							521	0.800337	1.42723	1.23395	1.01492
							522	0.799771	1.42463	1.23137	1.01285
							523	0.798485	1.42113	1.22884	1.01114
							524	0.797972	1.41816	1.22706	1.00928
							525	0.796941	1.41513	1.2246	1.00802
							526	0.796063	1.41256	1.22187	1.00619
							527	0.794977	1.4092	1.21994	1.00413
							528	0.794335	1.40695	1.21749	1.00227
							529	0.793886	1.40359	1.21547	1.00043
							530	0.792947	1.40076	1.21289	0.998702
							531	0.792033	1.39757	1.21134	0.996833
							532	0.791229	1.39465	1.20924	0.995166
							533	0.790536	1.3916	1.20692	0.993618
							534	0.789568	1.38878	1.20486	0.992369
							535	0.789104	1.38597	1.2029	0.990471
							536	0.788554	1.38229	1.20014	0.988677
							537	0.787918	1.37983	1.19792	0.986702
							538	0.787255	1.37711	1.19588	0.984916
							539	0.786461	1.37397	1.19362	0.983552
							540	0.78569	1.37089	1.19141	0.981849
							541	0.785041	1.36881	1.18952	0.980106
							542	0.784479	1.36573	1.18683	0.978468
							543	0.783646	1.36288	1.1852	0.977052
							544	0.782922	1.3602	1.18303	0.975504
							545	0.782338	1.35773	1.18062	0.974096
							546	0.78162	1.35566	1.17873	0.972415
							547	0.780237	1.35273	1.1765	0.970497
							548	0.779211	1.35042	1.17387	0.968959
							549	0.778298	1.34787	1.17177	0.967392
							550	0.777581	1.34582	1.16971	0.965924
							551	0.777018	1.34321	1.16762	0.96475
							552	0.776931	1.34063	1.16542	0.963499
							553	0.77637	1.33781	1.16333	0.962296
							554	0.775356	1.33507	1.16125	0.960517
							555	0.774555	1.33302	1.15934	0.958961
							556	0.773621	1.33087	1.1571	0.957675
							557	0.772824	1.32828	1.15522	0.95674
							558	0.771711	1.32539	1.15259	0.955032
							559	0.770825	1.32327	1.15114	0.953462
							560	0.769996	1.32076	1.14895	0.951897
							561	0.769663	1.31834	1.14707	0.950457
							562	0.768627	1.31521	1.14482	0.948962
							563	0.768223	1.31261	1.14304	0.948
							564	0.767586	1.30987	1.1414	0.94674
							565	0.76691	1.30697	1.13941	0.945092
							566	0.766496	1.30445	1.13729	0.943752
							567	0.765839	1.3021	1.13546	0.942556
							568	0.765213	1.29942	1.13345	0.941266
							569	0.764777	1.2965	1.13102	0.939895
							570	0.763979	1.29537	1.12972	0.938723
							571	0.763874	1.29359	1.1279	0.936784
							572	0.763119	1.29163	1.12643	0.935275
							573	0.762501	1.28887	1.12473	0.933736
							574	0.762412	1.28662	1.12311	0.932344
							575	0.761964	1.28405	1.12084	0.930906
							576	0.76127	1.28221	1.11894	0.928944
							577	0.760693	1.27955	1.11713	0.927862
							578	0.760413	1.27647	1.11557	0.926597
							579	0.759524	1.27383	1.11333	0.925144
							580	0.759401	1.27173	1.11152	0.923876
							581	0.75893	1.26902	1.10914	0.922242
							582	0.758245	1.26626	1.10719	0.920753
							583	0.757679	1.26402	1.1056	0.919637
							584	0.756555	1.26168	1.10338	0.918048
							585	0.756357	1.25947	1.10154	0.916046
							586	0.756052	1.25701	1.09941	0.915105
							587	0.755283	1.25468	1.09764	0.913555
							588	0.754806	1.25227	1.09644	0.912339
							589	0.754029	1.24989	1.09449	0.910728
							590	0.753008	1.24736	1.09289	0.90919
							591	0.752266	1.24473	1.09123	0.907578
							592	0.751803	1.24239	1.08959	0.906144
							593	0.750963	1.24032	1.088	0.904857
							594	0.749789	1.23769	1.08567	0.903581
							595	0.748948	1.23578	1.08415	0.902047
							596	0.747769	1.23376	1.08315	0.900918
							597	0.747179	1.23159	1.08179	0.899601
							598	0.746642	1.22944	1.0802	0.898515
							599	0.745999	1.22737	1.07881	0.897476
							600	0.745353	1.22454	1.07662	0.895835

## Sheet: Fig 4
A
	Starting Material		32 µg		12 µg		6 µg		2 µg		0.5 µg_Rep1		0.5 µg_Rep2
	Number of Peaks		Mean	CI	Mean	CI	Mean	CI	Mean	CI	Mean	CI	Mean	CI
	read depth	1M	2761.8	25.2702	2809.4	72.3827	2037.2	65.9685	1717	49.6898	1203.8	24.3379	1305.6	21.1739
		3M	6440.8	60.2649	5820.2	27.6448	5018.2	71.7506	3572.4	90.6568	3014.8	35.5059	3141.8	33.8043
		5M	8242.6	104.803	7316.4	73.4505	6459.4	58.2564	4818.4	107.189	4764.6	38.4074	4989.6	63.9764
		10M	10469	86.0832	9326.4	59.4743	7946.4	1.57616	6553	63.4768	6118.4	42.9102	6403.2	29.3753
		15M	11506.4	23.454	10499.4	80.8542	8900.8	92.6617	7861.8	63.7156	6338.2	16.0314	6423.8	31.527
		20M	12238.2	49.9096	11389	83.2007	9686.4	29.0215	8520.6	43.6052
		23M	12526.4	39.9712	11613.4	45.9466	10115	60.4539	8619.4	28.7412
B
		all peaks	overlapped_with 2 µg	unique
	2 µg	8796	8796
	6 µg	10108	6071	4037
	12 µg	11886	6640	5246
	32 µg	13212	6352	6860
D		2 µg
		peaks counts	enrichment
	TSS_200	728	2.18693
	5UTR	477	0.716374
	CDS	4016	0.283179
	stop_codon	1805	2.36998
	3UTR	1978	0.139851
C
	2 µg & 32 µg overppled		32 µg unique
	Gene	FPKM	Gene	FPKM
	A1BG	24.0884	AARS	55.6093
	A1BG-AS1	44.6066	AASDH	1.04095
	A4GALT	3.58147	ABCA3	4.5079
	AARS2	0.42468	ABCA7	1.54829
	ABALON	1146.72	ABCB10	0
	ABC12-49244600F4.4	303.087	ABCB6	91.0905
	ABCC1	169.755	ABCB9	162.876
	ABHD12	23.6709	ABCD1	9.0644
	ABHD15	23.3334	ABCF2	13.0802
	ABL1	2.78698	ABHD11	15.5923
	ABT1	2.25871	ABHD16B	114.404
	AC002550.5	208.422	ABHD17B	0
	AC003006.7	21.4036	ABHD6	0
	AC005224.2	0	ABHD8	45.6619
	AC005336.4	4.47485	ABTB2	12.8681
	AC005538.3	0	AC000095.9	2.31279
	AC005592.2	144.267	AC002310.14	51.5291
	AC005943.2	9.5761	AC002467.7	26.9952
	AC006273.5	0	AC003002.6	0
	AC006486.10	40.4006	AC004893.11	145.924
	AC006978.6	0	AC005042.2	0
	AC008074.1	623.02	AC005262.2	427.606
	AC008522.1	55.1125	AC005329.7	45.5768
	AC009120.6	4458.89	AC005330.2	13.4895
	AC009133.15	1892.18	AC005355.2	0
	AC009133.23	0	AC005775.2	74.359
	AC009948.7	0	AC006116.27	20.3651
	AC010642.1	1.25672	AC006538.1	0
	AC011530.4	13.582	AC007228.11	6.73532
	AC015688.3	0	AC009303.2	0
	AC068134.10	0	AC009404.2	0
	AC074212.5	470.689	AC010148.1	28.3416
	AC091729.9	30.5277	AC010900.2	0
	AC091878.1	7.9286	AC015936.3	72.2773
	AC092066.1	17.845	AC016747.3	6.74024
	AC093673.5	0	AC025171.1	46.3134
	AC098614.2	0	AC025335.1	9.36578
	AC104134.2	162.727	AC061992.2	5.20925
	AC129492.1	224.556	AC062029.1	1.09921
	AC129492.6	4.84354	AC073109.2	0
	AC156455.1	24.2679	AC090945.1	0
	ACO2	57.4309	AC092835.2	0
	ACP2	31.7124	AC093323.3	13.2415
	ACVR1	3.29781	AC093375.1	0
	ACVR2A	12.808	AC093627.10	0
	AD001527.4	1672.68	AC093838.4	3.02976
	ADAM17	29.5434	AC105760.2	0
	ADAR	41.4204	AC108004.3	134.492
	ADCY9	4.12216	AC112497.1	127.335
	ADGRA3	21.9392	AC113189.5	114.442
	ADM	18.1852	AC114730.11	195.675
	ADO	1.35852	AC139100.4	0
	ADORA2B	16.1977	AC141586.5	0
	ADRA1D	112.605	AC141928.1	0
	ADSS	4.81376	AC142472.6	9.07566
	AF196970.3	208.478	AC144449.1	60.6232
	AF230666.2	286.585	AC144652.1	2.18296
	AFF4	2.32154	ACACB	4.79037
	AFG3L1P	12.6575	ACAD11	50.3838
	AFG3L2	8.15016	ACAD9	12.2322
	AFTPH	2.79776	ACADSB	0
	AGAP2-AS1	7.17546	ACER2	0
	AGPAT2	12.7955	ACOT13	26.2176
	AGTPBP1	1.16	ACSF3	5.67274
	AHI1	21.0351	ACTG1P1	0
	AKAP1	129.872	ACTG1P10	104.138
	AKAP10	11.7879	ACTG1P24	0
	AKIRIN2	5.31518	ACTR5	0
	AL034550.1	0	ACTRT3	5.16367
	ALDH3B1	177.52	ACVR1B	1.42243
	ALG2	4.35666	ACVR2B-AS1	20.7741
	ALKBH1	26.4294	ADAM1A	0
	ALS2	0.510219	ADAMTS15	0
	ALX1	1.24888	ADAP2	0
	AMIGO2	22.2681	ADAT1	0
	ANG	0	ADAT3	0
	ANGPTL4	54.4733	ADCK2	14.7749
	ANKRA2	2.22005	ADCY1	1.76455
	ANKRD10	36.0675	ADCY3	687.39
	ANKRD18A	4.03981	ADCY7	55.7147
	ANKRD18B	3.73297	ADGRA2	18.3991
	ANKRD50	0.386746	ADGRB1	0.291175
	ANO8	0.35118	ADGRG1	52.3179
	ANPEP	6.43661	ADGRL1	85.1744
	ANXA2R	0.763541	ADIPOR2	3.65778
	AP003419.11	0	ADORA2A	17.8453
	AP003900.6	0	ADPRHL2	3.17604
	AP006621.5	30.5253	ADPRM	9.95553
	AP1G1	6.7067	ADRA1B	0
	AP3M2	0	ADRB1	2.9257
	AP5B1	4.71054	AF001548.5	0
	APPL2	133.658	AF011889.5	0
	AR	1.70224	AFAP1L2	0.442698
	ARF6	30.9084	AGAP1	27.7111
	ARFGAP1	2.2104	AGAP11	0
	ARHGAP12	2.45431	AGAP2	62.0307
	ARHGAP29	1.32195	AGAP9	0
	ARHGAP45	156.118	AGK	182.356
	ARHGAP5-AS1	2.82836	AHR	4.69922
	ARHGEF26	11.5586	AHRR	20.109
	ARHGEF40	57.1969	AIM1L	8.84241
	ARL4C	2.8487	AK2	12.9485
	ARL4D	0	AKAP5	15.6061
	ARMC1	84.054	AKR1C1	451.634
	ARMC7	43.8051	AL031664.1	3.37657
	ARMCX6	3.68826	ALKBH2	1.79372
	ARPC4-TTLL3	0	ALKBH8	0
	ARRDC2	0	ALMS1	2.58051
	ARSD-AS1	311.421	ALPK1	134.949
	ASB13	0	AMER1	0.89042
	ASB8	28.0712	AMH	4.87992
	ASCC3	0.390366	AMIGO1	1.53085
	ATG2A	2.55973	AMIGO3	0
	ATG4A	0	ANAPC13	6.37274
	ATN1	18.978	ANGEL1	0.643389
	ATP5J	182.338	ANGPTL6	23.6709
	ATP5J2-PTCD1	41.0019	ANKEF1	2.97969
	ATP6V0C	72.0998	ANKHD1-EIF4EBP3	3.50663
	ATP6V1C1	0	ANKRD13B	18.9449
	ATP9A	2.78607	ANKRD13D	18.2441
	ATXN1L	3.6322	ANKRD16	0
	ATXN7L3B	0.837912	ANKRD19P	9.14423
	AURKA	0	ANKRD42	36.4654
	AVPI1	7.42151	ANKRD49	8.26062
	B3GALT6	7.83148	ANKRD54	21.2775
	B3GNT2	0	ANKRD9	8.07978
	B3GNT3	0	ANKS1A	0.25234
	B4GALT5	3.08785	ANKS4B	4.11066
	B4GAT1	0	AP001065.15	0
	BAG5	3.52629	AP006285.2	0
	BAHD1	8.00119	AP5S1	3.00832
	BAIAP2L1	14.0586	APBA2	6.34667
	BAMBI	0.924528	APBA3	4.17272
	BASP1	77.5964	APC2	34.1467
	BATF3	0	APH1B	17.9689
	BBS10	0.457113	ARAF	3.50508
	BCAM	42.0945	ARCN1	11.3845
	BCAN	456.265	AREL1	8.44302
	BCCIP	54.1174	ARFGEF3	1.58471
	BCDIN3D	42.4413	ARHGAP30	15.1287
	BCDIN3D-AS1	193.267	ARHGEF39	68.7376
	BCKDHA	19.7848	ARHGEF4	15.1656
	BCL10	10.8354	ARID3A	22.8535
	BCL2L1	348.479	ARID5A	1.69016
	BCL2L2	54.7224	ARMCX3	5.76614
	BCL9L	974.892	ARMCX5	1.74719
	BDKRB2	6.65185	ARNT2	8.48235
	BDNF	3.47017	ARPC5L	13.4608
	BEND3	0.258497	ARRB1	8.41882
	BICC1	16.1746	ARRDC4	0
	BIRC2	4.18394	ARSI	0
	BLOC1S3	25.2592	ARSK	0
	BLOC1S4	0	ARTN	7.68851
	BMP2K	2.15256	ARV1	26.9508
	BMPR2	0.137706	ASB16-AS1	8.48673
	BOD1	5.82471	ASCL5	21.2675
	BRAP	2.43574	ASF1A	75.0726
	BRWD1	4.03969	ASH1L-AS1	52.6031
	BRWD1-AS2	0	ATAD5	7.67507
	BRWD3	24.3093	ATF1	13.0009
	BTBD11	15.5582	ATF6	2.12581
	BTBD6	28.2268	ATF7IP	0
	BTG1	25.0059	ATG4B	12.0985
	BTG2	1.44706	ATG5	1.52663
	BTN2A1	16.5502	ATOH8	1.38765
	BTNL9	9.10178	ATP10D	0
	BUD13	4.87703	ATP11A	36.5328
	BX322557.10	0	ATP2B1	3.1052
	BYSL	22.6087	ATP6V0E1	12.0572
	C10orf54	16.2106	ATP7B	0
	C10orf91	108.618	ATP8B2	13.3675
	C11orf68	7.02361	ATRAID	103.819
	C11orf71	3.86649	ATXN7	9.423
	C12orf43	59.479	AUNIP	16.9136
	C12orf66	9.90287	AURKAPS1	0
	C14orf159	110.017	B3GALT4	10.3993
	C16orf62	160.643	B3GAT3	4.16412
	C16orf72	9.33158	B4GALNT1	72.1935
	C16orf74	1.50028	B4GALNT4	10.2104
	C16orf91	0	B4GALT2	4.18218
	C17orf100	0	B9D2	68.4257
	C17orf67	3.42722	BAAT	0
	C17orf97	9.19629	BACH1	0
	C18orf25	0	BAZ2A	27.434
	C19orf43	12.1383	BBS12	4.73146
	C19orf48	10.2779	BCAR3	14.0944
	C19orf68	28.3996	BCKDK	13.3601
	C1orf56	121.475	BCL2	0
	C1QL4	0	BCL2L12	254.137
	C1S	9.05752	BCL7A	22.3169
	C20orf24	2.9234	BCL7C	5.04532
	C2orf15	11.6534	BCS1L	144.419
	C3orf38	14.0389	BDKRB1	12.1093
	C5orf15	0	BEND3P3	76.9458
	C5orf30	0	BEND7	0
	C5orf51	0	BET1L	1.7781
	C6orf141	64.7193	BFSP1	7.25939e-05
	C6orf47	0	BIN3	11.2096
	C6orf47-AS1	175.081	BIRC3	26.205
	C8orf4	52.604	BIRC7	15.8436
	C9orf152	1.85041	BIVM	0
	C9orf40	8.76117	BLM	0
	C9orf69	2.61518	BMF	4.64198
	C9orf91	0.708778	BMP8B	3.35666
	CA12	66.8999	BMPR1B	12.6017
	CABIN1	13.8772	BNIP1	5.99371
	CACNA1H	6.92474	BOD1L1	7.74956
	CALML4	65.8893	BOLA3-AS1	7.23524
	CAMLG	6.25498	BORA	4.53878
	CAMSAP2	0.216863	BRAT1	29.3091
	CANT1	43.3747	BRCA2	1.71476
	CASC10	3.44749	BRD1	0.754615
	CBLL1	20.1041	BRD7	134.395
	CBR1	4.26957	BRF1	59.3573
	CBX4	57.533	BRI3BP	7.21662
	CCAT1	0	BRPF3	6.63735
	CCBE1	0	BTBD8	0
	CCDC126	2.40953	BTD	370.145
	CCDC15	0	BTN2A2	0
	CCDC174	13.2599	BTN2A3P	0
	CCDC71L	9.03067	BTN3A1	0
	CCDC77	54.4249	BTN3A2	3.86033
	CCDC80	10.1721	BTRC	8.8531
	CCDC82	12.012	BUD31	365.987
	CCDC85B	19.9605	C10orf88	0
	CCER2	0	C11orf57	33.5508
	CCNJ	4.75594	C11orf63	5.28394
	CCNT1	3.20607	C11orf86	4.72971
	CCNT2	13.4645	C11orf95	4.49962
	CCPG1	23.5724	C12orf65	120.343
	CCR7	241.151	C14orf132	0.630223
	CCSAP	4.43381	C14orf28	0
	CD14	0	C14orf79	175.285
	CD3EAP	739.277	C14orf80	32.8076
	CDC34	28.9686	C16orf45	51.1733
	CDC42EP1	7.05606	C16orf46	0
	CDC42EP2	0.852097	C19orf12	24.0544
	CDC42EP4	49.4387	C19orf47	8.16896
	CDCA2	2.8118	C19orf52	0
	CDCA4	0.671329	C19orf53	116.488
	CDK12	15.3509	C1GALT1	6.09662
	CDK13	13.4428	C1orf123	15.425
	CDK9	13.4034	C1orf145	72.9804
	CDKN2C	6.31497	C1orf159	6.9262
	CDR2L	13.491	C1orf216	2.57143
	CDYL	10.8883	C1orf220	0
	CEBPB	20.3476	C1orf43	89.3548
	CEBPD	18.0596	C1orf74	0.346008
	CEBPZ	22.6336	C1QTNF3-AMACR	0
	CELSR1	19.0478	C1QTNF6	15.0319
	CELSR3	21.5021	C21orf2	55.9215
	CENPB	24.109	C22orf29	2.93461
	CENPBD1	1.83074	C2orf16	7.23995
	CENPV	79.4847	C2orf48	0
	CEP170B	1.9133	C2orf69	58.3198
	CEP192	0	C3orf80	3.42117
	CEP89	7.67759	C5orf22	2.07172
	CEP97	7.55832	C5orf49	7.10684
	CERK	17.022	C6orf106	4.78177
	CFAP73	244.655	C6orf203	1.64517
	CGRRF1	3.33899	C6orf89	0
	CHAC1	7.16274	C7orf31	0
	CHAF1A	31.3639	C8orf37	0
	CHD6	8.23197	C8orf58	6.59133
	CHERP	105.853	C9orf172	41.0496
	CHMP1A	1.36025	C9orf3	209.764
	CHMP1B	23.9306	C9orf43	248.377
	CHMP6	19.0319	CABLES1	43.8448
	CHST10	4.30215	CABLES2	13.8515
	CHTF8	72.7614	CACHD1	0
	CIAO1	18.5224	CACNA1G	2.04746
	CIR1	11.0031	CACNG6	14.0057
	CITED2	4.44646	CACTIN-AS1	40.812
	CITED4	1.39372	CALU	4.85678
	CITF22-1A6.3	148.858	CAPN12	406.014
	CITF22-49E9.3	0	CAPS2	0
	CKAP2	5.21713	CARD6	0
	CKAP2L	0.688579	CARD8	39.6321
	CKAP4	75.2157	CARHSP1	372.417
	CLCC1	59.7275	CASC5	47.2322
	CLCF1	41.6424	CASC9	0
	CLP1	8.85793	CASKIN1	115.805
	CLSPN	4.43837	CASKIN2	12.4147
	CMTM1	19.9946	CASP7	0.749732
	CNNM3	247.563	CASP9	4.13234
	CNOT4	11.1032	CBLB	2.38722
	CNOT6	8.68548	CBLN3	123.588
	CNPY3	4.12686	CBX3P2	0
	COA4	53.24	CCAR2	117.106
	COG1	542.027	CCDC107	88.306
	COG8	209.336	CCDC130	3.11714
	COLGALT1	7.53104	CCDC134	1.45385
	COMMD5	100.596	CCDC14	5.8108
	COQ9	53.6317	CCDC149	0
	COX10-AS1	0	CCDC157	212.053
	CPNE1	50.1726	CCDC27	0
	CREBRF	1.06448	CCDC92	3.33928
	CRK	22.2775	CCM2	13.7481
	CRMP1	238.046	CCNF	9.20905
	CRTC1	1.34638	CCNL1	21.6008
	CRYM-AS1	2.12753	CCNO	0
	CSF1	14.2538	CCNT2-AS1	0
	CSGALNACT1	139.916	CCP110	0.960218
	CSNK2A1	132.892	CCR10	69.5709
	CSRNP1	1.94642	CCSER2	0.272709
	CSRNP2	18.527	CCT8P1	0
	CST3	4.93445	CD276	5.71907
	CSTF2T	3.97356	CDC16	9.69755
	CTA-29F11.1	0	CDC42BPA	15.1475
	CTA-305I2.1	132.369	CDC42SE1	39.9417
	CTB-147N14.6	1906.49	CDC7	0
	CTB-179K24.3	353.513	CDCA8	4.10598
	CTB-193M12.5	6.85653	CDCP1	0
	CTB-50L17.8	21.2557	CDH1	14.8881
	CTC1	10.558	CDH4	0
	CTC-250I14.6	1251.72	CDK5R1	0
	CTC-270D5.1	104.384	CDK5RAP2	17.9067
	CTC-326K19.6	0	CDKL5	0.251466
	CTC-351M12.1	6.97254	CDKN2AIP	0
	CTC-435M10.3	22.7412	CDRT4	5.82157
	CTC-444N24.8	2.62462	CDX2	0
	CTC-459F4.3	40.4491	CENPL	17.3442
	CTC-554D6.1	0	CEP120	0
	CTC-558O2.2	189.213	CEP152	3.55698
	CTD-2031P19.5	1630.49	CEP164P1	41.689
	CTD-2033A16.3	970.192	CEP85	11.5672
	CTD-2207O23.12	0	CFAP52	67.6036
	CTD-2231E14.8	909.132	CFLAR	54.4916
	CTD-2330K9.3	0	CH17-360D5.3	2.49119
	CTD-2349B8.1	2.08527	CHCHD4	0
	CTD-2535L24.2	0	CHDH	9.14169
	CTD-2540B15.13	17.788	CHKA	71.4337
	CTD-2561B21.7	682.054	CHMP4BP1	0
	CTD-2574D22.6	0	CHMP7	3.35283
	CTD-2583A14.11	41.3668	CHRAC1	27.6371
	CTD-2600O9.1	222.004	CHRNA3	113.368
	CTD-2619J13.14	39.2878	CHRNA5	3.09257
	CTD-2619J13.8	39.7297	CHRNB1	3.47166
	CTD-2630F21.1	2.60917	CHST12	4.32048
	CTD-3092A11.2	0.721937	CHST13	0
	CTD-3193O13.12	34.1809	CIDEB	1882.51
	CTD-3203P2.3	63.6729	CIRBP	161.983
	CTD-3222D19.2	0	CIRBP-AS1	86.3103
	CTDSP2	26.0625	CISH	0
	CTSZ	4.80388	CKAP5	28.9283
	CUX1	22.3733	CKMT2-AS1	0
	CWC22	0	CLCN7	23.1256
	CXorf23	0	CLDN12	0
	CYP1B1	10.5176	CLEC16A	26.6249
	CYP2S1	133.782	CLN8	31.6598
	CYR61	13.3861	CLUHP3	1.64094
	DAGLB	17.9369	CMB9-22P13.1	0
	DAPK1	84.6565	CMTR2	0.397441
	DARS2	62.9163	CNN2P9	0
	DCAF1	15.8281	CNNM4	28.3344
	DCAF8	57.4619	COA1	20.0766
	DCLRE1B	0.414904	COA3	78.1541
	DCUN1D2	6.39976	COA7	1.22343
	DCUN1D3	7.78031	COBL	4.30488
	DDIT4	21.909	COCH	21.9416
	DDX20	12.9606	COIL	0.633697
	DDX21	2.03207	COL4A6	15.7836
	DDX42	95.6266	COLCA2	7.48429
	DDX55	10.0628	COMMD4	16.3771
	DEDD2	0	COQ4	6.14469
	DENND6A	10.3598	COQ5	148.039
	DEXI	3.90996	CORO2A	0.884855
	DGCR2	2.17406	COX14	12.3597
	DGCR8	16.2946	CPD	15.1431
	DHRS4-AS1	44.0128	CPM	125.837
	DHX29	4.84231	CPSF3L	195.849
	DHX34	8.53374	CRAT	10.7261
	DIS3L	23.2269	CRB3	10.8844
	DNAJB4	19.4723	CRH	12.7324
	DNAJC1	0	CSGALNACT2	0.439613
	DNAJC14	219.811	CSNK1E	50.4146
	DNAJC16	61.1856	CT62	27.7286
	DNAJC25	0	CTA-292E10.6	0
	DNAJC25-GNG10	0	CTA-384D8.36	145.196
	DNASE2	18.4807	CTA-445C9.14	0
	DNMBP	5.07477	CTB-113I20.2	0
	DNMBP-AS1	214.672	CTB-43E15.2	0
	DOLPP1	2.1918	CTB-51J22.1	18.8892
	DPH7	8.40008	CTB-52I2.4	0
	DRD1	1.61048	CTB-58E17.1	71.1278
	DSTNP2	0	CTB-60E11.9	83.9321
	DTL	0	CTBP2	54.7805
	DTX2P1	3.25384	CTC-203F4.2	0.854943
	DTX2P1-UPK3BP1-PMS2P11	2.18432	CTC-301O7.4	8.39597
	DUSP4	14.6482	CTC-338M12.4	109.055
	DUSP8	0	CTC-436P18.3	0
	DYRK1A	17.1501	CTC-471F3.5	0.844668
	DYRK1B	4.57472	CTC-548K16.1	0
	DYRK2	3.86529	CTD-2035E11.4	32.4639
	DYX1C1-CCPG1	0	CTD-2095E4.3	0
	EBLN3	8.22089	CTD-2116N17.1	30.5368
	EDEM2	22.9691	CTD-2135D7.2	399.026
	EDEM3	0	CTD-2135J3.4	0
	EDN1	357.619	CTD-2186M15.3	0
	EED	2.01155	CTD-2192J16.20	0.528999
	EEF1E1-BLOC1S5	0	CTD-2201E18.3	6.83404
	EEPD1	0	CTD-2270L9.4	182.628
	EFNA1	21.4457	CTD-2287O16.5	65.0383
	EGLN1	22.251	CTD-2292P10.4	2.26295
	EGLN2	108.376	CTD-2319I12.4	0
	EHD2	11.9201	CTD-2323K18.1	20.4354
	EID1	174.12	CTD-2354A18.1	155.169
	EID2	2.1753	CTD-2366F13.1	0
	EIF2AK3	12.2943	CTD-2369P2.12	1.88328
	EIF3J-AS1	12.2025	CTD-2410N18.3	2.55329
	EIF5B	20.7144	CTD-2506P8.6	0
	ELAC1	0.763165	CTD-2517M22.14	160.394
	ELAC2	19.4548	CTD-2517M22.16	605.559
	ELOVL6	75.641	CTD-2537I9.18	65.1872
	ELP3	30.1956	CTD-2538C1.2	0
	ELP6	0	CTD-2540B15.7	155.983
	EMC6	93.1621	CTD-2540F13.2	2.25302
	EN2	0	CTD-2574D22.2	0
	ENC1	8.7964	CTD-2587H24.10	22.3104
	ENTPD1-AS1	0	CTD-2589H19.6	13.1983
	EPDR1	4.9886	CTD-2619J13.3	2.64419
	EPOR	7.02398	CTD-2619J13.9	61.9901
	EPT1	1.76042	CTD-2639E6.9	0
	ERBB2	331.938	CTD-3035K23.7	50.5709
	ERCC1	265.865	CTD-3065J16.9	105.269
	ERF	83.9423	CTD-3074O7.5	104.898
	ERLIN1	14.1475	CTD-3113P16.5	105.402
	ERRFI1	45.0183	CTD-3126B10.1	105.29
	ETV3	1.56035	CTD-3138B18.5	34.0461
	ETV6	6.69889	CTD-3185P2.1	12.774
	EVA1B	3.6468	CTDNEP1	43.9386
	EXO1	23.2233	CTGF	7.98594
	EXOC3	127.438	CTTNBP2	16.4796
	EXOC8	3.16607	CTU1	0
	EXOSC6	0.93965	CUL7	26.9171
	EXT2	2.55547	CUL9	84.8136
	F2RL1	0	CUTC	11.85
	FADD	3.78726	CXCL5	19.9231
	FAHD1	9.44486	CXXC4	0.578294
	FAM104A	137.396	CYB561A3	83.8263
	FAM110A	1.3788	CYP20A1	23.0939
	FAM111A	0	CYP2F1	29.8597
	FAM126A	3.54058	CYP2F2P	52.7481
	FAM127A	45.5393	CYP2R1	3.05266
	FAM127B	18.6618	CYP4F11	13.3485
	FAM134A	62.5151	CYS1	0
	FAM134C	241.72	CYSRT1	31.1947
	FAM13A-AS1	67.2484	CYTH3	12.7606
	FAM171A1	4.54934	DACT2	1.69951
	FAM171B	0.551449	DAGLA	2.53863
	FAM173A	17.3795	DALRD3	403.884
	FAM175B	0.55597	DAND5	0
	FAM201A	367.19	DAP	5.57088
	FAM217B	0.31328	DBF4	8.71501
	FAM222B	261.795	DBIL5P	0
	FAM32A	3.84688	DBR1	22.7824
	FAM47E-STBD1	0	DCLRE1A	0
	FAM53B	14.5314	DCLRE1C	152.073
	FAM53C	18.1971	DCTN4	2.02169
	FAM57A	175.342	DCTN5	1.6035
	FAM69B	43.3991	DCTPP1	7.78535
	FAM83D	3.59273	DDA1	31.8849
	FAM83H	6.25783	DDHD1	0
	FAM89A	0	DDIT3	37.9852
	FANCA	255.525	DDX17	479.806
	FANCE	0	DDX31	25.22
	FANCM	0.865495	DDX3Y	1.85812
	FARS2	0	DDX46	7.27797
	FBXL12	9.04587	DDX51	19.677
	FBXL5	4.47672	DDX56	85.4269
	FBXO11	47.7426	DEAF1	52.0796
	FBXO16	31.4545	DEDD	100.197
	FBXO38	4.39451	DEF8	54.7598
	FBXO46	2.77091	DENND2A	76.8953
	FDX2	0	DENND4A	23.0766
	FGA	57.6317	DENND5A	5.34088
	FGD5-AS1	69.1577	DERL1	4.57003
	FGFRL1	8.86484	DESI1	39.8576
	FITM2	2.11714	DFFBP1	0
	FJX1	2.39795	DGCR14	0.298788
	FKBPL	0	DGCR5	0
	FKRP	86.2045	DGCR9	42.7636
	FLVCR1	1.62175	DGKG	4.20446
	FMN2	0	DHFRL1	19.2459
	FNDC10	0	DHTKD1	31.7351
	FNIP1	1.70291	DHX30	72.8703
	FNTB	27.3984	DHX32	15.6064
	FOXA1	39.3725	DICER1-AS1	5.98237
	FOXA2	2.82134	DIP2C	0.651721
	FOXC1	5.83051	DIRAS1	0.962773
	FOXE1	6.18504	DLGAP1-AS2	20.0309
	FOXN2	0	DLL4	0
	FOXN3	4.45692	DLX4	0
	FOXO4	1.34885	DMXL2	4.23108
	FOXQ1	22.0902	DNAH10	239.775
	FRAT2	2.31456	DNAH10OS	1.60268
	FRMD4B	0	DNAJB9	27.161
	FRS2	3.80633	DNAJC11	12.6871
	FSBP	3.24896	DNAJC28	0
	FUCA1	0.841002	DNAJC3	8.92029
	FUT11	17.3844	DNAJC5	5.26071
	FZD2	12.9977	DNAJC9-AS1	0
	FZD5	0.95334	DNASE1	311.159
	FZD8	5.26689	DNHD1	37.4833
	G2E3	0	DOC2B	3.7135
	GADD45B	27.5686	DOCK3	1.81282
	GADD45GIP1	170.905	DOK1	0
	GALNT2	10.2172	DOK3	0
	GALNT5	0	DOPEY2	0.62164
	GALNT7	8.3844	DOT1L	15.8196
	GARS	24.9939	DPY19L2P3	137.455
	GAS8	121.743	DSE	125.585
	GATAD2A	31.7474	DTX2	12.0517
	GCC1	37.4701	DTX3L	4.61461
	GEMIN6	9.83818	DUSP18	24.3447
	GGT8P	0	DUSP5P1	0
	GHRLOS	17.2897	DUSP6	1.76633
	GLI1	6.56493	DZIP1L	19.8975
	GLI2	18.6094	EBF4	0
	GMEB1	1.83342	ECE1	26.7482
	GNE	17.9907	EDAR	3.47885
	GOLGA5	2.52978	EDARADD	0
	GOLIM4	7.35738	EEF1A2	25.1113
	GOLM1	64.1009	EEF1DP2	0
	GOT1	6.16963	EEFSEC	0
	GPANK1	41.9089	EFNA5	31.0427
	GPATCH2	4.66329	EFNB1	0
	GPATCH4	140.064	EFNB2	0
	GPR39	39.9181	EFNB3	0
	GPRIN2	29.1664	EFTUD2	54.9215
	GPX2	136.081	EGLN1P1	0
	GREM1	0	EGLN3	11.7345
	GRIN2D	67.8509	EHBP1	12.0101
	GS1-114I9.3	0	EID3	4.90851
	GSG2	1.19555	EIF2B1	41.8964
	GSK3B	2.16665	EIF3G	90.8973
	GTF2A2	51.1137	ELF1	3.86993
	GZF1	10.2518	ELK3	10.2235
	H2AFJ	80.983	ELOVL1	66.8584
	H2AFX	7.69452	ELOVL2	8.17339
	H6PD	1.24117	EMC3-AS1	6.7257
	HARBI1	189.924	EME1	83.7563
	HARS2	4.08076	EMILIN1	29.0322
	HCFC1	8.25789	EMILIN2	40.7376
	HCFC1R1	165.253	EMILIN3	19.8507
	HDHD3	4.37123	EML2	94.8246
	HDX	0	EML3	24.1682
	HEATR6	13.5701	EN1	0.687975
	HELB	2.44853	ENDOD1	1.03732
	HERPUD2	52.138	ENPP1	0.642499
	HEXIM1	103.612	ENTPD5	121.217
	HEXIM2	153.2	ENTPD6	30.3221
	HFE	17.9644	ENTPD7	40.6553
	HGH1	2.92988	EPC2	0
	HILPDA	0	EPHA7	0
	HIP1	19.1335	EPHB2	7.19705
	HIRA	33.5574	EPM2A	9.97805
	HJURP	19.7192	ERBB3	23.8988
	HKDC1	38.4313	ERBIN	17.6315
	HKR1	5.61083	ERCC4	0
	HLCS	24.4478	ERI1	6.27265
	HMGCS1	10.9343	ERICH4	0
	HMGXB3	3.97385	ERVK3-1	80.8485
	HMGXB4	5.88696	ESPL1	23.961
	HN1L	11.9153	ETAA1	4.34056
	HNF4A	25.8407	ETF1	3.0439
	HNRNPAB	51.4893	EXOC3L1	26.3055
	HNRNPF	59.4965	EXOG	11.0441
	HNRNPH2	0	EXTL3	9.63474
	HOXA13	0	EYA4	20.8818
	HOXA5	12.2175	F11R	0.678752
	HOXA7	28.8928	F2R	0.857117
	HOXB3	57.0695	F2RL2	12.016
	HOXB5	12.6563	FAAP24	23.8497
	HOXB6	30.3499	FABP5	9.9083
	HOXB7	11.2568	FAHD2CP	6.67921
	HOXB9	0	FAM101B	10.4336
	HOXB-AS3	1441.56	FAM105A	0
	HOXC9	0	FAM109A	0.733528
	HPS6	1.90187	FAM110C	0
	HRAS	84.8578	FAM117B	2.74255
	HRH1	0	FAM124A	0.815726
	HSD17B1	306.472	FAM127C	1.70139
	HSPA13	0	FAM134B	9.1071
	HSPA14	15.6537	FAM151A	5.16367
	HTR1D	4.124	FAM155B	3.66258
	HTRA1	4.85379	FAM169A	2.48808
	IBTK	0.923737	FAM193A	37.0965
	IER2	4.27728	FAM193B	65.5179
	IER3	67.0575	FAM19A5	0
	IER5	3.50171	FAM207A	14.116
	IER5L	37.0968	FAM210A	6.97019
	IFNAR1	26.7799	FAM212B-AS1	0
	IFNAR2	1.13977	FAM214A	12.7891
	IFNE	0	FAM220A	0
	IKBIP	5.32584	FAM222A	0
	IKZF5	24.6131	FAM43B	0
	IL13RA1	1.21353	FAM50B	1.08837
	IL17RA	1.30689	FAM58A	12.4257
	IL17RC	76.4885	FAM69A	31.6187
	IL4R	9.34513	FAM78A	0
	IL6R	0.814424	FAM83H-AS1	25.5833
	IL6ST	2.16667	FAM84B	0.894296
	INHBB	10.3337	FAM86JP	3.94694
	INO80B	18.7552	FAM89B	0
	INO80B-WBP1	0	FAM98A	13.1992
	INTS7	5.36844	FANCC	130.853
	INVS	9.28805	FANCF	3.05061
	IP6K1	1.18837	FANCL	145.887
	IQCJ-SCHIP1	0	FASTKD2	7.24293
	IREB2	36.1558	FASTKD3	17.0992
	IRF2BP2	17.2191	FAT4	0.327553
	IRF2BPL	5.09768	FBN2	19.7095
	IRS1	8.71794	FBXL17	9.0195
	IRS2	4.68911	FBXL8	50.9948
	IRX3	5.81985	FBXO10	13.2759
	ISL2	0	FBXW2	3.53843
	IST1	68.7187	FBXW4	12.4783
	ITPKC	0	FCF1P2	0
	ITPR3	16.5114	FCGBP	0.615974
	ITPRIP	5.207	FERP1	197.302
	ITPRIPL2	6.74532	FGD4	0
	IWS1	21.6874	FGF14-AS2	0
	JADE1	87.5949	FGFBP1	0
	JAG1	88.5913	FGFBP3	0.662117
	JARID2	14.5917	FHDC1	0
	JMJD8	394.127	FICD	98.3755
	JRKL	0.584699	FIGNL2	21.2201
	JUN	2.32324	FKBP10	19.702
	JUNB	1.91824	FKBP15	5.22541
	JUND	15.5847	FLAD1	63.8789
	KANSL3	3.73396	FLJ35934	1.85956
	KAT14	15.6985	FLT4	0.7402
	KAT6A	7.93003	FLVCR1-AS1	1.33564
	KAZALD1	48.6124	FLVCR2	68.6522
	KB-1980E6.3	46.2511	FMN1	0.127562
	KCNN4	0	FNBP1	1.74835
	KCTD11	23.854	FNBP1P1	0
	KCTD21-AS1	175.238	FNIP2	0
	KCTD6	2.33234	FNTA	27.2933
	KDM3B	42.8799	FOS	16.7536
	KDM6A	0	FOXC2	0
	KHNYN	52.6997	FOXD2	13.1746
	KIAA0100	71.1163	FOXF2	2.34491
	KIAA0408	0	FOXL1	0
	KIAA1109	9.31881	FRMD4A	106.532
	KIDINS220	0	FRMD8	10.7708
	KIF18A	0	FRYL	32.8664
	KIF1B	162.496	FSTL4	0
	KIFC1	0	FTSJ3	916.068
	KLF10	0.535768	FUT8	1.38604
	KLF11	2.43087	FZD1	0.229343
	KLF16	0.577081	FZD4	36.4916
	KLF5	11777.2	G3BP2	11.3501
	KLF6	2.29295	GABPA	25.2452
	KLHL11	0	GABPB1-AS1	14.5073
	KLHL15	0	GACAT2	35.3309
	KMT2B	4.57762	GAL3ST4	0.52402
	KMT2E	71.7028	GALM	10.5918
	KMT5C	0	GALNT1	3.95892
	KNSTRN	58.2317	GALNT6	4.63752
	KRBA2	1.97203	GAPDHS	73.5735
	KRCC1	1.0006	GART	35.7532
	KRTAP5-2	0	GAS2L1	9.30125
	L3HYPDH	0	GATA4	0
	LA16c-306E5.2	148.204	GATA5	0
	LAMTOR5-AS1	148.939	GATA6	0
	LARP6	14.386	GATC	84.4109
	LARS2	38.0913	GBF1	62.0975
	LATS2	0	GCN1	61.3217
	LDB1	18.0898	GCNT2	1.79287
	LDOC1	1.31677	GDF11	13.5704
	LEMD3	0.339935	GDF7	10.5563
	LENG8-AS1	17.8693	GDPGP1	22.4183
	LENG9	137.612	GEMIN8P4	0
	LGSN	12.1237	GET4	5.75281
	LIF	23.23	GFER	0.723963
	LIFR	12.5599	GFOD1	0.709708
	LINC00205	0	GGA3	26.8799
	LINC00339	2.73234	GGPS1	10.4016
	LINC00472	3.93983	GID8	3.69686
	LINC00473	21.1339	GINM1	0
	LINC00602	607.994	GLB1	61.0305
	LINC00667	2.54093	GLB1L	21.1325
	LINC00847	75.0805	GLG1	105.895
	LINC01137	0	GLS	38.8341
	LINC01271	128.787	GLT8D1	63.2161
	LINC01529	3.45203	GLTSCR1L	1.22909
	LIPT1	0	GLUD2	0
	LMBR1	3.08726	GMPPB	53.2751
	LMF1	21.6755	GNG11	2.71843
	LNPEP	5.54838	GNPAT	10.6234
	LPAR1	4.0682	GNS	4.29186
	LRFN1	0.975803	GOLPH3	16.7909
	LRFN3	21.7481	GOLPH3L	7.26585
	LRFN4	354.401	GPBP1	2.04075
	LRP4	16.0288	GPC6	2.22755
	LRRC24	238.13	GPR107	5.31086
	LRRC4B	2.81393	GPR132	0
	LRRC8E	34.9019	GPR146	82.7178
	LYPD1	143.569	GPR161	8.56204
	LYSMD1	1.93951	GPR20	135.954
	LYSMD3	1.1765	GPR27	1.38208
	LZTS2	17.4309	GPR35	0
	MAFG-AS1	4.05131	GPR75	0
	MAFK	177.743	GPRC5B	46.5693
	MAGEF1	2.16467	GPRC5D	186.229
	MAMSTR	66.0069	GPSM2	138.847
	MAN1A2	4.82478	GPX8	4.07775
	MANEA	0	GRB10	43.6379
	MANEAL	7.18398	GSDMD	13.1236
	MANSC1	0	GSPT1	106.268
	MAP1S	18.6145	GTF2E1	0.55201
	MAP3K4	83.9238	GTF2H5	0.213019
	MAPK1IP1L	59.7363	GTF3C2	13.594
	2018-03-02	14.6581	GTF3C5	37.3037
	2018-03-08	0.305824	GTPBP2	15.2114
	MARCKS	40.7418	GTSE1	13.0844
	MARVELD1	44.3667	GVQW1	9.69274
	MAZ	212.52	H1FX-AS1	1703.91
	MBD3	10.7182	HAGHL	170.782
	MBD4	0	HARS	92.5794
	MBNL2	0.65401	HAS2	2.72218
	MC1R	24.2748	HAS3	185.009
	MCAT	0	HAUS3	0
	MCL1	3.41888	HBEGF	0
	MDC1-AS1	789.212	HCG9	23.6274
	MDM2	49.7962	HEG1	1.23481
	MED1	23.5961	HELZ2	1.62674
	MED11	43.02	HERC1	10.5734
	MED16	248.553	HERC2	14.9876
	MED18	0	HES1	0
	MED7	1.99955	HES4	0
	MEGF8	2.49085	HES7	24.2503
	MEGF9	2.03495	HEXA-AS1	0
	MEIS3P1	2.05522	HEXDC	122.728
	MEPCE	8.77589	HEYL	0.448387
	MESDC1	5.34403	HID1	38.6531
	MESDC2	35.5962	HIPK1	2.16732
	MET	30.4066	HIST1H2AG	20.4544
	METRNL	0	HIVEP2	0.166185
	MEX3C	4.32274	HLX	13.4392
	MFAP3	0	HMG20A	16.3019
	MFSD12	147.747	HMGCR	72.8242
	MFSD5	22.7196	HNRNPH1P1	0
	MGAT2	8.73957	HOMER2	17.6401
	MGEA5	8.74813	HOXA1	0
	MGME1	5.897	HOXB13	0
	MIA2	0	HOXB-AS1	69.4611
	MICALL1	6.50694	HOXC8	0
	MICU1	5.42014	HOXD11	0
	MINOS1-NBL1	4.36153	HRH2	74.0782
	MINPP1	5.48245	HRNR	17.6097
	MIS12	86.0536	HS3ST6	7.24884
	MISP	76.6555	HSPA12A	0.280906
	MKRN5P	0	HSPA1L	0
	MLLT1	2.88189	HSPB9	8.11965
	MMADHC	9.16507	HSPG2	34.1343
	MNX1-AS1	0	HTR7P1	0
	MOCS3	5.05952	HUNK	0.647599
	MORF4L2	37.2136	HYAL1	18.8149
	MPHOSPH10	16.6526	HYI	274.038
	MPHOSPH8	100.519	ICAM3	17.3292
	MRGPRD	14.2356	ICE1	1.00359
	MRM3	15.4511	ICE2	3.94476
	MRPL10	1.12935	ID2	63.335
	MRPL12	15.0455	ID2-AS1	0
	MRPL14	2.0525	IDS	4.63008
	MRPL16	4.31646	IDUA	62.2082
	MRPL27	4.15837	IFIT2	0
	MRPL36	0	IFITM10	3.42156
	MRPL41	19.0429	IFNLR1	3.28914
	MRPL44	2.00767	IGFBPL1	3.48644
	MRPL54	14.6844	IGSF10	1.28431
	MRPL57	2.27716	IGSF11	4.64694
	MRPS2	17.8552	IGSF3	2.71206
	MRPS26	3.35805	IGSF9B	0
	MRPS27	17.5949	IKZF2	0.169545
	MRPS34	21.3076	IKZF4	20.384
	MSANTD3	3.06181	IL10RB-AS1	136.313
	MSC	13.6336	IL15	8.72807
	MSH6	108.608	IL17D	45.4177
	MSL1	30.199	IL17RD	0
	MSL3P1	0	IL18BP	83.9835
	MSRB3	0.380585	IL27RA	0
	MTSS1L	3.88496	ILF3-AS1	7.84127
	MTUS1	45.2278	ING5	4.18383
	MUC2	0.124381	INHBE	25.3394
	MUL1	12.4889	INIP	1.1542
	MYC	19.2428	INPP1	4.87276
	MYEOV	40.7667	INPP5F	9.1113
	MZF1-AS1	252.05	INPPL1	59.6607
	NAA25	1.88746	INSR	31.0253
	NAA30	10.4552	INTS5	3.01862
	NAA40	8.53501	IPO4	53.0787
	NACC1	15.0084	IPO9	12.5574
	NAGLU	36.0707	IQCD	11.2978
	NANP	5.35933	IQCE	12.5085
	NBL1	3.70585	IQGAP3	1.82722
	NBN	6.59199	IRX2	0.639105
	NCBP2-AS2	4.34063	IRX5	0
	NCOA7	22.5383	ISG15	15.2797
	NDUFA1	220.562	ISG20	0.570946
	NDUFAF1	4.89583	ISOC2	11.7102
	NDUFAF7	178.069	ITFG2	293.129
	NECTIN3	3.45372	ITGA6	9.84035
	NEDD9	19.2037	ITGA7	96.443
	NEIL3	4.21961	ITPA	71.0782
	NEPRO	50.8013	ITPKB	2.25865
	NET1	27.984	ITPR2	8.21447
	NFIC	36.6533	IVD	3.33106
	NFIL3	8.24015	JAGN1	0
	NFKBIE	0	JHDM1D-AS1	0.712317
	NFYA	3.86767	JMJD1C-AS1	56.1828
	NGRN	1.98522	JMJD4	59.939
	NINJ1	10.9065	JPH3	12.7086
	NIPA1	2.10341	JPX	3.62843
	NKRF	0	KAAG1	248.658
	NKX3-1	6.06478	KANSL1L	53.9841
	NMT1	431.207	KAT2A	8.90178
	NOA1	7.72377	KBTBD11-OT1	0
	NOB1	47.6119	KBTBD6	0.311643
	NOCT	107.651	KBTBD7	5.13279
	NOL3	22.3534	KCNC3	9.34799
	NOL6	5.27984	KCNG2	10.9185
	NORAD	8.45242	KCNJ11	0
	NOSTRIN	62.8162	KCNJ14	0.81885
	NR0B1	0	KCNJ16	0
	NR2F2	23.8571	KCNJ2	4.48491
	NR2F6	4.22729	KCNJ2-AS1	0.692586
	NRBF2	0.961103	KCNK3	0.884677
	NRDC	179.106	KCNK5	0.436395
	NRP2	83.4461	KCNQ5	1.18051
	NRSN2	56.8613	KCTD1	5.05052
	NSDHL	0	KCTD12	0
	NSMCE3	0	KCTD15	40.7673
	NSRP1	9.20111	KCTD2	30.5617
	NSUN2	19.9769	KCTD21	20.8697
	NT5C1B-RDH14	0	KDM5A	2.64255
	NT5C3B	9.95912	KDM7A	0
	NT5DC3	1.99218	KDM8	17.8727
	NUAK1	69.5548	KDSR	0
	NUAK2	1.43658	KHSRP	37.1031
	NUDT18	21.5636	KIAA0232	0.409493
	NUDT19	32.538	KIAA0319	2.41607
	NUFIP2	3.92948	KIAA0753	5.63899
	NUMBL	0.461742	KIAA0895	23.2131
	NUP160	6.1707	KIAA0930	25.4228
	NUP210	9.09365	KIAA1107	0
	NUP62	30.7694	KIAA1211	0
	NUPR1	4.47682	KIAA1429	2.08345
	NXPE3	0.951461	KIAA1462	0.342158
	NXT1	0	KIAA1549L	0.135102
	OGFR	0.702626	KIAA1614	20.5046
	OGFRL1	31.5325	KIAA1683	0
	ONECUT1	2.16165	KIF13B	1.45196
	ORAI1	0	KIF14	1.16829
	ORC1	3.23357	KIF20A	37.5354
	OSGIN1	0	KIF20B	0
	OSMR	216.405	KIF24	7.29445
	OTUD1	0	KIF25-AS1	0
	OTUD4	14.0726	KIF26A	0
	OTUD6B-AS1	0	KIF7	177.691
	OTUD7B	4.82856	KIRREL	11.3846
	OVCA2	11.9674	KIRREL3	39.542
	OXLD1	8.87664	KITLG	1.55415
	P2RY11	28.5213	KLF12	0.148582
	P3H3	13.1015	KLF4	0
	PACSIN2	9.74315	KLHDC10	0.497394
	PAFAH2	0.918016	KLHL13	0
	PAGR1	84.8418	KLHL18	1.05306
	PALB2	0	KLHL22	0
	PALM	29.0298	KLHL23	2.24252
	PAPD5	0	KLHL28	183.55
	PAPLN	67.1422	KLHL31	3.65272
	PAQR4	69.4947	KLHL5	4.36445
	PARD6B	0	KLLN	3.80577
	PARD6G	27.9217	KPNA3	0
	PARP14	13.4377	KRBA1	10.1052
	PARS2	2.16985	KRT8P12	0
	PAXIP1	43.5889	KRT8P4	0
	PBDC1	0	KRTAP5-AS1	0
	PC	287.758	L3MBTL2	4.16845
	PCBP1	41.1043	LA16c-349E10.1	22.9986
	PCDHA9	0	LA16c-366D1.3	216.356
	PCDHB2	0	LA16c-380A1.2	0
	PCED1A	7.72951	LACTB	2.63003
	PCK2	15.3935	LARP4	8.97327
	PCNX3	152.768	LBHD1	374.529
	PCYOX1	6.93513	LBX2	271.113
	PCYOX1L	0.731399	LCA5	0
	PDE7B	9.03405	LDAH	12.8375
	PDE8A	8.37199	LDLR	16.0072
	PDF	24.3672	LDLRAP1	61.5786
	PDK3	0	LDOC1L	2.63675
	PDP1	4.10894	LGALS8-AS1	51.8282
	PDRG1	0	LGALSL	0
	PDZD8	1.30622	LGI3	0
	PELP1	19.3088	LHX2	0
	PET117	0	LIME1	0
	PEX11A	0	LINC00094	38.0695
	PEX11G	4.07493	LINC00337	0
	PEX14	166.908	LINC00482	0.852097
	PFAS	35.4326	LINC00526	30.9493
	PGAM5	77.6626	LINC00638	2.00952
	PGBD2	0	LINC00909	37.4219
	PGS1	12.1985	LINC00963	156.396
	PHAX	0.759105	LINC01006	0
	PHB	23.8328	LINC01012	0.60383
	PHF13	0.891616	LINC01468	12.6971
	PHF5A	5.16265	LINC01504	4.03394
	PHLDA3	13.3543	LINC01521	0
	PHLPP1	1.25293	LINC01547	0
	PHYKPL	107.807	LINC01560	0
	PIGCP1	621.18	LIPT2	5.48471
	PIGU	5.04447	LLNLR-245B6.1	107.357
	PIGW	24.2647	LMF2	12.0489
	PIK3C2B	1.48269	LMO4	8.28677
	PIK3CA	1.39512	LMX1B	3.32432
	PINX1	7.63132	LNX2	1.05139
	PITPNA-AS1	18.331	LPCAT1	3.70839
	PITX1	20.5547	LRIF1	0
	PLA2G12A	0	LRIG2	1.96085
	PLCE1	15.2131	LRIG3	0
	PLD1	17.6341	LRP11	14.5145
	PLEC	183.367	LRP8	11.7879
	PLEKHF2	0	LRRC20	1.72147
	PLEKHH2	1.15412	LRRC32	0
	PLEKHM2	1.81004	LRRC37B	11.1594
	PLEKHO1	3.55878	LRRC41	60.1298
	PLK2	33.3809	LRRC45	21.0626
	PLK4	0.54251	LRRC47	4.53023
	PMAIP1	0	LRRC8B	0.63955
	PMM2	131.225	LRRC8C	0.221006
	PMS2	5.17146	LTB4R2	0
	PNMA1	8.4452	LTBP1	13.8246
	POC1A	0	LYSMD4	10.5054
	POC1B-GALNT4	5.78391	MALT1	2.33016
	PODXL2	8.60233	MAML2	0
	POGZ	61.3819	MAN1B1	76.0071
	POLE3	3.25436	MAP10	0.468016
	POLL	1.71592	MAP2K7	3.43654
	POLR1A	56.6547	MAP3K1	0
	POLR1B	2.14456	MAP3K13	8.62753
	POLR2A	17.8497	MAP3K14-AS1	382.881
	POLR2I	28.8931	MAP3K5	0
	POMK	8.39831	MAP3K9	15.0281
	POP7	11.1017	MAP6D1	17.0684
	PP7080	41.6738	MAPK11	0.702219
	PPAN	9.23116	MAPK8IP3	31.4951
	PPAN-P2RY11	0	MAPKAPK2	5.05998
	PPCDC	8.39512	MAPKAPK5	7.13151
	PPIB	313.415	MAPKBP1	0.897031
	PPM1A	12.8786	2018-03-04	0
	PPM1B	0	2018-03-09	0
	PPM1D	4.44139	MARVELD2	0
	PPP1R15A	16.7495	MAST4-AS1	2.7042
	PPP1R15B	12.9613	MASTL	9.06739
	PPP1R26	2.16381	MAT2A	23.663
	PPP1R3C	0	MATN3	10.5228
	PPP1R8	1.8784	MAVS	11.3131
	PPP3CB	0	MBD5	8.58544
	PPRC1	22.8437	MBLAC2	0.760594
	PRAF2	12.0486	MBTPS1	11.2646
	PRAME	7.52807	MCM3	21.1539
	PRDM4	2.70985	MCM3AP	162.676
	PRICKLE2	0.191352	MCM9	23.263
	PRICKLE3	26.3669	MECP2	5.33559
	PRICKLE4	19.3344	MED13	5.74075
	PRNP	18.0174	MED13L	20.4818
	PRPF38B	41.3424	MED6	0
	PRR12	10.8725	MEGF6	0.360725
	PRR7	87.5786	MEIOC	235.98
	PRRC2B	190.209	MEIS2	27.8817
	PSEN1	38.4272	METTL12	88.1056
	PSMD5	50.6913	METTL21B	30.2904
	PSMD5-AS1	0	MEX3A	0
	PTCD1	37.7585	MEX3B	0.46631
	PTGFRN	8.85159	MFAP3L	9.08877
	PTH1R	0	MFN2	2.50536
	PTOV1	970.094	MFSD4B	0.269399
	PTPDC1	3.74156	MGAT1	110.649
	PTPMT1	40.4737	MGAT4B	736.477
	PTPN12	2.93432	MGAT5	0.976026
	PTPRCAP	0	MGAT5B	4.4274
	PUDP	13.2239	MGC2752	0
	PUS3	16.5718	MICD	111.951
	PUS7	3.60112	MID2	1.16021
	PVR	21.034	MIER3	0
	PWWP2B	2.5704	MIR1199	4.68984
	PYM1	30.8346	MIR137HG	4.07245
	QSOX2	3.22489	MIR210HG	46.6865
	R3HCC1	53.1622	MIR22HG	0
	RAB11FIP1P1	374.051	MIR34A	54.4009
	RAB11FIP2	0.529057	MIS18BP1	18.8246
	RAB20	0	MLH3	28.7482
	RAB39A	0.95322	MMAB	0.366137
	RAB3IL1	7.17226	MMP24-AS1	459.514
	RAB4B-EGLN2	0	MOAP1	0
	RAB8B	2.80539	MOB2	28.2602
	RAB9A	20.3487	MOB3C	5.96543
	RABIF	0	MOCS1	0
	RAD54B	1.03663	MON1B	15.5363
	RAET1E-AS1	0	MORC2	10.3884
	RAF1	87.1779	MPLKIP	0.415364
	RALGPS2	0.848475	MPST	9.7295
	RAP2B	22.2618	MPV17L2	8.97035
	RAPH1	112.097	MR1	2.84114
	RARB	20.9861	MRGBP	1.80446
	RASA1	24.2992	MRM1	1.43499
	RASD1	1.2915	MRPL20	223.516
	RASSF10	0	MRPS12	145.014
	RASSF7	3.01732	MRPS18A	34.6695
	RASSF8	24.9641	MRTO4	3.67124
	RASSF9	2.26377	MSANTD2	0.537838
	RBBP6	8.0653	MSMO1	29.3362
	RBBP8	4.30286	MSRB1	18.2826
	RBM12	8.45159	MSRB2	0
	RBM15	2.22992	MST1R	0
	RBM20	0.220534	MSX2	0
	RBM4	21.2955	MTERF1	0
	RBSN	1.65874	MTF1	22.1811
	RDH14	7.84474	MTHFSD	0
	REPIN1	24.0406	MTMR12	6.39162
	REST	13.7895	MTMR9LP	21.3042
	REXO4	4.57799	MTOR	1.28065
	RFX7	11.7386	MUC1	0
	RFXAP	0	MUC20	7.59839
	RGL1	0	MUM1	5.3402
	RGMB	2.51619	MYBL1	8.97826
	RGS2	1.34768	MYCBP2	12.7833
	RHOB	17.8736	MYCBP2-AS1	891.909
	RHOG	24.9807	MYCL	0
	RHOV	4.13035	MYD88	4.0146
	RILPL1	17.1222	MYPN	0.352927
	RIOK2	0	N4BP1	1.79674
	RIPK1	2.74287	N4BP2L2	35.7668
	RIPK2	22.2697	N4BP3	4.22089
	RIPK4	0.420532	N6AMT1	0
	RIT1	1.91307	NACC2	18.6827
	RMI2	7.55319	NAGA	1.33243
	RNASE4	0.669263	NAIF1	0
	RND3	6.79098	NANOS1	6.91095
	RNF113A	6.74425	NAP1L2	1.32141
	RNF121	0	NAP1L5	0.732166
	RNF146	2.48893	NAPSB	21.753
	RNF169	53.0668	NARFL	25.1298
	RNF187	2.20412	NAT14	24.3788
	RNF19A	54.3551	NAT6	0
	RNF19B	7.27692	NAT8L	3.00942
	RNF216P1	4.02204	NAV1	34.998
	RNF217	14.7345	NAXD	2.52552
	RNF219-AS1	86.7091	NCDN	0.960034
	RNF24	50.6804	NCK1-AS1	14.6989
	RNF25	10.9909	NCKIPSD	0
	RNF26	4.20063	NCOA1	1.4039
	RNF6	0	NCOA5	1.54183
	RNPEPL1	100.413	NCOR1	141.024
	RP1-102E24.8	0	NCS1	1.29526
	RP11-1007O24.3	194.389	NDE1	36.5357
	RP11-104N10.2	1.48564	NDOR1	0
	RP11-1079K10.4	1133.14	NDUFC1	2.97388
	RP11-109P14.9	324.863	NDUFS7	16.3642
	RP11-115C21.2	15.249	NDUFV3	2.42637
	RP11-12J10.4	59.2502	NEDD4	9.91819
	RP11-134L10.1	271.741	NEIL1	144.365
	RP11-152N13.16	30.3143	NEIL2	46.8433
	RP11-152P23.2	705.65	NELFB	7.878
	RP11-155G14.6	0	NEO1	1.83475
	RP11-156K23.3	53.558	NEU3	2.15412
	RP11-157P1.4	129.922	NEURL2	6.85892
	RP11-165J3.6	0	NFATC3	7.20749
	RP11-192H23.7	898.375	NFE2L2	45.3714
	RP11-196G11.6	35.1942	NHLRC1	0
	RP11-230C9.2	38.5596	NHLRC3	0
	RP11-247A12.2	296.033	NHS	1.6304
	RP11-284F21.10	5.13604	NHSL1	33.0567
	RP11-284F21.7	22.3746	NIF3L1	0
	RP11-290L1.3	2868.92	NIFK-AS1	100.539
	RP11-295D4.1	214.062	NIP7	35.7112
	RP11-298I3.4	85.5071	NKAIN4	154.599
	RP11-298J20.4	0	NKD2	0
	RP11-302M6.4	0	NKILA	27.8904
	RP11-321N4.5	2.45567	NKX2-5	0
	RP11-334E6.10	475.377	NLGN3	2.10246
	RP11-334J6.7	313.836	NLRP1	0
	RP11-342D11.2	3746.11	NLRX1	4.47842
	RP11-347C12.10	9.83288	NME6	17.5209
	RP11-357H14.17	80.4009	NMRAL1	51.1995
	RP11-360L9.8	607.953	NMRK1	1.67927
	RP11-362K14.5	56.96	NNMT	26.5286
	RP11-365N19.2	640.668	NOC2L	135.488
	RP11-367H1.1	0	NOD1	31.4755
	RP11-390E23.6	0.817928	NOL8	0
	RP11-400F19.6	11.0243	NOM1	9.76469
	RP11-407N17.3	0	NOP14-AS1	115.562
	RP11-40A7.2	5.595	NOTCH1	4.39663
	RP11-417N10.4	89.8924	NOTCH2	19.5752
	RP11-420A23.1	1.71456	NPAS1	15.1863
	RP11-426A6.5	95.055	NPB	30.9996
	RP11-432B6.3	0	NPC1	24.5724
	RP11-442H21.2	4612.48	NPIPP1	0
	RP11-468E2.1	0	NPLOC4	33.9736
	RP11-471M2.3	0	NPR3	0.651322
	RP11-481J2.3	96.1849	NR4A3	1.95355
	RP11-493E12.3	0	NRDE2	9.56039
	RP11-498B4.5	67.4853	NRTN	1.71241
	RP11-507K12.1	0	NT5C2	32.1787
	RP11-510N19.5	0	NTAN1P2	10.5273
	RP11-512M8.5	0	NTF4	103.431
	RP1-151B14.6	261.838	NUDCD3	4.18717
	RP11-51F16.8	0	NUDT11	0
	RP11-529K1.4	176.582	NUDT14	0
	RP11-548H3.1	13.9591	NUP88	526.007
	RP11-54F2.1	124.791	NUPL2	0.666673
	RP11-54O7.14	5.36061	NXN	28.2885
	RP11-554I8.2	2.17336	NYNRIN	0
	RP11-566K11.5	127.03	OBSCN	15.2464
	RP11-574F21.3	0	OGDH	36.8873
	RP11-5A19.5	0	OGFOD3	40.6987
	RP11-611O2.3	0	OLFM1	18.3271
	RP11-613M10.9	2.59521	OLMALINC	9.90636
	RP11-624G17.3	3786.15	ONECUT2	0.194781
	RP11-649A18.12	31.5288	OPN3	8.7857
	RP11-649E7.5	231.304	OPRL1	0
	RP11-651L5.3	0	ORAI2	27.9038
	RP11-667K14.4	1711.54	ORC5	4.78055
	RP11-67K19.3	2.58782	OSGIN2	16.6427
	RP11-6O2.4	492.35	OSR1	2.73522
	RP11-727F15.12	38.8056	OSR2	0
	RP11-732A21.3	123.356	OTUD3	0.500606
	RP11-734I18.1	0	OTUD5	33.956
	RP11-73E17.2	40.5116	OTX1	0
	RP11-792A8.4	4.38812	OXA1L	44.4292
	RP11-793H13.3	182.919	P2RY6	0
	RP11-7F17.8	56.1858	PAK2	12.4433
	RP11-805J14.5	433.254	PALD1	0
	RP11-809O17.1	20.9874	PALM2-AKAP2	0.000230585
	RP11-80H18.3	3.96029	PANK2	78.771
	RP11-815J21.2	757.231	PANX1	3.04327
	RP11-849F2.7	0	PANX2	10.3977
	RP11-860B13.1	159.824	PAQR3	65.5533
	RP11-864G5.3	409.225	PAQR7	13.0299
	RP11-903H12.5	0	PAQR8	7.31327
	RP11-961A15.1	528.328	PARD3	3.37342
	RP1-239B22.5	2.31435	PARP4	2.94139
	RP1-267D11.6	0	PARP9	38.1679
	RP1-30M3.5	694.249	PASK	7.56098
	RP13-1032I1.10	0	PAX8	28.4511
	RP13-39P12.3	452.091	PAXIP1-AS1	0
	RP13-516M14.1	1.56385	PBRM1	0.507562
	RP13-582O9.6	0	PBXIP1	3.60751
	RP13-890H12.2	174.361	PCDHA11	25.5217
	RP3-368A4.5	2.09867	PCDHA12	7.15196
	RP3-403A15.5	0	PCDHA3	1.41229
	RP3-468K18.5	1.70711	PCDHGA7	0
	RP4-539M6.19	7.17043	PCDHGB1	0
	RP4-622L5.2	0	PCDHGC3	0.000398409
	RP4-673M15.1	52.6224	PCGF3	124.572
	RP4-781K5.2	1878.85	PCLO	0.432736
	RP5-1021I20.4	0	PCNT	43.2096
	RP5-1136G13.2	0	PCSK9	12.1911
	RP5-850E9.3	0.00623812	PDCD11	6.69762
	RP5-991G20.1	345.916	PDE11A	0
	RP5-994D16.12	0	PDE12	2.75405
	RPL36A-HNRNPH2	16.8375	PDE3B	1.8479
	RPL36AL	105.772	PDE4B	4.4568
	RPL37	1160.5	PDE7A	19.5654
	RPP14	0	PDGFA	10.6662
	RPP38	20.6373	PDGFB	0.941432
	RPRD1B	62.7448	PDGFRL	619.573
	RPRD2	3.86798	PDIK1L	4.88811
	RPTOR	34.6011	PDK4	5.70169
	RPUSD2	0	PDS5A	33.5527
	RRAGA	2.23811	PDSS2	3.00346
	RREB1	10.2936	PDZD4	0.482238
	RRNAD1	31.7261	PEF1	5.85843
	RRP1	8.55325	PEG10	31.9437
	RRP36	26.4256	PER1	17.1509
	RRS1	31.9889	PES1	49.0144
	RSAD1	0.666959	PEX1	16.1848
	RSC1A1	0	PEX11B	10.0387
	RSL1D1	118.518	PEX13	12.0253
	RTN4	56.6872	PEX26	2.52287
	RTN4IP1	0	PGAM1P7	0
	RTN4RL2	49.6243	PGBD1	0
	RUNDC1	6.70244	PGP	8.83106
	RWDD2A	10.0711	PHACTR4	16.5754
	RWDD3	8.97958	PHF8	0
	S1PR5	0	PHIP	1.51146
	SAP130	0.802766	PHKA1	3.26549
	SAPCD2	2.12689	PHLDB1	4651.8
	SASH1	16.648	PHLPP2	11.5676
	SATB2-AS1	65.2675	PHPT1	235.145
	SCAF1	16.331	PI4KB	18.9227
	SCAF8	9.80926	PIGL	149.744
	SCAND1	15.2679	PIGV	1.85337
	SCARA3	11.0695	PIK3R1	8.14989
	SCHIP1	56.4174	PIKFYVE	5.56482
	SCO2	26.6939	PINK1	32.672
	SCRN1	18.626	PIP4K2C	13.4537
	SCX	0	PIP5K1A	83.396
	SCYL1	41.211	PISD	39.7499
	SDC1	10.007	PITPNA	35.9512
	SDE2	0.822107	PJA1	1.62214
	SDF4	5.98542	PKMYT1	536.184
	SDHAF1	0	PLA2G15	2.09689
	SDK2	3.95923	PLAGL1	0
	SDPR	17.9345	PLAGL2	3.38146
	SEC16A	18.4688	PLAT	6.40895
	SEC22A	0.385211	PLAU	22.6765
	SEC23IP	16.0726	PLCG1	99.7143
	SEC61A1	78.7915	PLD6	8.55272
	SECISBP2L	40.7623	PLEKHH3	8.35206
	SEMA3A	0	PLEKHM1	13.2668
	SEMA3C	2.80172	PLIN3	3.49297
	SEMA4B	44.2685	PLOD1	16.626
	SEMA4C	1.39186	PLPPR2	82.6985
	SENP3	95.4632	PLPPR3	24.6266
	SEPHS2	11.8876	PLXNA1	7.39097
	SEPN1	25.3494	PLXNB1	20.4054
	SERTAD1	0	PLXNB2	53.3435
	SF3B5	9.50513	PMS1	35.1244
	SFN	4.16618	PNKD	29.7012
	SFT2D2	6.00837	PNMA2	18.14
	SGK223	4.19413	POFUT1	46.5275
	SH2D4A	27.8452	POFUT2	15.0367
	SHCBP1	32.6258	POLD3	0
	SHOC2	0	POLD4	107.593
	SHPK	2.13267	POLDIP3	2.48372
	SHQ1	0	POLR1D	45.7869
	SIAH1	177.37	POLR1E	4.84029
	SIGMAR1	0	POMGNT2	0
	SIL1	89.9726	POP1	16.2634
	SIRPA	5.42939	POP5	23.9942
	SIX5	21.9019	POU2F1	7.85792
	SKIL	11.5171	PPARD	1.90813
	SLC10A3	2.9824	PPARGC1A	19.7827
	SLC12A2	50.5504	PPIF	29.5841
	SLC16A4	32.2569	PPIG	38.3627
	SLC17A1	0	PPL	23.0415
	SLC1A5	96.092	PPP1R10	8.52334
	SLC25A11	23.8031	PPP1R13B	4.22824
	SLC25A1P5	104.369	PPP1R3D	3.61955
	SLC25A28	6.93064	PPP2R2C	1.05799
	SLC25A29	34.0518	PPP4R2	1.62145
	SLC25A38	1.6154	PPP4R3B	16.0264
	SLC25A43	89.9164	PQLC1	12.3809
	SLC29A3	0	PQLC2	7.98685
	SLC29A4	11.5955	PRDM11	42.2328
	SLC2A6	6.65228	PRDM13	0
	SLC30A1	7.05935	PRKAR2A-AS1	106.697
	SLC33A1	2.11269	PRKD2	72.1713
	SLC35B4	1.88094	PROC	13.4736
	SLC35D2	0	PROCA1	69.971
	SLC35E1	22.6864	PROS1	0.495008
	SLC35F6	16.4076	PRPF31	57.7962
	SLC37A3	12.1897	PRPH	13.2671
	SLC38A10	202.646	PRR15	0
	SLC39A9	334.345	PRR15L	8.25029
	SLC40A1	2.87226	PRR3	15.6743
	SLC41A2	4.31483	PRRT1	52.0674
	SLC43A1	0.719536	PRUNE1	7.53309
	SLC46A1	241.623	PSD3	20.166
	SMAD6	22.1417	PSD4	8.22539
	SMCR8	6.33495	PSMA3-AS1	47.7841
	SMG6	12.1138	PSMC1	79.8056
	SMG8	5.20951	PSME4	4.54427
	SMKR1	0	PSMG3	9.64931
	SMO	10.6219	PSMG3-AS1	0.426421
	SMPD5	27.4423	PTBP3	9.29831
	SNIP1	0.711217	PTCD3	29.3104
	SNRK	31.93	PTCHD3P1	474.448
	SNRNP35	84.3052	PTGER4	10.0853
	SNRNP70	71.3849	PTK6	57.8594
	SOCS4	5.55355	PTPN18	349.088
	SOGA3	2.80305	PUS7L	0.694673
	SOX12	22.7647	PWWP2A	0.409317
	SOX4	6.58691	PXDC1	1.56088
	SP1	5.28501	PXN	44.9879
	SPECC1L	6.56505	PYCRL	16.4201
	SPECC1L-ADORA2A	0	PYGO1	1.8544
	SPIN4	0.396138	R3HDM2	24.872
	SPP1	4.99881	RAB11B	87.2164
	SPPL3	8.27393	RAB11FIP1	4.66288
	SPR	31.0109	RAB33B	113.895
	SPRED2	6.22722	RABEP1	39.6959
	SPRY2	3.25111	RAD52	44.9811
	SPSB1	1.92664	RAET1K	0
	SPSB2	246.319	RALGAPA2	1.27187
	SPSB3	166.467	RALGAPB	0.800605
	SPTLC1	0	RAP1GAP	15.5029
	SRC	138.386	RAP2A	0.586831
	SSH1	2.8607	RAP2C-AS1	25.7278
	SSH2	4.41783	RAPGEF6	0.570397
	ST20-AS1	131.289	RASD2	0.966374
	ST20-MTHFS	10.8589	RASSF2	1.20316
	ST3GAL5-AS1	2.67611	RBFA	1.52681
	ST8SIA4	0	RBKS	20.1521
	STAG3L5P-PVRIG2P-PILRB	1.91563	RBM14-RBM4	0
	STARD3	37.9412	RBM19	50.4616
	STAT6	101.001	RBM34	15.0195
	STAU1	10.8251	RBM38	0
	STIL	0.557562	RBM48	0
	STK17A	66.1847	RBM4B	381.75
	STK35	5.26197	RBMS2	9.92157
	STRADA	66.755	RBMX2	2.95123
	SUOX	5.63763	RBMXL1	0
	SUPV3L1	3.54205	RCC1	9.84292
	SURF2	14.5724	RCE1	27.3271
	SURF4	13.2103	RCL1	0
	SURF6	3.6533	RCOR1	44.8459
	SUSD1	6.37007	REV1	125.233
	SUV39H1	15.1108	REV3L	12.0541
	SWSAP1	17.803	RFC1	3.66243
	SYNJ2	9.90965	RGS12	4.39416
	TAB1	85.9924	RGS9BP	0.576233
	TACC3	37.7926	RHBDD1	21.5353
	TADA2B	20.6082	RHNO1	11.5542
	TAF1C	4.27759	RHOD	0
	TAF2	11.9668	RHOF	84.5361
	TAF3	0.33207	RHPN1	1.33665
	TAF6L	58.4557	RIC8B	0
	TAF7	8.00468	RIMKLA	0.890377
	TAPBP	24.859	RIN2	30.412
	TAPT1	31.6471	RITA1	0
	TARS2	80.1346	RLF	0
	TBC1D14	7.67388	RMND1	5.1226
	TBC1D20	8.50734	RNASEH1P2	0
	TBC1D25	9.19799	RNASEH2C	229.116
	TBC1D9	0.607649	RNF103	10.9996
	TBCB	228.11	RNF11	2.06894
	TBCC	0	RNF111	7.56254
	TBX3	14.0638	RNF122	0
	TCEA2	52.8705	RNF123	170.707
	TCEAL8	0	RNF126	0
	TCEAL9	41.0392	RNF13	35.9204
	TCF19	10.75	RNF150	0.322914
	TEAD4	18.6114	RNF20	1.65962
	TEN1	0	RNF208	0
	TESK1	0	RNF215	5.74887
	TGFB1	1212.47	RNF219	0
	TGFB2	9.10853	RNF32	80.6552
	TGFBR2	9.50889	RNF34	61.9318
	TGIF2-C20orf24	0	RNF40	33.6123
	TGOLN2	13.5383	RNF41	0.689365
	TGS1	6.06514	RNFT2	4.52053
	THAP4	7.166	RNH1	84.3683
	THAP9-AS1	12.6853	ROBO1	1.38316
	THRAP3	24.2274	ROCK1	3.75505
	THRIL	185.331	ROCK2	2.00112
	THUMPD2	4.56853	RP11-1055B8.1	9.30858
	TIAF1	2.71791	RP11-1069G10.2	0
	TIAM2	43.0223	RP11-108L7.15	2.00472
	TIGAR	0	RP11-1090M7.1	12.4898
	TIGD5	16.7396	RP11-1099M24.6	15.7673
	TIGD6	46.0704	RP11-10L12.4	18.2572
	TIMM17A	0	RP11-10N23.4	72.4286
	TIMM9	0	RP11-1100L3.7	657.468
	TIPARP	5.34336	RP11-112L6.3	0
	TLCD1	52.2759	RP11-1149O23.3	146.14
	TM2D2	7.02293	RP11-11M20.4	0
	TM4SF18	10.5129	RP11-1246C19.1	0.549272
	TM9SF1	68.0499	RP11-1260E13.2	111.08
	TM9SF4	11.6982	RP11-1277A3.1	52.0983
	TMCO4	0	RP11-12G12.7	0
	TMED8	21.0639	RP11-134G8.5	0
	TMEM11	15.5735	RP11-1376P16.2	388.353
	TMEM115	45.1074	RP11-146N23.1	0
	TMEM116	7.11923	RP11-147L13.11	0
	TMEM136	0	RP11-156K13.1	10.123
	TMEM140	473.753	RP11-156P1.3	25.0036
	TMEM156	14.3265	RP11-15K19.2	0
	TMEM170B	0.76006	RP11-161H23.9	4.69487
	TMEM177	10.5586	RP11-165E7.1	10.5288
	TMEM186	22.3398	RP11-166P13.3	0
	TMEM190	67.6991	RP11-170N16.3	28.8356
	TMEM2	94.178	RP11-178L8.4	0
	TMEM203	1.14552	RP11-17M16.2	52.981
	TMEM259	12.9696	RP11-182J1.18	32.2279
	TMEM261	0	RP11-182J1.3	27.3759
	TMEM43	2.62027	RP11-185E8.2	1.07557
	TMEM44	26.509	RP11-188P20.3	80.9155
	TMEM44-AS1	28.7927	RP11-18H7.1	0
	TMEM51	10.7016	RP11-190A12.8	0
	TMEM56-RWDD3	0	RP11-195F19.30	0
	TMEM74B	14.0512	RP11-197N18.2	11.8939
	TMTC3	0	RP11-205M5.3	110.867
	TNFAIP1	44.6988	RP11-209D14.2	3.16279
	TNFRSF10A	14.6756	RP11-211C9.1	0
	TNFRSF10B	27.2693	RP11-212P7.2	0.67889
	TNFRSF11A	1.56138	RP11-216N14.7	0
	TNFRSF1A	68.0883	RP11-21A7A.2	22.1921
	TNKS1BP1	37.3946	RP11-226E21.4	53.7315
	TNRC6C	0	RP11-229P13.25	7.54633
	TOB1	265.06	RP1-122P22.2	0
	TOB2	9.60584	RP11-252E2.1	19.0823
	TOM1L2	18.04	RP11-254F7.2	0
	TOMM5	45.5455	RP11-259K5.2	224.875
	TOP3A	40.2849	RP1-125I3.2	62.4622
	TOR1AIP2	7.71859	RP11-266L9.4	0
	TOR4A	4.32327	RP11-274B21.3	0
	TP53I13	1264.6	RP11-278A23.1	1.28793
	TP53RK	1.71455	RP11-286N22.14	48.8666
	TRAF3	4.37751	RP11-286N22.8	108.317
	TRAF7	15.915	RP11-295P9.3	301.32
	TRAPPC12	92.4493	RP11-299G20.2	72.1091
	TREX1	6.29814	RP11-299J3.8	397.72
	TRIAP1	0	RP11-308D16.2	7.01015
	TRIB1	0.451784	RP11-30K9.6	0
	TRIB3	48.8487	RP11-30P6.6	0
	TRIM21	0	RP11-315D16.2	44.6463
	TRIM31	0	RP11-315O6.1	34.9235
	TRIM32	6.23451	RP11-320M2.1	2.93447
	TRIM41	52.1365	RP11-328C8.4	19.1582
	TRIM59	111.078	RP11-332M2.1	0
	TRMO	0	RP11-353N14.2	0
	TRMT61B	10.108	RP11-353N14.4	16.15
	TRUB2	23.8695	RP11-359B12.2	6.64642
	TSC22D1	5.0372	RP11-360F5.1	177.518
	TSC22D1-AS1	19.3681	RP11-363E6.3	0
	TSC22D2	0.849401	RP11-379B18.5	0
	TSC22D4	2.48341	RP11-379H18.1	0.38791
	TSEN54	110.331	RP11-395G23.3	0
	TSFM	41.5095	RP1-140K8.5	0
	TSNARE1	0	RP11-412D9.4	12.2519
	TSPYL5	2.16948	RP11-418J17.1	8.59196
	TSR3	55.7036	RP11-41O4.2	5.09666
	TTC25	0	RP11-420L9.5	43.6458
	TTC28	16.6486	RP11-421M1.8	45.0445
	TTI1	3.88881	RP11-422P24.12	21.434
	TTPAL	21.3809	RP11-424M22.1	0
	TUBA4A	25.3316	RP11-435O5.5	86.6774
	TULP3	1.77457	RP11-440L14.1	103.778
	TUSC1	1.67745	RP11-445F12.1	0
	TUSC2	10.5809	RP11-448A19.1	1.5774
	TUT1	26.3439	RP11-449P15.1	9.13046
	TWIST2	19.1328	RP11-452L6.5	7.14054
	TXNDC11	0	RP11-452L6.6	1.8224
	TXNDC15	23.6575	RP11-453E17.3	26.0852
	TYSND1	2.92577	RP11-455O6.8	492.221
	U47924.6	42.4456	RP11-458J1.1	0
	UBALD1	2.5899	RP11-45A17.3	0
	UBE2M	11.6786	RP11-45M22.4	0
	UBL4A	12.2038	RP11-461A8.4	46.635
	UBQLN2	1.9251	RP11-464F9.20	0
	UPF1	42.8271	RP11-467J12.4	0
	UPF2	7.10657	RP11-467L13.7	3.29081
	UQCC3	26.2606	RP11-468E2.2	3.49233
	URB1-AS1	0	RP11-474G23.1	103.086
	URGCP	6.35129	RP11-47A8.5	89.3351
	URI1	4.05937	RP11-486I11.2	0
	USP10	76.3883	RP11-488C13.5	105.012
	USP31	7.98665	RP11-488L18.4	0
	USP32	0	RP11-499P20.2	0
	USP35	4.83982	RP11-505E24.2	105.094
	USP4	0	RP11-521B24.3	7.48121
	USP47	0.919103	RP11-529K1.3	0
	USP53	17.6221	RP11-539I5.1	0
	USP6NL	0.359301	RP11-540A21.2	6.31237
	UTP15	245.485	RP11-542C16.1	128.42
	UTP3	3.31722	RP11-544M22.13	2.45767
	VASN	4.76567	RP11-563J2.3	0
	VAX2	3.28685	RP11-564D11.3	0
	VCPIP1	1.91023	RP11-565P22.6	0
	VEGFA	31.8987	RP11-566K11.7	0
	VEGFC	0	RP11-567M16.6	0
	VMAC	3.78046	RP11-597D13.9	2.85669
	VWA9	19.622	RP11-5O17.1	8.84173
	WAPL	2.86666	RP11-603B24.2	0
	WBSCR27	8.41045	RP11-638F5.2	22.277
	WDR20	79.2506	RP11-638I2.6	332.364
	WDR48	9.19361	RP11-640I15.1	396.76
	WDR5B	10.1399	RP11-644F5.11	3.75276
	WDR6	72.6456	RP11-650L12.2	102.537
	WDR60	42.8369	RP11-66B24.1	0
	WNK1	146.156	RP11-680F8.1	13.9941
	WNT3	0.983854	RP11-685G9.2	81.1077
	XPC	14.142	RP11-700H6.1	3.35128
	XXbac-B461K10.4	6.30975	RP11-706O15.1	0
	XXbac-BPG181M17.5	0	RP11-708J19.1	0
	XXbac-BPG181M17.6	772.459	RP11-715J22.4	95.2508
	XXbac-BPG252P9.10	575.443	RP11-720N19.1	24.4406
	XXYLT1	12.2844	RP11-734K2.4	0.791194
	XYLT2	138.175	RP11-74E22.3	6.47894
	YJEFN3	4.20391	RP11-758H9.2	6.4708
	YOD1	0	RP11-77K12.9	0
	YPEL5	12.0758	RP11-798K3.2	13.2242
	YTHDF1	3.00302	RP1-179N16.6	0
	YTHDF2	4.69563	RP11-800A18.3	0
	YWHAG	22.731	RP11-802E16.3	96.5527
	ZBED3	26.992	RP11-804A23.2	521.475
	ZBTB14	2.88808	RP11-810M2.2	291.663
	ZBTB18	3.50683	RP11-817O13.8	59.4152
	ZBTB2	6.9822	RP11-823E8.3	55.1141
	ZBTB20	4.85681	RP11-829H16.3	157.354
	ZBTB22	0	RP11-835E18.5	10.123
	ZBTB24	0	RP11-845M18.7	27.9803
	ZBTB3	4.4702	RP11-867G2.8	33.3243
	ZBTB34	1.96053	RP11-875O11.3	0
	ZBTB38	52.6218	RP11-876N24.4	74.9862
	ZBTB39	0.259826	RP11-91A18.4	74.973
	ZBTB4	5.20159	RP11-968O1.5	0
	ZBTB43	0	RP11-96K19.5	85.3489
	ZBTB5	14.0185	RP11-96L14.7	526.465
	ZC3H10	16.053	RP11-977G19.5	54.4387
	ZC3H18	59.2786	RP11-97O12.7	0
	ZC3H3	7.05488	RP11-982M15.6	0
	ZCCHC14	2.92177	RP1-228P16.1	2.69472
	ZCCHC3	21.1596	RP13-104F24.3	90.0921
	ZCCHC6	39.8092	RP13-20L14.2	36.0918
	ZDHHC16	91.6416	RP1-34B20.21	22.8705
	ZFP36	5.1835	RP13-512J5.1	0
	ZFP36L1	34.375	RP13-638C3.4	515.542
	ZFP41	2.36245	RP13-753N3.3	334.537
	ZFP64	9.70693	RP13-820C6.2	308.686
	ZFX	17.8486	RP13-942N8.1	46.0649
	ZIC2	8.58134	RP13-977J11.2	0
	ZKSCAN8	0	RP1-39G22.7	1.15922
	ZMYND8	1.77073	RP1-63G5.8	32.9235
	ZNF121	3.55688	RP2	0.861394
	ZNF131	46.1961	RP3-395M20.12	0
	ZNF148	8.5582	RP3-402G11.26	52.4982
	ZNF169	0	RP3-439F8.1	0.564678
	ZNF180	4.7049	RP3-508I15.21	0
	ZNF182	0.950553	RP4-555D20.2	1.27502
	ZNF184	0	RP4-583P15.10	17.8682
	ZNF195	9.83434	RP4-583P15.14	0
	ZNF205	38.6346	RP4-583P15.15	0.636886
	ZNF222	0	RP4-734G22.3	9.23778
	ZNF225	0	RP4-751H13.7	36.6696
	ZNF234	6.73962	RP4-761J14.8	441.019
	ZNF260	0.283804	RP5-1021I20.1	0
	ZNF266	0.535168	RP5-1028K7.3	8.25063
	ZNF274	5.1326	RP5-1050D4.4	293.293
	ZNF284	0	RP5-1050D4.5	8.92802
	ZNF316	5.97577	RP5-1061H20.4	0
	ZNF319	0	RP5-1065J22.8	0
	ZNF33A	0.408987	RP5-1068E13.7	0
	ZNF395	25.8251	RP5-1148A21.3	14.2069
	ZNF410	12.7495	RP5-858L17.1	0
	ZNF449	4.1959	RP5-955M13.4	85.5072
	ZNF48	147.292	RP5-968P14.2	0.863007
	ZNF503	1.47954	RP5-972B16.2	0
	ZNF513	72.7045	RP6-65G23.3	0
	ZNF524	5.17691	RPL10	230.557
	ZNF554	0	RPL12P28	0
	ZNF561	0	RPL3L	6.26889
	ZNF562	1.65507	RPL4P6	0
	ZNF567	0	RPL9P29	99.5575
	ZNF579	31.0306	RPS4XP16	0
	ZNF593	9.86796	RPS6KA3	4.8104
	ZNF609	4.35536	RPS6KB1	3.00576
	ZNF622	5.18366	RPS6KC1	0
	ZNF646	21.6819	RPS6P25	0
	ZNF653	4.69363	RPSAP41	16.2668
	ZNF668	21.6251	RPSAP70	0
	ZNF669	4.09483	RPUSD3	37.2567
	ZNF691	0	RPUSD4	0
	ZNF70	2.07607	RRAGC	0
	ZNF703	10.843	RRN3P3	7.35323
	ZNF71	10.8252	RRP12	3.45412
	ZNF746	3.01761	RRP1B	1.58629
	ZNF747	4.98419	RRP7A	7.75688
	ZNF764	7.34025	RSF1	25.7407
	ZNF766	5.82937	RSG1	0
	ZNF768	10.3619	RSPH9	47.8972
	ZNF775	3.01995	RTCB	21.4189
	ZNF777	5.62912	RTEL1-TNFRSF6B	45.5524
	ZNF8	0.22614	RTKN	22.0525
	ZNF800	0	RTKN2	0
	ZNF830	6.69284	RTN2	2.84551
	ZNF865	11.4187	RTN3	8.72993
	ZNHIT6	0.597771	RTN4RL1	0
	ZNRF2P2	20.0661	RUNX3	4.23864
	ZRANB1	22.8664	RYBP	0.212115
	ZRSR2	0	S100PBP	37.4583
	ZSCAN29	16.8541	SACS	0.71767
	ZXDC	1.9128	SALL2	2.68095
			SALL4	1.85865
			SAMD4A	0.553785
			SAMD5	0.526805
			SAMD8	1.06662
			SAP30BP	118.38
			SARM1	217.625
			SATB2	1.60464
			SBF2	113.321
			SC5D	0
			SCAND2P	233.232
			SCARB1	161.211
			SCARF2	2.69004
			SCFD2	0
			SCN8A	4.96966
			SCNN1A	6.36081
			SCO1	84.8167
			SCYL3	32.55
			SDCCAG3	17.3555
			SDHAF2	11.4725
			SEC24A	1.2428
			SEL1L	0.602308
			SELO	11.9893
			SEMA3E	0.494301
			SEMA3F	0
			SENP8	43.1405
			2018-09-05	0
			SERHL	50.2132
			SERPINA6	0
			SERPINE1	4.15286
			SESN2	3.33963
			SETD5	72.5668
			SETD6	152.951
			SETD7	16.3465
			SFMBT2	3.17292
			SGMS2	0
			SH2B2	5.41513
			SH3BP5L	6.78186
			SH3D21	23.5993
			SH3GL1P1	20.9781
			SH3GL1P2	0
			SH3RF1	8.53242
			SHANK3	0.450116
			SHARPIN	229.944
			SHH	1.45891
			SHOX2	12.5129
			SHROOM2	0
			SIK3	11.4535
			SIN3B	13.8448
			SIPA1L2	0
			SIRT3	8.3499
			SIRT4	40.2832
			SLC12A6	36.0468
			SLC12A9	204.834
			SLC16A13	0
			SLC16A1-AS1	0
			SLC16A9	0
			SLC19A3	0
			SLC1A4	52.929
			SLC20A2	97.0112
			SLC22A4	99.0114
			SLC23A2	19.4315
			SLC25A19	24.1774
			SLC25A21	3.60333
			SLC25A24	10.079
			SLC25A25	37.7483
			SLC25A30	4.66236
			SLC25A32	2.37462
			SLC25A36	1.40904
			SLC25A53	0
			SLC27A2	7.83958
			SLC27A4	8.01415
			SLC29A2	10.4928
			SLC2A1	40.0542
			SLC2A11	29.0245
			SLC30A4	0.222948
			SLC30A5	15.0388
			SLC30A6	16.9141
			SLC31A2	11.0275
			SLC35C2	24.425
			SLC35E2B	2.93739
			SLC35G2	23.8511
			SLC37A1	4.93835
			SLC39A11	14.4302
			SLC39A6	3.19694
			SLC43A2	1.69733
			SLC44A2	13.3144
			SLC45A1	3.00396
			SLC48A1	65.3639
			SLC51B	0
			SLC52A2	46.5072
			SLC7A1	2.38716
			SLC7A6OS	89.5074
			SLF1	1.90333
			SLFN13	1.25479
			SMAD1	0.879657
			SMAGP	82.854
			SMARCAD1	1.04614
			SMIM1	0
			SMIM12	0
			SMIM15	11.4581
			SMIM19	331.576
			SMIM20	27.2215
			SMIM2-AS1	0
			SMOX	17.7954
			SMPD1	4.07836
			SMUG1	0
			SMURF1	12.9825
			SMYD4	1.10245
			SMYD5	21.3685
			SNAI3	68.9755
			SNHG7	37.4074
			SNN	16.4582
			SNTA1	21.0243
			SNU13	3.57927
			SNX17	63.4536
			SNX18	0
			SNX18P7	0
			SNX21	39.1377
			SNX8	57.9271
			SOBP	4.2093
			SOCS5P4	0
			SOCS7	3.59379
			SOS1	13.2644
			SOS2	0.412687
			SOX15	32.9024
			SOX17	0
			SOX21	3.61313
			SOX21-AS1	0
			SOX7	0
			SP2	66.44
			SP4	3.41179
			SPATA13	17.5453
			SPATA25	2.80187
			SPATA2L	9.45564
			SPATA33	0
			SPATA5L1	0
			SPC24	153.101
			SPDEF	5.59527
			SPDYE3	104.135
			SPHK2	34.3029
			SPIN1	11.7644
			SPIN3	0
			SPIRE1	12.586
			SPPL2B	16.8386
			SPRTN	30.6688
			SPRY1	0
			SPTBN2	10.0578
			SRA1	482.659
			SRFBP1	0.584699
			SRPK1	13.1111
			SRR	712.04
			SRRM3	1.59629
			SRSF5	101.122
			SS18	121.736
			SSH3	264.687
			SSTR5	1.33837
			ST3GAL1	3.21845
			ST3GAL4-AS1	13.4885
			ST3GAL5	6.45237
			ST6GALNAC4	41.1641
			STAM	0
			STARD9	8.36474
			STAT2	12.6064
			STC2	43.9969
			STEAP2	2.6609
			STIM2	0.416589
			STK11	13.6798
			STK16	6.98215
			STK32C	29.0861
			STK36	0
			STRA13	18.2284
			STRA6	15.6864
			STS	0.73617
			STX17	13.5666
			STX4	21.0735
			STX6	1.03857
			SUFU	0.646282
			SUMO1	23.3814
			SUN1	6.15905
			SUN2	238.17
			SUPT4H1	4.28118
			SUPT7L	15.9207
			SVEP1	1.51965
			SVIL	388.041
			SVIL-AS1	345.257
			SWT1	4.2749
			SYBU	2.61374
			SYNE2	13.529
			SYNGAP1	952.524
			SYNGR2	251.4
			SYNJ2BP-COX16	0
			SYS1-DBNDD2	0
			SYT12	1.43196
			SYVN1	120.857
			TACC1	73.9442
			TAF1B	0
			TANC1	11.8437
			TANK	0
			TAPT1-AS1	24.3603
			TBC1D16	16.5921
			TBC1D17	16.4468
			TBC1D2	7.51832
			TBC1D24	0
			TBC1D4	12.1595
			TBL1X	2.42763
			TBP	0
			TBX2	1.97652
			TCTN1	0.73634
			TDRKH	16.4601
			TEFM	64.4947
			TELO2	0
			TEN1-CDK3	14.8013
			TENM3	4.50084
			TEP1	5.85794
			TEPSIN	6.19399
			TESMIN	0
			TET1	0
			TET2	1.89981
			TEX19	0
			TEX264	12.9991
			TFCP2	21.0064
			TFE3	12.6941
			TGFA	2.07684
			TGIF1	85.0704
			TGIF2	2.65069
			THAP1	0
			THAP10	1.4123
			THBS1	16.211
			THBS2	10.4674
			THEM4	2.85613
			THNSL1	0
			THOC1	22.6608
			THSD7A	4.33111
			THUMPD1	3.56819
			TIAL1	17.1446
			TIAM1	0.39183
			TICAM2	0
			TIGD7	140.084
			TIMELESS	10.7748
			TIMM8A	0
			TIMP4	5.35928
			TINF2	60.9089
			TIRAP	28.3662
			TLK2	80.7486
			TM7SF2	26.2714
			TM7SF3	6.18773
			TMED7-TICAM2	14.5621
			TMEM102	0.879868
			TMEM104	15.7444
			TMEM110	1.01869
			TMEM120B	311.338
			TMEM129	13.7332
			TMEM131	0
			TMEM139	12.623
			TMEM175	8.61524
			TMEM179B	133.545
			TMEM187	10.1727
			TMEM234	20.8193
			TMEM246	0.76738
			TMEM253	31.8624
			TMEM263	197.873
			TMEM267	0
			TMEM41A	18.5622
			TMEM50A	0.625262
			TMEM60	7.56865
			TMEM79	134.716
			TMEM81	1.37396
			TMEM92	16.7354
			TMF1	2.0995
			TMPO	189.283
			TMPPE	0.477391
			TMTC2	3.61116
			TMUB1	5.39534
			TMUB2	39.6463
			TNFAIP3	0
			TNFAIP8L1	18.2622
			TNFRSF10C	2.24578
			TNFRSF10D	0.929855
			TNFRSF13C	0
			TNFRSF25	3.09253
			TNFSF15	4.2006
			TNFSF9	1.06085
			TNPO3	10.068
			TNS2	114.689
			TOB1-AS1	18.1438
			TOE1	9.78693
			TOMM70	19.8999
			TOR1A	19.044
			TOR2A	26.1488
			TOX2	7.68356
			TOX3	0
			TP53I3	3.22224
			TP73-AS1	3.24709
			TPGS1	3.40601
			TPM3P7	0
			TPM3P9	8.59197
			TPRN	0.813613
			TPST1	4.34418
			TPX2	16.0042
			TRADD	25.0141
			TRAF2	34.8216
			TRAK2	17.431
			TRAPPC12-AS1	167.286
			TRDMT1	0.19314
			TRIM39	40.7297
			TRIM68	0
			TRIM7	31.0955
			TRIP11	9.33183
			TRMT10C	0
			TRMT44	18.6019
			TRMT5	14.1471
			TRNP1	10.604
			TRRAP	17.9846
			TSHZ3	0.935304
			TSPAN17	3.08016
			TSPAN18	54.9956
			TSPEAR-AS1	1.62814
			TSPY26P	0
			TSSK2	13.461
			TSSK6	1.22686
			TTBK2	1.88319
			TTC23	40.9032
			TTC30A	0
			TTC30B	10.1634
			TTC4	1.85733
			TTC41P	3.65822
			TTI2	339.175
			TTLL3	101.533
			TTLL4	21.6365
			TTTY14	29
			TUBAL3	0
			TUBGCP6	11.2567
			TWISTNB	0
			TXLNA	10.3339
			TXNDC12	0.707118
			TYMP	39.2688
			TYRO3P	0
			U47924.31	629.955
			UACA	0
			UBA5	41.1069
			UBAC1	4.72957
			UBE2A	124.099
			UBE2L3	32.387
			UBE2Q1	0
			UBE3A	0
			UBE3B	28.4966
			UBN1	108.317
			UBOX5	1.09025
			UBTD1	2.0638
			UBXN2A	0
			UBXN6	127.066
			UCN	0
			UCP3	0
			UFSP1	1.95665
			UGT1A10	0
			ULK1	0.607173
			UNC5CL	0
			UNK	7.49838
			UPK3B	13.4526
			UQCC1	12.0724
			USB1	30.575
			USF3	5.10754
			USP13	10.1412
			USP16	0
			USP20	183.499
			USP21	2.86399
			USP24	18.3135
			USP27X-AS1	0
			USP38	1.18297
			USP43	16.4514
			USP46-AS1	0
			USP51	0.368807
			USP54	113.898
			USP9Y	0
			UTP18	9.17128
			UVSSA	8.44449
			VAC14-AS1	33.9712
			VANGL1	4.16967
			VCL	27.6142
			VEGFB	3.3753
			VEZF1	0
			VGLL3	0
			VIPAS39	2.6291
			VMO1	0
			VPS13D	6.91454
			VPS37B	8.46806
			VPS9D1	80.0266
			VWA8	1.89553
			VWDE	0
			WARS2	22.8428
			WBP1LP2	0
			WDCP	0.443264
			WDFY3-AS1	380.487
			WDR19	11.4933
			WDR43	59.1345
[truncated: 194 more rows]

## Sheet: Fig 5
A
		Gene level			Genomic Feature Erichment
		PC_gene	lnicRNA	others	TSS_200	5UTR	CDS	stop_codon	3UTR
	Tumor1	5034	197	822	2.32311	0.821845	0.263107	2.50822	0.147883
	Tumor2	4233	149	697	2.48743	0.665045	0.261393	2.33904	0.155082
D						E							H
	Gene	mrna_r	protein_r	m6a_r			Gene	mrna_r	protein_r	m6a_r					METTL3/GAPDH	SLC2A1/GAPDH
	ACOT2	2.41326	4.3484	6.96209			SLC2A1	0.986557	1.89598	2.27132				siControl	1	1
	ALG2	0.829119	2.27405	3.51873										siMETTL3-1	0.043986	0.457115
	BCL2L13	0.709288	2.07071	0.318601										siMETTL3-2	0.138364	0.319229
	CST3	4.32507	1.76219	0.0781503
	DNAJC3	2.31957	1.55551	0.412514		F							I
	EPT1	0.380819	1.16438	0.453713					Tumor1	Tumor2					Relative METTL3 mRNA ratio
	GORASP2	1.25993	2.03996	0.473761			Relative protein ratio of SLC2A1/β-ACTIN		1	0.532253					Mean	SD
	INPP1	0.796015	1.32504	2.88044										siControl	1	0
	MYL9	5.4086	1.28022	2.30825										siMETTL3-1	0.225848	0.00861751
	NOP2	0.794873	1.3372	0.340645										siMETTL3-1+M3 full length	193.859	1.40778
	PARP9	0.970629	3.28699	0.27204										siMETTL3-1+M3 200AA	205.981	3.40012
	PTGFRN	1.33924	0.708037	2.13822
	QSOX2	0.439423	1.0081	4.25104		G							J
	RPL7L1	0.79475	1.5003	3.30654				METTL3		SLC2A1				Relative protein ratio of SLC2A1/β-ACTIN
	SLC2A1	0.986557	1.89598	2.27132				Mean	SD	Mean	SD			siControl	1
	STIM1	1.01666	1.53899	2.78506			siControl	1	0	1	0			siMETTL3-1	0.33341
	TES	1.00651	1.87823	2.08424			siMETTL3-1	0.167444	0.00277186	0.853659	0.00313107			siMETTL3-1+M3 full length	0.928428
	VIM	4.6394	2.42844	2.14107			siMETTL3-2	0.171448	0.000211425	0.850863	0.0278798			siMETTL3-1+M3 200AA	0.510649
B						C
	motif counts	Tumor1	Tumor2				chr	start	end	gene	peak_score	strand	log2(OR)	p-value
	-97	11.5	6				chr1	629887	630037	MTND2P28	5.1e-08	+	1.38986	0.0267575
	-96	7.5	6.83333				chr1	1317334	1318713	CPSF3L	0.00079	-	-1.90269	0.00555026
	-95	5	5.5				chr1	1325001	1325100	CPTP	0.0017	+	1.70286	0.0328268
	-94	4.5	17.5				chr1	2546862	2547012	RP3-395M20.12	1.4e-06	+	3.63788	0.0350877
	-93	6	15				chr1	3780145	3780295	LRRC47	0.00015	-	-1.53455	0.0231754
	-92	4	9.5				chr1	19608295	19608386	RP5-1056L3.3	0.018	+	2.10848	0.0303283
	-91	8.33333	13.5				chr1	31586838	31587337	TINAGL1	0.00091	+	1.39462	0.000372956
	-90	5.5	8.83333				chr1	32680608	32680709	SYNC	0.012	-	5.16408	0.00664452
	-89	5	7				chr1	34795501	34795649	GJA4	1e-11	+	2.86539	0.0235543
	-88	7.33333	13.8333				chr1	43282615	43283007	C1orf210	9.1e-08	-	1.47014	0.0398869
	-87	8.5	10.8333				chr1	44805641	44805742	PLK3	0.00024	+	2.67789	0.0247537
	-86	5.5	10.5				chr1	54096327	54096578	TCEANC2	0.00012	+	2.28616	0.0396862
	-85	9.33333	5.5				chr1	54096677	54096877	TCEANC2	0.00012	+	2.66466	0.0473337
	-84	7	13.1667				chr1	54851931	54852332	DHCR24	1.5e-05	-	1.11996	0.00028259
	-83	3	10				chr1	61088232	61132746	NFIA	5.4e-05	+	-1.02729	3.25953e-21
	-82	8	11.5				chr1	89713691	89713942	LRRC8C	2.9e-05	+	2.83071	0.0027969
	-81	6	7.33333				chr1	115685363	115691354	VANGL1	4.5e-05	+	1.23179	0.0384828
	-80	8	10.5				chr1	116966960	116967259	PTGFRN	0.00098	+	1.09641	0.0265726
	-79	0	4.5				chr1	151838598	151838746	C2CD4D	2.2e-06	-	-4.14876	0.047619
	-78	6	3				chr1	153534695	153535104	S100A6	0.00019	-	1.09776	0.00422437
	-77	5	8				chr1	153679181	153679429	NPR1	0.0001	+	3.38674	0.0394089
	-76	10.5	4				chr1	154499216	154502113	SHE	1.3e-06	-	1.81674	0.0101947
	-75	9.33333	10				chr1	154958467	154959064	PYGO2	2.5e-11	-	1.44552	0.0039585
	-74	9	7				chr1	161038452	161038550	TSTD1	0.005	-	1.2652	0.0408232
	-73	6.66667	10				chr1	161607130	161607229	HSPA7	4.1e-07	+	3.50527	0.0215385
	-72	10.5	8				chr1	161607623	161608069	HSPA7	2.8e-07	+	3.0465	0.00927864
	-71	8	11				chr1	201782533	201782834	NAV1	0.00024	+	1.26896	0.0097528
	-70	3.5	8				chr1	212727000	212727151	NSL1	8.5e-05	-	-3.42177	0.0260787
	-69	10.5	9				chr1	214640141	214640442	CENPF	0.00042	+	1.0554	0.0410391
	-68	9	8.5				chr1	214655309	214657138	CENPF	0.00036	+	1.28584	0.0323701
	-67	3	13.8333				chr1	220253617	220253908	MORF4L1P1	2e-05	+	1.84097	0.0429286
	-66	4.83333	8				chr1	235806524	235806725	LYST	0.00032	-	-1.32306	0.0250784
	-65	9	13				chr1	241639905	241640005	CHML	7.2e-06	-	1.82837	0.0104116
	-64	7	11.5				chr1	243066136	243067136	LINC01347	1.3e-07	-	3.16779	0.0239234
	-63	7.5	10				chr10	17228896	17230056	VIM	9.8e-05	+	1.09833	5.53867e-06
	-62	9.5	10				chr10	43608701	43609316	ZNF485	0.00087	+	3.35272	0.0421053
	-61	9.33333	11.25				chr10	49524071	49524671	ERCC6	2.6e-05	-	1.09334	0.00670983
	-60	3	14				chr10	58817712	58829148	BICC1	0.00015	+	-1.08908	0.00527748
	-59	8	11				chr10	71362440	71362789	SLC29A3	0.00037	+	1.80138	0.00840061
	-58	4	10.5				chr10	77791887	77791988	DLG5	0.001	-	4.18344	0.00127593
	-57	13	7.5				chr10	97717257	97717457	MARVELD1	0.0062	+	4.07062	8.00372e-05
	-56	7	9				chr10	100924567	100924718	SLF2	0.00012	+	1.27912	0.040165
	-55	4.5	9.25				chr10	103967599	103967749	SLK	0.00038	+	1.25041	0.0365094
	-54	7.5	7.16667				chr10	119575130	119575231	TIAL1	0.00022	-	-1.64864	0.0254139
	-53	5.5	6				chr10	123056126	123056673	ACADSB	0.00047	+	-1.95103	0.0254334
	-52	14	14				chr10	125841802	125852361	DHX32	0.00016	-	-1.89735	0.000114722
	-51	9	14.5				chr11	1011245	1011396	AP2A2	0.00023	+	2.37662	0.0444521
	-50	8	13				chr11	1235152	1235382	MUC5B	0.016	+	1.96906	1.42698e-05
	-49	9.5	11				chr11	1236552	1239021	MUC5B	0.016	+	1.42783	2.07885e-06
	-48	10	6.5				chr11	1244617	1244868	MUC5B	0.0059	+	1.45895	8.52081e-05
	-47	8.5	10				chr11	3856189	3856340	STIM1	0.0087	+	1.47771	0.0290338
	-46	10.5	12.5				chr11	6563231	6563695	DNHD1	0.0013	+	4.41422	0.0110048
	-45	10.8333	11				chr11	7485536	7485836	OLFML1	0.0012	+	3.11545	0.00494416
	-44	8	9				chr11	7509484	7510182	OLFML1	0.00017	+	2.73894	0.000859367
	-43	9	12.5				chr11	10580469	10580570	MRVI1	0.00071	-	2.56086	0.00371891
	-42	10.5	14.0833				chr11	14262760	14265754	SPON1	0.00019	+	1.00838	0.0396196
	-41	8.5	12				chr11	33077184	33077382	LINC00294	0.0011	+	3.45818	0.00924409
	-40	9.33333	7.5				chr11	45226353	45226702	PRDM11	9.1e-08	+	3.49586	0.0326246
	-39	6.5	15.3333				chr11	57614556	57614656	SERPING1	0.0015	+	1.50813	0.00448253
	-38	6	15.5				chr11	57614753	57614853	SERPING1	0.0015	+	1.92668	0.00019712
	-37	8	9				chr11	60416469	60416866	MS4A14	0.00033	+	2.11354	0.0226296
	-36	6	15.5				chr11	62615394	62615494	B3GAT3	8.1e-05	-	2.10574	0.0116813
	-35	8.5	10				chr11	64925492	64925840	PPP2R5B	1.9e-07	+	2.20698	0.017957
	-34	9	11				chr11	65779512	65779612	AP5B1	4.6e-05	-	1.60277	0.0219285
	-33	8	8.83333				chr11	70472743	70473492	SHANK2	6.6e-05	-	1.21891	0.0413854
	-32	6.5	14				chr11	74843076	74843775	XRRA1	0.00047	-	2.12584	0.0494609
	-31	8.83333	11				chr11	78016942	78017189	KCTD14	0.0017	-	2.39518	0.012446
	-30	9	11				chr11	78017019	78017165	NDUFC2-KCTD14	9.5e-05	-	2.46626	0.0116355
	-29	10	15				chr11	78174222	78174470	KCTD21	0.0021	-	2.87708	0.0312945
	-28	7	7				chr11	107403600	107403750	SMARCE1P1	1.4e-06	-	-1.96756	0.00871359
	-27	9.5	18.8333				chr11	114400278	114400529	RBM7	0.00058	+	4.01207	0.047619
	-26	13.5	11				chr11	130208635	130210176	ST14	0.00012	+	1.00159	0.00527582
	-25	8	14.3333				chr11	130405272	130405969	ADAMTS8	0.00044	-	3.61918	0.024545
	-24	6.5	10				chr11	134150860	134151060	JAM3	0.0021	+	2.62835	0.0331493
	-23	4.5	13.5				chr12	5045487	5046038	KCNA5	0.0019	+	4.81558	0.00573588
	-22	4	17.3333				chr12	6019313	6019614	VWF	2.2e-05	-	1.18902	0.0404315
	-21	12	13.1667				chr12	12465610	12465960	BORCS5	1.6e-07	+	2.37591	0.0378568
	-20	11.5	11.5				chr12	12466058	12466159	BORCS5	1.6e-07	+	3.6564	0.00750157
	-19	11.6667	16.3333				chr12	26124152	26125127	BHLHE41	4e-16	-	2.34405	0.000787783
	-18	9	18.5				chr12	57784063	57784161	RP11-571M6.15	6.8e-06	+	2.28006	0.0406255
	-17	12.5	15				chr12	58920022	58920272	LRIG3	0.00014	-	1.17077	0.00116544
	-16	9.83333	9.33333				chr12	66306378	66309870	HELB	0.00012	+	1.64518	0.0144877
	-15	4.5	14.1667				chr12	66331393	66331544	HELB	0.00028	+	3.26311	0.0100135
	-14	7	12.8333				chr12	94149521	94158102	PLXNC1	1.7e-05	+	1.10096	0.0413473
	-13	5	15.8333				chr12	106346319	106346667	TCP11L2	0.00035	+	1.50517	0.00683605
	-12	20	12				chr12	109139466	109139816	ACACB	2.6e-07	+	2.78082	0.0158474
	-11	8.5	12.5				chr12	109267228	109267329	ACACB	3.7e-07	+	3.93768	0.0333333
	-10	12	14				chr12	114671703	114671854	TBX3	6.8e-05	-	4.05262	0.0163647
	-9	6.5	11.5				chr12	120503669	120503867	COQ5	0.00083	-	1.6811	0.0193629
	-8	5	9.25				chr12	122730693	122730843	HCAR1	1.1e-08	-	4.40611	0.00879121
	-7	9.33333	3.83333				chr12	123436267	123436368	RILPL2	1.1e-07	-	-2.46539	0.00602677
	-6	10	16				chr12	132077460	132078109	EP400	5.6e-05	+	1.32737	0.00180064
	-5	12	7				chr13	22916038	22916329	NUS1P2	0.00032	+	5.83746	0.0322581
	-4	12.5	14.5				chr13	36335562	36336317	SPG20	0.00087	-	1.96117	0.00138279
	-3	10.5	15.8333				chr13	50807904	50808604	DLEU7-AS1	1.8e-09	+	-2.6441	0.0271995
	-2	8	12.5				chr13	93830264	93830464	GPC6	9.8e-07	+	2.93167	0.0101982
	-1	12	11.5				chr13	102872355	102874757	ERCC5	0.00071	+	1.47753	0.0175044
	0	11	17				chr13	114286808	114286908	UPF3A	0.0025	+	2.19827	0.00311969
	1	14.1667	17.3333				chr14	24316150	24316399	LTB4R	6.5e-05	+	4.81973	0.000135972
	2	11.5	8.33333				chr14	52871836	52871980	RP11-589M4.4	6e-07	+	4.12473	0.010989
	3	11	12.5				chr14	53043441	53043592	DDHD1	0.0033	-	2.38806	0.0438334
	4	4.5	14.3333				chr14	73569694	73569795	ACOT2	0.00019	+	2.79952	0.0237358
	5	13.5	10.5				chr14	76180837	76196016	GPATCH2L	0.015	+	-1.01375	0.0012718
	6	9.83333	15				chr14	77346431	77351725	TMED8	4.3e-06	-	-1.25397	0.0232655
	7	18.5	6.5				chr14	85563041	85621928	FLRT2	3.3e-06	+	-1.85282	0.000102641
	8	9.33333	5				chr14	90288508	90290233	NRDE2	0.0025	-	1.28022	0.00393035
	9	8.33333	5				chr14	94047199	94047348	OTUB2	0.00069	+	2.95778	0.0491228
	10	10.5	7				chr14	96285341	96289461	ATG2B	8.1e-06	-	-1.25271	0.000838804
	11	15.5	10.3333				chr14	102082275	102082426	HSP90AA1	0.0042	-	1.37817	0.000290504
	12	8	14.5				chr14	102083045	102083296	HSP90AA1	0.0013	-	1.01991	0.000353417
	13	8.33333	14.3333				chr14	102085795	102085896	HSP90AA1	0.014	-	1.16234	0.00145874
	14	14	14.6667				chr14	102506883	102507083	ANKRD9	0.0043	-	1.42286	0.0229518
	15	14	9.66667				chr14	102903296	102903396	TRAF3	0.00044	+	2.57915	0.0132388
	16	3.5	8				chr14	103590615	103590865	APOPT1	0.00079	+	1.96663	0.00926906
	17	7.5	14				chr14	105498624	105499225	C14orf80	0.00011	+	1.62841	0.00790941
	18	6	11				chr15	23686636	23686835	NDN	0.00087	-	3.09156	0.0183386
	19	6	16				chr15	41823855	41825316	MAPKBP1	0.00063	+	2.66254	0.00940192
	20	7	12.8333				chr15	42685680	42685781	STARD9	0.0011	+	3.03015	0.0146661
	21	9.5	6				chr15	42694311	42694529	STARD9	0.0003	+	3.98173	0.00120975
	22	8	11.5				chr15	50353910	50354560	GABPB1	6.5e-05	-	1.34222	0.014948
	23	9	9.5				chr15	51057538	51057737	TNFAIP8L3	0.00083	-	3.84215	0.029872
	24	5.83333	3.5				chr15	60005474	60005921	FOXB1	3.2e-07	+	4.14038	0.0131869
	25	5.5	11.1667				chr15	60006019	60006267	FOXB1	3.2e-07	+	3.30688	0.0391613
	26	10	14.8333				chr15	65198153	65198454	CILP	1e-07	-	1.73658	0.0488638
	27	8	8.33333				chr15	65644478	65645677	SLC24A1	0.00085	+	2.23993	0.0369703
	28	8	6				chr15	78012867	78013266	TBC1D2B	0.0014	-	1.14506	0.0445687
	29	6.33333	14				chr16	1827239	1827339	FAHD1	1.1e-05	+	2.73235	0.0441176
	30	7.5	8.5				chr16	1938748	1939043	MSRB1	0.015	-	1.32402	0.0368346
	31	8	7.16667				chr16	3563649	3564099	NLRC3	0.00059	-	3.75652	0.0111621
	32	8	9.33333				chr16	3679843	3680143	DNASE1	0.0014	+	4.5024	0.0130536
	33	2	7				chr16	4752067	4752764	ZNF500	4.9e-08	-	1.19554	0.0189244
	34	5	6.5				chr16	15786673	15823268	MYH11	0.00071	-	-1.52655	0.00034319
	35	9.33333	10				chr16	23452853	23452950	CTD-2270L9.4	1e-06	+	3.63744	0.0183512
	36	6	7				chr16	28098127	28098327	XPO6	0.00013	-	1.4422	0.0176856
	37	14	17.3333				chr16	28535544	28535843	NUPR1	1e-06	-	2.95778	0.0271774
	38	10	12.3333				chr16	29743704	29744351	C16orf54	4.7e-08	-	1.74705	0.0434181
	39	3.5	10.5				chr16	29807582	29807732	AC009133.15	6.9e-10	-	3.61916	0.020979
	40	13	19.8333				chr16	30521492	30522189	ITGAL	0.00016	+	2.51454	0.0295512
	41	2	12.8333				chr16	31477513	31477960	TGFB1I1	3e-07	+	1.21943	0.0389438
	42	6.5	15.8333				chr16	57081575	57082782	NLRC5	0.0029	+	1.30967	0.0285807
	43	9.5	9.83333				chr16	57382903	57383004	CX3CL1	0.0001	+	3.78183	0.0186275
	44	3	11				chr16	67842425	67842573	THAP11	3e-07	+	2.59076	0.00845118
	45	7.5	14.6667				chr16	68022258	68022506	DDX28	0.00031	-	3.1158	0.00041517
	46	11.5	14.8333				chr16	84460417	84460766	ATP2C2	0.001	+	-3.79438	0.00547749
	47	9	11.5				chr17	1005460	1005561	ABR	0.00026	-	-2.34862	0.0152115
	48	2.5	12.5				chr17	2057421	2057820	HIC1	0.00022	+	1.76868	0.0173827
	49	11	9.33333				chr17	3658050	3660443	CTNS	0.0048	+	1.3414	0.0351889
	50	3	10				chr17	5514317	5514568	NLRP1	0.00029	-	1.73898	0.0266717
	51	7	11.5				chr17	7455374	7455524	CHRNB1	0.0025	+	2.48731	0.0477491
	52	8	8.33333				chr17	7915340	7915538	AC025335.1	1.1e-06	-	3.25695	0.036869
	53	7.5	12.5				chr17	8221335	8221484	LINC00324	2.7e-06	-	4.88654	0.0151515
	54	10	6				chr17	8319579	8320918	ARHGEF15	4.4e-05	+	3.28058	0.0357143
	55	5.5	10.5				chr17	16939215	16939616	TNFRSF13B	8.1e-08	-	4.8858	0.00731707
	56	10.5	5.5				chr17	18007687	18015729	DRC3	0.0021	+	2.4341	0.0094037
	57	5.5	10.5				chr17	29572957	29573107	TP53I13	0.0018	+	2.9008	0.00451083
	58	9.5	4.83333				chr17	30522316	30522516	GOSR1	0.003	+	1.57651	0.00128354
	59	13	8				chr17	34983074	34983374	LIG3	0.0021	+	1.10717	0.0120595
	60	3	6				chr17	38322730	38322975	MRPL45	0.0046	+	1.57326	0.0199535
	61	7	15.3333				chr17	40477076	40477726	TNS4	0.00093	-	2.59036	0.0100099
	62	5.33333	8				chr17	43138868	43139861	NBR2	0.019	+	1.70162	0.011973
	63	5.5	8				chr17	50867178	50867606	TOB1-AS1	5.2e-06	+	4.42711	0.0277778
	64	12.5	5.83333				chr17	75890394	75890494	TRIM65	3.7e-06	-	2.20319	0.035601
	65	4.5	7.16667				chr17	75890592	75891186	TRIM65	3.7e-06	-	1.74417	0.0234391
	66	6	12.8333				chr17	78142322	78142819	TMC8	0.0011	+	1.77258	0.00817829
	67	5.5	7				chr17	80394540	80394790	RNF213	0.00085	+	1.02508	0.0465064
	68	10.5	13.5				chr17	81637680	81637981	TSPAN10	2e-07	+	1.96995	0.0398677
	69	2.5	9.5				chr17	82107457	82107558	CCDC57	0.00087	-	-2.19661	0.0488759
	70	7	8.83333				chr17	82587145	82587296	FOXK2	0.01	+	1.05382	0.0404383
	71	7	7.5				chr18	670473	671022	ENOSF1	0.00029	-	1.17018	0.00199196
	72	4.33333	10.6667				chr18	37075571	37084148	KIAA1328	0.00032	+	-1.36081	0.0416635
	73	9.5	8				chr18	37246945	37247039	RP11-95O2.5	5.1e-07	+	4.66529	0.00412797
	74	7.5	10.6667				chr18	44950579	44950680	SETBP1	0.0006	+	4.30158	0.02
	75	7.5	2.33333				chr18	48859466	48859667	CTIF	0.0059	+	2.56902	0.0109647
	76	4.5	10.5				chr18	57641990	57667280	RP11-35G9.3	2e-05	+	-1.06283	0.00134307
	77	4	9.16667				chr18	58865548	58896493	ZNF532	0.00024	+	-1.35188	1.16451e-05
	78	8.5	11.5				chr18	67514115	67514216	DSEL	0.00055	-	3.48601	0.0451613
	79	6.5	8.5				chr19	541693	541943	CDC34	1.8e-05	+	1.58506	0.0285817
	80	6.5	16				chr19	10832778	10832877	TMED1	3e-07	-	1.92971	0.0349991
	81	5	6				chr19	12792372	12872740	HOOK2	0.00089	-	-1.4313	1.3473e-05
	82	6	11.5				chr19	14718450	14719148	ZNF333	4.8e-06	+	1.4502	0.0195106
	83	8.5	5.33333				chr19	16891365	16891862	F2RL3	0.00049	+	1.90332	0.0120588
	84	5.5	5.5				chr19	17351790	17352085	PLVAP	0.00019	-	1.06933	0.0038175
	85	4.5	13.5				chr19	18781884	18781985	CRTC1	1.5e-05	+	3.47265	0.0186275
	86	2.5	7.83333				chr19	32354542	32354693	ZNF507	2.8e-05	+	1.68453	0.0461895
	87	5	9				chr19	37831810	37831960	CTD-2554C21.2	0.002	+	3.72534	0.0246562
	88	5	10.5				chr19	38941945	38942046	FBXO17	4.5e-05	-	2.59427	0.0490534
	89	3	13				chr19	40075578	40075678	ZNF780A	3.5e-06	-	3.27089	0.0104746
	90	9.5	10				chr19	46410519	46410767	CCDC8	1.9e-05	-	5.74124	0.0344828
	91	4.5	10				chr19	51588060	51588511	ZNF175	0.00016	+	2.78091	0.0323469
	92	3.5	10.5				chr19	52154947	52155248	ZNF836	6.5e-08	-	2.37616	0.00739072
	93	8.33333	9				chr19	52155347	52155548	ZNF836	6.5e-08	-	2.12046	0.0289767
	94	2	8				chr19	52155896	52156147	ZNF836	6.5e-08	-	2.4082	0.0125427
	95	3.5	8.5				chr19	52878178	52878329	ZNF320	2.7e-05	-	1.31962	0.0423143
	96	6	8.16667				chr19	55044607	55047152	RDH13	1.1e-05	-	1.82157	0.0224068
	97	10	10				chr19	55045171	55047396	CTC-550B14.6	3.3e-08	-	1.88386	0.0320319
							chr19	56526131	56526232	ZNF471	0.00098	+	3.59704	0.04329
							chr19	57494156	57494456	ZNF419	0.00014	+	3.22767	0.00320991
							chr19	57701928	57702178	ZNF154	2e-09	-	2.69479	0.0180913
							chr19	58433158	58433455	ZNF132	1e-06	-	2.87991	0.0226757
							chr2	32611558	32617901	BIRC6	0.011	+	-1.11889	0.00934553
							chr2	64458366	64458812	LGALSL	0.00014	+	-1.54772	0.0165345
							chr2	69013227	69013527	ANTXR1	0.0076	+	1.09001	0.041901
							chr2	69193375	69245335	ANTXR1	0.00016	+	-1.27731	4.09645e-09
							chr2	74462498	74462698	MOGS	3.9e-06	-	1.60433	0.00276614
							chr2	120346635	120350527	INHBB	0.00065	+	1.16292	0.0293007
							chr2	149214666	149214964	LYPD6B	4.8e-05	+	2.13441	0.0469831
							chr2	203040354	203040651	RPL7P14	0.0095	+	3.65569	0.00010205
							chr2	221564008	221568779	EPHA4	0.00032	-	-2.24686	0.0311666
							chr2	240523858	240523959	ANKMY1	0.0012	-	2.12758	0.0329083
							chr20	396513	397111	TRIB3	2.6e-05	+	1.7662	0.00249751
							chr20	1938505	1938704	SIRPA	0.0001	+	1.9716	0.0330627
							chr20	3824245	3824645	AP5S1	4.9e-05	+	2.03101	0.0152129
							chr20	19799605	19809230	RP1-122P22.2	3.7e-07	+	-1.19437	0.00117097
							chr20	20512693	20513242	RALGAPA2	7.8e-05	-	1.04876	0.00158402
							chr20	33707530	33707879	PXMP4	6.9e-05	-	3.13923	0.0144676
							chr20	36549517	36549814	MYL9	0.00046	+	1.2068	0.0011417
							chr20	37903152	37931708	VSTM2L	0.0002	+	-1.53425	0.0375672
							chr20	41029066	41084552	TOP1	0.00023	+	-1.17694	8.85056e-37
							chr20	41174491	41174942	PLCG1	0.0055	+	1.03547	0.00706609
							chr20	44311068	44311169	FITM2	2.1e-08	-	4.37315	0.00296443
							chr20	45878082	45878231	ZSWIM3	0.0021	+	3.27046	0.0174838
							chr20	49884011	49886416	SLC9A8	0.0056	+	1.24053	0.0258467
							chr20	62285917	62286167	OSBPL2	0.0001	+	2.07413	0.0259305
							chr21	30215334	30215630	CLDN8	9.8e-07	-	3.11484	0.0434534
							chr21	37367185	37410625	DYRK1A	0.00023	+	-1.10637	1.4882e-19
							chr21	44928981	44929081	ITGB2-AS1	2e-05	+	4.2964	0.013986
							chr22	19037273	19037423	DGCR2	0.0011	-	1.70148	0.0234883
							chr22	19524105	19524351	CLDN5	1.7e-06	-	3.5608	0.00542269
							chr22	19524166	19524415	CLDN5	1.4e-07	-	3.54922	0.01285
							chr22	28742322	28743969	HSCB	8.9e-05	+	1.50355	0.0151764
							chr22	30654348	30654449	DUSP18	4.3e-06	-	4.01701	0.00240463
							chr22	37029274	37029375	MPST	5e-05	+	2.35013	0.0189849
							chr22	37773808	37774009	TRIOBP	5.9e-08	+	1.07812	0.00535189
							chr22	45184926	45185027	NUP50	0.00071	+	1.81165	0.0438016
							chr22	45185125	45185575	NUP50	0.00071	+	1.79024	8.30299e-05
							chr22	45194873	45195073	KIAA0930	0.00027	-	1.95996	0.0455344
							chr3	16885119	16933143	PLCL2	1.4e-07	+	-1.17444	7.42122e-05
							chr3	18394566	18394667	SATB1	0.00011	-	1.46803	0.0422391
							chr3	20174638	20174888	SGO1	3e-07	-	3.49502	0.000654672
							chr3	31988958	31989453	ZNF860	0.00045	+	2.54681	0.0075615
							chr3	33389779	33390128	UBP1	0.0017	-	1.84272	0.00841121
							chr3	48927349	48927749	ARIH2	0.00065	+	1.09468	0.0201562
							chr3	57756898	57757749	SLMAP	0.0015	+	1.1322	0.0160506
							chr3	65429755	65430006	MAGI1	0.0055	-	1.32531	0.0498007
							chr3	69959364	69965340	MITF	1.8e-05	+	1.35524	0.0355961
							chr3	111732695	111859207	PHLDB2	6.3e-05	+	-1.69293	6.62802e-05
							chr3	143266616	143266817	SLC9A9	0.00026	-	2.53456	0.0420345
							chr3	151448282	151448633	IGSF10	2.4e-06	-	2.1167	0.0115983
							chr3	160226031	160226230	C3orf80	3.9e-07	+	4.42711	0.0277778
							chr3	160226039	160226138	C3orf80	2.2e-06	+	4.01207	0.047619
							chr3	174859349	174863914	NAALADL2	1.8e-05	+	-1.49608	0.0264475
							chr3	195844032	195844596	AC124944.4	1e-11	+	2.3264	0.00481404
							chr4	523541	523891	PIGG	0.00018	+	1.16508	0.0496592
							chr4	958985	959434	DGKQ	0.00035	-	1.46736	0.0485823
							chr4	1978710	1979161	WHSC1	0.0087	+	1.12108	0.0286436
							chr4	15936199	15938282	FGFBP1	1e-05	-	3.32437	0.0352869
							chr4	25677448	25677648	SLC34A2	0.0032	+	1.28999	0.0187516
							chr4	56387672	56387961	RP11-646I6.5	1.5e-06	+	2.84592	0.0228923
							chr4	73259257	73269868	RP11-692D12.1	1.5e-05	+	-1.88653	1.18438e-10
							chr4	76897750	76898097	SOWAHB	3.4e-08	-	2.71142	0.0479798
							chr4	84583028	84583326	CDS1	0.00058	+	1.62763	0.0261931
							chr4	119032071	119032372	SYNPO2	3e-05	+	2.79915	0.0252113
							chr4	119606846	119607296	PDE5A	7.9e-05	-	1.94401	0.0367804
							chr4	143337160	143376874	GAB1	0.0001	+	-1.38963	3.21296e-17
							chr4	143438118	143438518	GAB1	0.00026	+	-1.10709	0.0196662
							chr4	147506138	147506428	GTF2F2P1	8.1e-07	+	3.29372	0.00428021
							chr4	153603906	153604407	KIAA0922	0.00014	+	1.22105	0.0159658
							chr5	16465042	16465592	ZNF622	0.00017	-	1.10761	0.00687301
							chr5	36194883	36195084	NADK2	0.00023	-	-2.1337	0.0174178
							chr5	58494858	58495305	GAPT	2.1e-06	+	2.29594	0.0464085
							chr5	79077754	79077954	BHMT2	0.00036	+	3.98261	0.00709485
							chr5	95898400	95898650	ELL2	0.00054	-	1.12825	0.0146838
							chr5	140811028	140811128	PCDHA4	0.0033	+	4.40611	0.00879121
							chr5	140856181	140856632	PCDHA10	0.00019	+	2.08909	0.00973497
							chr5	140857379	140858029	PCDHA10	0.00019	+	3.3099	0.00894639
							chr5	140861672	140861773	PCDHA10	0.00017	+	5.12804	0.000388132
							chr5	140861672	140862023	PCDHA14	0.00074	+	3.09249	0.00118635
							chr5	140861871	140862022	PCDHA10	0.00017	+	3.33017	0.000831631
							chr5	140862171	140862521	PCDHA10	0.00017	+	2.39112	0.0493318
							chr5	140862172	140862772	PCDHA14	0.00074	+	2.45647	0.0411408
							chr5	140862620	140862771	PCDHA10	0.00017	+	5.58902	0.00087108
							chr5	140876689	140876987	PCDHA12	2.5e-06	+	3.37963	0.00798526
							chr5	140884437	140884538	PCDHA13	0.00083	+	2.58987	0.0441304
							chr5	140966532	140966633	PCDHAC2	0.0001	+	3.5896	0.000545177
							chr5	141121848	141121998	PCDHB4	4.5e-08	+	2.43205	0.0361587
							chr5	141121865	141122011	PCDHB4	5.1e-07	+	2.43205	0.0361587
							chr5	141240515	141240910	PCDHB19P	2.1e-07	+	2.84495	0.0137541
							chr5	141240515	141240911	PCDHB19P	1.3e-05	+	2.84495	0.0137541
							chr5	178965841	178966187	ZNF454	0.00041	+	4.38593	0.00382016
							chr5	179113393	179113743	ADAMTS2	0.0003	-	1.51167	0.0422321
							chr5	180590152	180590846	SCGB3A1	6.9e-06	-	2.46524	0.00188659
							chr5	180608167	180608998	FLT4	6.3e-05	-	1.93492	0.0171494
							chr5	181247744	181247843	CTC-338M12.4	9.5e-05	+	3.06193	0.0400903
							chr5	181256669	181256818	CTC-338M12.4	9.5e-05	+	2.73679	0.0237358
							chr6	3023189	3023433	HTATSF1P2	5.5e-05	-	-2.37257	0.0121414
							chr6	4943768	4952370	CDYL	0.0028	+	-1.06993	0.000911283
							chr6	24703916	24704017	ACOT13	0.0013	+	3.57218	0.0157379
							chr6	26172456	26172556	HIST1H2BE	3.1e-05	+	1.70827	0.0384281
							chr6	26215554	26216148	HIST1H2BG	0.0011	-	3.74801	0.00806937
							chr6	27359921	27360171	ZNF204P	1.3e-15	-	1.31398	0.038425
							chr6	29887342	29887927	HCG4P7	5.6e-06	-	1.88526	0.0174186
							chr6	30283237	30283584	XXbac-BPG283O16.9	0.0032	-	-1.35049	0.0219188
							chr6	30294783	30296150	HCG18	0.00076	-	-1.15421	0.0264203
							chr6	30490309	30491228	HLA-E	0.0058	+	1.10512	9.03778e-05
							chr6	30950211	30950511	DPCR1	3.4e-08	+	5.01207	0.00699301
							chr6	31268994	31269142	HLA-C	0.0048	-	1.6141	3.25031e-05
							chr6	31353920	31354119	HLA-B	0.0003	-	1.00741	0.000409463
							chr6	31816456	31816606	HSPA1A	1.6e-07	+	4.6495	0.0129032
							chr6	31829809	31830008	HSPA1B	2.8e-07	+	1.31132	0.00232104
							chr6	42887587	42887687	RPL7L1	0.00015	+	1.72532	0.0134989
							chr6	72987154	72987354	KNOP1P4	0.00028	+	2.64576	0.0318666
							chr6	108561730	108656396	FOXO3	0.0056	+	-1.48161	1.70216e-51
							chr6	127446903	127447204	KIAA0408	8.1e-05	-	2.43261	0.00887397
							chr6	127446909	127447209	RP3-403A15.5	1.3e-05	-	2.43261	0.00887397
							chr6	143765325	143765675	PHACTR2	0.00022	+	1.18745	0.0061177
							chr6	154510159	154510459	CNKSR3	0.00032	-	1.27457	0.0411007
							chr6	155256823	155257074	TIAM2	0.0031	+	2.72254	0.0419382
							chr7	498047	498147	PDGFA	7.2e-05	-	2.31699	0.0421808
							chr7	11820560	11820757	AC073109.2	4.4e-07	-	2.59556	0.0380695
							chr7	17298770	17298871	AHR	0.00071	+	1.42041	0.0379594
							chr7	17299267	17309974	AHR	0.00071	+	-1.18568	3.10225e-05
							chr7	30452012	30452113	NOD1	0.0019	-	1.94922	0.0351086
							chr7	41688905	41689005	INHBA	9.3e-06	-	-1.87363	0.010556
							chr7	42937354	42937604	MRPL32	5.9e-08	+	1.15146	0.031847
							chr7	56078412	56078974	SUMF2	0.018	+	1.06498	0.026997
							chr7	64794487	64814125	ZNF138	2e-05	+	-1.04485	9.41537e-06
							chr7	64889634	64893439	ZNF273	0.0026	+	-1.51534	0.00848902
							chr7	66638924	66639223	KCTD7	0.0025	+	1.45374	0.0291906
							chr7	84999483	85006818	SEMA3D	6.9e-05	-	2.35971	0.0472098
							chr7	99404902	99408583	PDAP1	0.0001	-	1.21622	0.00222746
							chr7	99433324	99434794	ATP5J2-PTCD1	2e-06	-	2.11997	0.0269187
							chr7	106867700	106867950	PIK3CG	2e-07	+	5.334	0.00833333
							chr7	116257439	116257589	TES	0.0003	+	1.05952	0.02835
							chr7	135185782	135186281	WDR91	0.00025	-	2.20654	0.0364822
							chr7	140334610	140335361	SLC37A3	5.1e-08	-	1.1229	0.0218154
							chr7	141652994	141653195	AGK	0.00016	+	2.21826	0.00565086
							chr7	149198410	149198660	ZNF282	0.0014	+	1.19486	0.0355103
							chr8	8790414	8821872	MFHAS1	0.0004	-	-1.31161	1.82423e-07
							chr8	22161784	22163632	SFTPC	9.1e-05	+	1.3681	0.0220127
							chr8	22163930	22164479	SFTPC	8.7e-05	+	1.74283	4.03231e-05
							chr8	23102853	23103002	TNFRSF10C	3e-05	+	4.10612	0.0252101
							chr8	38030681	38057089	EIF4EBP1	1.7e-09	+	1.13798	0.00608052
							chr8	51899422	51899570	RP11-110G21.1	6.6e-05	+	3.8792	0.0169355
							chr8	60678827	60679609	CHD7	0.0024	+	1.37876	0.0394337
							chr8	74315591	74321030	JPH1	1.6e-12	-	-1.84516	0.0447076
							chr8	144103567	144103667	SHARPIN	0.0065	-	1.67873	0.0135622
							chr9	676899	706928	KANK1	7.9e-05	+	-1.21495	0.000146066
							chr9	7798388	7799512	TMEM261	0.0013	-	1.42851	0.00387112
							chr9	16437303	16552558	BNC2	0.00013	-	-1.44769	6.66279e-11
							chr9	27455275	27529631	MOB3B	7.2e-05	-	-1.07949	6.26773e-07
							chr9	35307423	35307524	UNC13B	0.0079	+	1.57478	0.0344159
							chr9	71750381	71768452	TMEM2	3.7e-05	-	-1.3414	2.24539e-06
							chr9	110407032	110407533	SVEP1	3e-05	-	2.55382	0.00222249
							chr9	110411191	110411692	SVEP1	3e-05	-	1.49588	0.0325584
							chr9	116396535	116396785	PAPPA	4.4e-07	+	5.04354	0.00201613
							chr9	117715829	117716028	TLR4	0.0031	+	3.20986	0.0427303
							chr9	129722430	129722528	PRRX2	8.5e-09	+	2.1392	0.029641
							chr9	131558133	131558329	RP11-40A7.2	3.2e-05	+	3.54259	0.0423387
							chr9	137242479	137242873	TUBB4B	6.5e-07	+	1.0378	0.000774295
							chrX	13689222	13703768	RAB9A	0.001	+	-1.25238	0.000569946
							chrX	46574231	46574331	CHST7	2.6e-06	+	4.07862	0.0189099
							chrX	48528420	48528618	EBP	1.2e-06	+	1.54273	0.0041573
							chrX	53082516	53082767	TSPYL2	9.8e-05	+	2.61394	0.0048176
							chrX	80676800	80681427	BRWD3	2.3e-05	-	1.0835	0.000423785
							chrX	106204064	106205263	MUM1L1	7.2e-07	+	2.44122	0.0405369
							chrX	135422340	135422541	SMIM10L2A	7.4e-07	+	4.98722	0.00225861
							chr1	6224613	6225259	ICMT	4.4e-06	-	1.19712	0.000587528
							chr1	15215341	15220281	TMEM51	0.001	+	1.03354	0.0080734
							chr1	18483528	18485477	KLHDC7A	4.2e-07	+	1.08068	0.0141228
							chr1	20191074	20191373	UBXN10	0.00054	+	-1.68653	0.0221938
							chr1	20500044	20500841	MUL1	0.00027	-	1.33312	0.0051667
							chr1	20648514	20648963	PINK1	0.00011	+	-3.25665	0.0197666
							chr1	20650595	20651195	PINK1-AS	0.00017	-	-2.52392	0.0222726
							chr1	22647368	22647912	C1QC	0.0015	+	1.01298	0.000441163
							chr1	23361493	23361993	ZNF436	1.2e-05	-	1.38279	0.00935681
							chr1	26170632	26170873	ZNF593	2.3e-09	+	1.56422	0.0296763
							chr1	28334539	28334933	MED18	0.0019	+	2.55073	0.00655861
							chr1	35114564	35115361	ZMYM1	6e-06	+	-1.62161	0.0131823
							chr1	42926817	42927117	SLC2A1	0.00076	-	1.18353	0.0406466
							chr1	52032249	52032886	KTI12	5.9e-05	-	1.40012	0.017435
							chr1	52033277	52033522	KTI12	5.9e-05	-	1.32943	0.0302037
							chr1	81943018	81943665	ADGRL2	0.00033	+	1.42442	0.0431356
							chr1	108929706	108929955	CLCC1	0.0019	-	-1.87899	0.0408519
							chr1	109251718	109252269	CELSR2	3.9e-05	+	1.4363	0.0492097
							chr1	109923244	109924040	CSF1	0.0011	+	1.11531	0.01826
							chr1	147204541	147204883	CCT8P1	1.6e-06	-	1.12007	0.0483783
							chr1	150157432	150159810	PLEKHO1	8.1e-05	+	1.44422	1.64148e-05
							chr1	151806368	151806518	RORC	0.00025	-	1.67977	0.0425547
							chr1	201519891	201520585	RP11-134G8.5,RP11-134G8.6	2.5e-13	+	1.86058	0.00466017
							chr1	202438444	202438591	RP11-175B9.2	3e-09	+	-2.7217	0.0197304
							chr1	205620021	205620722	ELK4	4.4e-06	-	1.08708	6.95857e-05
							chr1	205810168	205810418	SLC41A1	5.8e-05	-	1.6154	0.0219747
							chr1	228457226	228457674	HIST3H2A	1.3e-09	-	2.12071	7.14043e-05
							chr1	229342154	229342453	CCSAP	1.7e-07	-	1.73273	0.0131611
							chr1	234607052	234607849	IRF2BP2	2e-13	-	1.18924	9.55403e-09
							chr1	244705613	244706110	DESI2	6.6e-05	+	-1.07392	0.00561599
							chr10	5498744	5499555	CALML5	1.4e-06	-	1.7523	0.00349882
							chr10	75400226	75401257	ZNF503	5e-11	-	-2.24978	0.0277463
							chr10	79311171	79313779	ZMIZ1	8.7e-05	+	1.50007	7.06629e-06
							chr10	96956115	96956216	LCOR	4.5e-06	+	1.68942	0.0361878
							chr10	97320015	97320816	FRAT1	1.9e-07	+	1.58601	0.0246555
							chr10	124682190	124706741	FAM53B	7.8e-05	-	-1.30234	0.000442333
							chr10	125880584	125881084	DHX32	3e-05	-	1.82398	0.000125013
							chr11	10852899	10853399	ZBED5	5.5e-07	-	-1.17361	0.0299471
							chr11	58579508	58609843	ZFP91,ZFP91-CNTF	5.9e-06	+	-1.12308	1.5155e-07
							chr11	59205550	59205751	DTX4	0.0028	+	-1.42654	0.039577
							chr11	59210705	59210905	MPEG1	1.8e-05	-	1.65565	0.018091
							chr11	61795658	61796650	FEN1	7.6e-07	+	1.16756	0.00206051
							chr11	62786264	62787342	TAF6L	7.9e-13	+	1.48807	0.00969353
							chr11	63718800	63719101	RTN3	0.0019	+	1.65122	0.0181248
							chr11	65617485	65619827	PCNX3	4.4e-05	+	1.18683	0.000281132
							chr11	65777776	65779116	AP5B1	4.5e-05	-	1.09248	0.025906
							chr11	66315371	66316356	CD248	6.9e-05	-	1.06566	0.0039589
							chr11	78173478	78174123	KCTD21	0.00089	-	1.61834	0.0129184
							chr11	96092285	96092634	MAML2	8.9e-05	-	-1.61422	0.00199917
							chr11	96092782	96342136	MAML2	8.9e-05	-	-1.09403	1.1316e-52
							chr12	553245	555297	B4GALNT3	9.8e-05	+	-1.20691	0.000499722
							chr12	1785988	1786387	ADIPOR2	1.6e-06	+	1.14568	0.0439848
							chr12	12476847	12477893	DUSP16	0.00025	-	1.08974	0.00598963
							chr12	12787462	12787962	APOLD1	4.7e-05	+	1.40562	0.0451567
							chr12	14460616	14460767	ATF7IP	0.00013	+	-1.31072	0.0174279
							chr12	21765649	21766544	KCNJ8	1.3e-07	-	2.51033	0.00450475
							chr12	51353095	51355958	GALNT6	7.8e-05	-	1.04208	0.000506466
							chr12	54395310	54395460	ITGA5	4.2e-08	-	2.00867	0.0190306
							chr12	56206465	56207184	RNF41	0.005	-	1.05508	0.0264503
							chr12	104304031	104304570	EID3	7.4e-08	+	1.31623	0.0455057
							chr12	125025183	125025783	BRI3BP	1e-05	+	1.66295	0.00152633
							chr13	20975023	20981566	LATS2	1e-14	-	1.20042	0.00726674
							chr13	21178235	21178535	MRPL57	1.6e-06	+	1.26233	0.0482483
							chr13	29850434	29850634	UBL3	6.6e-08	-	2.26635	0.0255975
							chr13	73059007	73059357	KLF5	2.3e-06	+	1.16866	0.0473089
							chr13	97434420	97441802	RAP2A	5.5e-08	+	-1.20484	0.00156213
							chr13	97464901	97465299	RAP2A	5.5e-08	+	-1.09045	0.0151493
							chr13	109782573	109783124	IRS2	6.3e-11	-	-1.70939	0.0068917
							chr13	110719296	110720046	ING1	6.8e-05	+	1.1428	0.00229501
							chr14	21521528	21521729	SALL2	4e-06	-	1.74379	0.0181194
							chr14	24192680	24194841	RP11-468E2.1,TM9SF1	9.5e-09	-	1.00735	0.00403667
							chr14	49600089	49600427	RHOQP1	1.3e-07	+	-1.58508	0.0144249
							chr14	77673700	77674100	ALKBH1	0.00032	-	1.28903	0.034045
							chr14	100291160	100292750	SLC25A29	1e-10	-	1.25796	2.10273e-06
							chr14	101948591	101949278	RP11-1017G21.5	2.3e-07	+	2.1756	0.018844
							chr14	105246969	105247768	BRF1	0.00028	-	1.75758	0.00510056
							chr15	39359847	39419085	RP11-624L4.1	6.9e-07	-	-1.34866	2.31093e-21
							chr15	40419138	40419837	IVD	0.00023	+	-1.15166	0.0320354
							chr15	57706821	57708928	GCOM1	3.3e-07	+	-1.53822	0.00632749
							chr15	58771589	58772137	FAM63B	0.0011	+	1.14209	0.0223891
							chr15	66323534	66326279	DIS3L	0.00016	+	1.63777	0.00292508
							chr15	79923459	79923754	ST20,ST20-MTHFS	1.9e-07	-	2.34988	0.0418638
							chr15	96334090	96334538	NR2F2	9.5e-05	+	1.16976	0.00397593
							chr16	682369	682870	STUB1	5.1e-06	+	-1.27289	0.00489007
							chr16	1420031	1420512	C16orf91	2.1e-06	-	1.56707	0.0176417
							chr16	1776191	1777235	EME2	0.00066	+	1.25684	0.0232526
							chr16	2108251	2109100	PKD1	0.00015	-	1.18833	0.0420547
							chr16	3013804	3014105	CLDN9	5.5e-09	+	1.94681	0.0304055
							chr16	10935536	10935884	RP11-876N24.3	0.0072	+	1.25842	0.0493886
							chr16	12477832	12526583	SNX29	0.00046	+	-1.41414	1.47484e-05
							chr16	14234146	14240450	MKL2	0.00074	+	-1.12871	3.62877e-05
							chr16	23064397	23064846	USP31	0.0002	-	1.54301	0.0388728
							chr16	30395457	30395757	ZNF48	0.00014	+	2.35877	0.0109351
							chr16	30736542	30737317	RP11-2C24.9,SRCAP	8.9e-05	+	1.2495	0.0123423
							chr16	30947884	30948434	FBXL19	0.0055	+	-2.73684	5.86437e-05
							chr16	46915370	46916016	GPT2	2.1e-05	+	1.29796	0.00017648
							chr16	48560785	48560985	N4BP1	1.9e-05	-	1.22102	0.017769
							chr16	58404550	58405049	GINS3	7.2e-06	+	1.69499	0.0370597
							chr16	66402894	66404288	CDH5	2.3e-05	+	1.20904	0.0107377
							chr16	69328660	69330944	COG8,PDF	3.2e-05	-	1.40462	0.00119141
							chr16	70250790	70251583	EXOSC6	4.5e-08	-	1.19821	0.0132351
							chr16	71635291	71635692	MARVELD3	2.9e-07	+	1.28413	0.015708
							chr16	72959543	73047799	ZFHX3	0.00017	-	-1.23863	9.2705e-22
							chr16	85087129	85088539	KIAA0513	4e-05	+	-1.64472	0.0208875
							chr16	86531269	86532463	MTHFSD	1.8e-07	-	1.41691	0.0398486
							chr17	5078445	5092210	ZFP3	1.1e-07	+	1.44633	0.00107671
							chr17	7415542	7416093	NLGN2	0.00013	+	1.51303	0.0159286
							chr17	7417010	7418460	NLGN2	0.00013	+	1.30251	0.00451383
							chr17	30957872	30958872	ADAP2	1.2e-06	+	1.31662	0.00561889
							chr17	35363611	35363811	SLFN11	0.00019	-	1.22469	0.0134363
							chr17	35442025	35443827	SLFN13	0.00066	-	1.22829	0.00121645
							chr17	38509996	38510446	ARHGAP23	0.0003	+	1.54557	0.0280995
							chr17	40126213	40126514	MSL1	0.00079	+	1.09556	0.0117355
							chr17	40342429	40345251	RARA	0.0017	+	1.07615	0.0105488
							chr17	42552730	42554453	RP11-400F19.6	2e-13	-	1.10496	0.00752657
							chr17	45107074	45108916	NMT1	0.00025	+	1.05916	0.00017254
							chr17	50755665	50756114	LUC7L3	0.0013	+	1.4287	0.0440299
							chr17	60043243	60046028	HEATR6	4e-10	-	1.21495	0.0054754
							chr17	64148575	64148926	TEX2	7.8e-06	-	1.35606	0.0251663
							chr17	65014331	65014827	GNA13	0.00052	-	1.09355	0.00862341
							chr17	65557906	65558495	AXIN2,CTD-2535L24.2	0.00037	-	1.35959	0.0228189
							chr17	75003559	75004107	CDR2L	0.0005	+	1.73832	0.00535056
							chr17	79783792	79785739	CBX2	3.6e-06	+	2.65431	0.000368034
							chr17	79939364	79940112	TBC1D16	0.00046	-	1.30804	0.0102609
							chr17	81463637	81463987	BAHCC1	0.0014	+	2.3376	0.0208869
							chr17	81928277	81930753	MAFG-AS1	1.6e-14	+	1.57908	0.0143279
							chr17	82601252	82602502	FOXK2	0.00022	+	1.10481	3.8927e-05
							chr18	9256495	9256745	ANKRD12	1.1e-05	+	-1.17626	0.0392417
							chr18	45063581	45064080	SETBP1	1e-06	+	2.33618	0.0478162
							chr18	63127034	63127832	BCL2	1.1e-08	-	1.7127	0.0410183
							chr18	75201423	75202170	ZADH2	4.2e-05	-	-1.28137	0.0222518
							chr18	79753686	79753986	CTDP1	0.00015	+	1.62493	0.0497456
							chr18	80044263	80046347	RBFA	9.3e-09	+	1.33047	0.0101178
							chr18	80137094	80138942	ADNP2	3.8e-05	+	1.33961	2.31013e-05
							chr18	80159516	80160412	PARD6G	4.3e-07	-	-1.73358	0.00762454
							chr19	727019	727834	PALM	0.00065	+	-1.20958	0.0400802
							chr19	1969547	1974720	CSNK1G2	6.9e-08	+	1.18119	0.00160687
							chr19	2934162	2936616	ZNF77	0.00018	-	1.77444	0.00396067
							chr19	3534858	3535950	FZR1	0.00011	+	1.54659	0.00085358
							chr19	4012930	4013330	PIAS4	5.8e-05	+	1.38105	0.0109694
							chr19	11165115	11165914	KANK2	0.00048	-	1.07594	0.00334814
							chr19	12578010	12578692	CTD-2192J16.20,ZNF490	0.00017	-	1.76541	0.0115067
							chr19	13153120	13154193	CTC-250I14.6	2e-14	-	-2.9794	0.0324111
							chr19	14516602	14517481	DNAJB1	5.4e-05	-	1.00787	0.00426852
							chr19	15354083	15354534	AKAP8	0.00016	-	-1.78407	0.0284248
							chr19	16878301	16878957	SIN3B	0.00018	+	1.46776	0.0153297
							chr19	18668716	18669716	KLHL26	0.00015	+	2.5131	0.00061927
							chr19	19623717	19624363	LPAR2	2.6e-07	-	1.64528	0.00900374
							chr19	21058700	21059351	ZNF430	4.4e-06	+	-1.44473	0.0283865
							chr19	21116875	21117225	ZNF714	2.6e-06	+	1.50071	0.0222323
							chr19	24126284	24126632	ZNF254	2.2e-05	+	-1.10746	0.0237952
							chr19	32692108	32692455	NUDT19	5e-06	+	1.31639	0.0437696
							chr19	36719797	36720594	ZNF567	2.1e-05	+	-1.19827	0.0127487
							chr19	37484604	37485205	ZNF570	1.8e-05	+	1.53825	0.0150071
							chr19	38206424	38207074	SIPA1L3	0.0023	+	1.25794	0.00111832
							chr19	41425949	41427409	B3GNT8	5.5e-08	-	-1.75259	0.02822
							chr19	43592492	43595279	IRGQ	9.8e-06	-	1.59442	0.000258731
							chr19	43914175	43914925	ZNF45	8.9e-05	-	1.34105	0.034602
							chr19	44659086	44662245	PVR	0	+	1.04856	0.0107767
							chr19	44662888	44663583	PVR	0	+	1.1512	0.0085124
							chr19	45090149	45091082	GEMIN7	7.2e-09	+	2.78897	0.00356383
							chr19	45768781	45769226	SIX5	0.0013	-	2.21269	0.0236908
							chr19	45884986	45886121	IRF2BP1	1.3e-09	-	1.39247	0.00961184
							chr19	46755608	46757502	FKRP	5.5e-05	+	1.33841	0.00243022
							chr19	49932753	49933295	ATF5	1.5e-05	+	-1.58295	0.0347256
							chr19	51944220	51944764	ZNF613	0.00013	+	-1.36611	0.00831291
							chr19	52553472	52553672	ZNF808	0.0014	+	1.81721	0.0256999
							chr19	52840896	52841196	ZNF468	1.2e-07	-	1.58702	0.0447869
							chr19	53109022	53109420	ZNF415	3e-07	-	1.83562	0.00261877
							chr19	55616527	55617170	ZNF865	7.4e-08	+	1.31847	0.0314602
							chr19	55654244	55654790	U2AF2	0.0047	+	1.03627	0.00621198
							chr19	57205451	57212162	ZNF264	7.9e-06	+	1.1559	0.000316829
							chr19	57398570	57399366	ZNF548	3.7e-05	+	1.50281	0.000488716
							chr19	57419654	57420405	AC003002.6,ZNF17	6.3e-08	+	2.01771	0.0172113
							chr19	58261420	58261969	ZNF544	0.00015	+	-1.14918	0.0290244
							chr2	28869615	28870154	TRMT61B	7.1e-07	-	1.33409	0.0264542
							chr2	61190383	61191037	USP34	4.9e-05	-	-3.00432	0.000319561
							chr2	65071757	65072555	CEP68	8.9e-05	+	1.12547	0.00621005
							chr2	65072654	65072954	CEP68	8.9e-05	+	1.68559	0.0248319
							chr2	96251797	96252942	TMEM127	4.7e-06	-	1.03783	0.00192796
							chr2	96860410	96861205	SEMA4C	9.1e-06	-	1.08843	0.00580881
							chr2	112528754	112529254	TTL	6e-05	+	1.36503	0.00653543
							chr2	127702020	127702919	WDR33	8.9e-06	-	-4.19833	0.000948767
							chr2	127846337	127847383	POLR2D	1.9e-05	-	1.37267	0.000362169
							chr2	131520334	131521127	AC093838.4	3.5e-05	+	1.37658	0.000998334
							chr2	132645114	132646559	GPR39	1.3e-09	+	-2.07446	0.0132434
							chr2	179945123	179950614	CWC22	1.1e-05	-	1.04318	9.82028e-05
							chr2	190371018	190371417	INPP1	0.00012	+	1.52629	0.0288861
							chr2	219182035	219182685	FAM134A	8.9e-06	+	1.77465	3.81916e-05
							chr2	226795031	226796276	IRS1	1.7e-06	-	1.13929	0.00950835
							chr2	226798713	226799659	IRS1	1.7e-06	-	1.12364	0.0337641
							chr2	238325862	238332850	TRAF3IP1	0.00016	+	1.22869	8.66634e-07
							chr2	238397543	238399014	TRAF3IP1	0.00038	+	1.29899	0.00808256
							chr20	2484162	2484462	ZNF343	0.00017	-	-2.32847	0.00831941
							chr20	18142516	18142912	KAT14,PET117	1.6e-15	+	1.03003	0.0102368
							chr20	31721701	31722385	ABALON	3.6e-05	+	3.09713	0.00641587
							chr20	32333373	32334465	KIF3B	0.00049	+	-1.00947	0.00873977
							chr20	33852076	33853668	CHMP4B	2.3e-08	+	-1.0384	0.0104044
							chr20	34560639	34560935	PIGU	2.2e-06	-	1.8861	0.0127423
							chr20	38951670	38952463	FAM83D	1.5e-05	+	-1.22925	0.0300008
							chr20	41404446	41412199	CHD6	1.4e-05	-	1.15965	6.4907e-05
							chr20	49635826	49639738	B4GALT5	6e-07	-	1.04118	1.79294e-06
							chr20	52972805	53185304	TSHZ2	3.7e-05	+	-1.25732	7.10792e-34
							chr20	53256026	53487274	RP4-678D15.1	2e-13	-	-1.19187	5.26213e-12
							chr20	63196709	63203788	YTHDF1	7.1e-06	-	1.06617	3.42035e-09
							chr21	36005586	36007838	LINC01436	6.3e-11	+	1.3102	0.015567
							chr21	36132643	36133032	RPS9P1	1.5e-08	+	3.40611	0.047619
							chr21	41990861	41991857	ZBTB21	3.5e-06	-	1.2119	0.00374151
							chr21	46287097	46292040	YBEY	0.00058	+	-1.09462	0.0226128
							chr22	28108350	28296287	TTC28	0.00048	-	-1.04791	1.39939e-13
							chr22	29049780	29053804	ZNRF3	1.6e-05	+	1.32258	0.0173733
							chr22	38866236	38867185	CBX6	2.4e-05	-	1.00981	0.00248186
							chr22	41696837	41697587	C22orf46	1.4e-07	+	1.7063	0.0153902
							chr22	46240912	46241312	PPARA	0.0003	+	-1.51964	0.0325154
							chr22	46762036	46762467	CTA-29F11.1	3.5e-07	-	1.99396	0.0091542
							chr3	10279576	10285796	RP11-438J1.1,TATDN2	0.0019	+	-1.14722	0.00335102
							chr3	11259709	11260959	HRH1	3.4e-05	+	1.27807	0.0140105
							chr3	15256625	15256925	SH3BP5-AS1	0.00013	+	-1.9591	0.040951
							chr3	23962042	23962590	NR1D2	3.5e-05	+	1.20165	0.0116281
							chr3	38523958	38524357	EXOG	2.4e-07	+	1.42635	0.0162206
							chr3	39142546	39143437	CSRNP1	0.00014	-	1.21193	0.0247501
							chr3	40482634	40487707	ZNF619	2.7e-07	+	1.47479	0.0200877
							chr3	40516908	40517304	ZNF620	4.7e-06	+	2.45415	0.00803934
							chr3	42658472	42659617	ZBTB47	0.00042	+	1.14821	0.0113305
							chr3	44643212	44643661	ZNF197	9.8e-09	+	1.51939	0.0433111
							chr3	45030896	45035879	CLEC3B,EXOSC7	3.5e-06	+	2.1407	0.00899378
							chr3	45548272	45548672	LARS2	2.5e-05	+	-1.62822	0.0452404
							chr3	48688251	48688550	IP6K2	0.0011	-	1.10801	0.0407714
							chr3	49030356	49030607	QRICH1	0.00091	-	-1.60602	0.00396389
							chr3	50062010	50065584	RBM6	0.00098	+	-1.28631	0.000825554
							chr3	66380185	66380886	SLC25A26	0.00028	+	-3.85895	0.0175439
							chr3	113658075	113658326	USF3	4.5e-06	-	1.35972	0.0435518
							chr3	119491551	119492659	POGLUT1	1.1e-05	+	-1.53042	0.0491029
							chr3	121993341	121993933	ILDR1	0.00052	-	1.21254	0.00700789
							chr3	125014822	125019271	HEG1	0.00029	-	1.46496	0.0103345
							chr3	130744531	130744980	PIK3R4	2.5e-07	-	1.25163	0.01256
							chr3	195725005	195725206	MUC20	4.7e-07	+	2.37367	0.0339201
							chr3	195863463	195864064	TNK2	0.00011	-	2.04209	0.00227817
							chr4	131457	161162	ZNF718	3e-07	+	-1.90367	2.77432e-26
							chr4	5813704	5814305	EVC	1.6e-05	+	1.22666	0.0294815
							chr4	7773931	7774482	AFAP1-AS1	7.9e-07	+	-1.99333	0.00129654
							chr4	13613604	13615338	BOD1L1	2e-06	-	1.15341	5.35208e-05
							chr4	27023690	27023940	STIM2	0.00038	+	-1.60306	0.0159063
							chr4	37590123	37591558	C4orf19	7.9e-06	+	1.08019	0.0283722
							chr4	56930822	56931171	REST	1.7e-05	+	1.3456	0.00408152
							chr4	80201293	80203731	PRDM8	1.7e-06	+	1.36224	0.0238313
							chr4	112358524	112358674	RTEL1P1	0.00012	+	2.76697	0.0155122
							chr4	137520962	137521562	PCDH18	1.2e-08	-	1.39603	0.0465174
							chr4	139890501	140153090	MAML3	0.00026	-	-1.1454	1.37924e-56
							chr4	153703249	153703649	TLR2	1.2e-05	+	1.21046	0.0434732
							chr4	158170502	158172389	FAM198B	4.5e-06	-	1.14935	1.25149e-07
							chr5	61347322	61347667	RP11-631M6.3	4.7e-09	+	2.42139	8.27769e-05
							chr5	112835109	112838046	APC	0.00021	+	-1.033	0.0493673
							chr5	112841192	112841693	APC	0.00021	+	-1.14743	0.0418025
							chr5	140698549	140700378	HARS2,ZMAT2	1.1e-05	+	-1.13075	0.021918
							chr5	141370313	141370809	PCDHGB3	0.0023	+	-1.17486	0.0479665
							chr5	149960835	149962048	SLC26A2	2.7e-07	+	1.51881	0.022501
							chr5	149994713	149999870	TIGD6	6.5e-05	-	1.1399	0.0174839
							chr5	150520906	150521456	NDST1	0.00056	+	2.05344	0.00072939
							chr6	4776516	4836205	CDYL	0.0023	+	-1.38346	1.29667e-18
							chr6	26377720	26378020	BTN3A2	0.00017	+	-1.62409	0.0133439
							chr6	26412817	26413118	BTN3A1	0.0013	+	-2.50734	0.0457824
							chr6	34858858	34859556	UHRF1BP1	0.00046	+	1.08024	0.0461919
							chr6	43179134	43179579	SRF	0.00048	+	1.40433	0.00637376
							chr6	111375102	111375751	REV3L	1.5e-05	-	-1.14121	0.00108968
							chr6	118465402	118469205	CEP85L	0.00038	-	-1.20057	0.0466565
							chr6	142753062	142753761	HIVEP2	7.4e-05	-	1.22561	0.00103159
							chr6	151365212	151366708	ZBTB2	0.00011	-	1.04203	0.0059739
							chr6	152974934	152982966	FBXO5	7.2e-07	-	1.43611	0.00389406
							chr6	158092973	158096534	SYNJ2	1.6e-05	+	1.21047	0.000767717
							chr6	169702584	169703523	C6orf120	5.9e-07	+	1.08904	0.0125539
							chr7	20140952	20154237	MACC1	3.8e-05	-	-1.36138	1.71577e-10
							chr7	20784215	20785306	SP8	2.3e-06	-	1.90086	0.0346463
							chr7	42909674	42910374	C7orf25,RP11-111K18.1	4.9e-05	-	1.42576	0.00740264
							chr7	44104410	44104658	AEBP1	0.0018	+	1.05554	0.0161577
							chr7	64927684	64927933	ZNF273	0.0003	+	-1.27508	0.0247059
							chr7	64928728	64929027	ZNF273	0.0003	+	-1.20976	0.0328594
							chr7	73829139	73829639	CLDN4	0	+	2.60745	0.0404078
							chr7	82965879	82966230	PCLO	4e-11	-	-1.61617	0.000417328
							chr7	94910766	95111264	PPP1R9A	0.00017	+	-1.28608	3.62481e-43
							chr7	100477703	100479279	TSC22D4	5e-12	-	1.14694	0.000928028
							chr7	101308533	101310891	RP11-132A1.4	4.1e-07	+	2.75974	0.00164263
							chr7	102755442	102755691	RP11-577H5.1	6.9e-07	+	2.85055	0.0380245
							chr7	106659800	106660996	CCDC71L	0	-	1.03548	0.0309521
							chr7	127373361	127373611	ZNF800	8.9e-08	-	1.3447	0.0423642
							chr7	128529727	128530125	RP11-212P7.2	1.3e-07	-	2.06458	0.000759892
							chr7	131503947	131504495	PODXL	0.0014	-	1.02173	0.017546
							chr7	135165083	135166215	TMEM140	2.5e-11	+	1.01457	0.0265921
							chr7	135168800	135169099	RP11-134L10.1	3.4e-05	+	-3.54456	0.00862025
							chr7	149474186	149475381	ZNF746	7.8e-06	-	1.50408	0.000558962
							chr7	152646263	152646660	XRCC2	7.2e-05	-	1.84022	0.032948
							chr7	154946382	154946680	PAXIP1-AS2	0.00054	+	2.93018	0.0215182
							chr7	156681638	156682188	LMBR1	7.6e-08	-	1.49056	0.00979801
							chr8	1973927	2001320	KBTBD11	5.6e-08	+	1.2284	0.0475115
							chr8	18222104	18222254	NAT1	3.7e-07	+	2.53842	0.0286387
							chr8	18222302	18222699	NAT1	3.7e-07	+	1.55335	0.0396386
							chr8	19313816	19332958	SH2D4A	0.00065	+	1.06717	0.000676146
							chr8	37695850	37698822	ZNF703	0.00014	+	1.50048	7.96561e-07
							chr8	39925293	39928296	IDO1	1.4e-06	+	1.64388	3.19057e-08
							chr8	40153503	40154333	C8orf4	1.1e-05	+	1.00043	3.1741e-07
							chr8	41598338	41599088	GPAT4	1.9e-05	+	1.08445	0.00549341
							chr8	53516810	53523931	RP11-400K9.4	1.8e-06	-	1.12179	0.0206477
							chr8	60865080	60865930	CHD7	1.8e-05	+	1.40954	0.000410239
							chr8	66666167	66667167	VCPIP1	1e-11	-	1.28679	0.0112232
							chr8	101688740	101689240	NCALD	0.0012	-	-1.75533	0.0137789
							chr8	117837175	118110707	EXT1	5.5e-09	-	-1.3142	4.75918e-104
							chr8	133459036	133459786	ST3GAL1	0.00038	-	1.25383	0.00655554
							chr8	143249217	143250800	RP13-582O9.6,ZFP41	0.00015	+	1.14237	0.00179507
							chr8	144360924	144361173	SLC52A2	0.00013	+	1.25852	0.0444813
							chr8	144520700	144521637	LRRC14	0.00047	+	2.97652	0.000408002
							chr9	5919805	5920305	KIAA2026	0.00022	-	1.22534	0.0284605
							chr9	6015126	6015426	RANBP6	1.6e-12	-	1.58948	0.0308926
							chr9	35660441	35661365	CCDC107	6.6e-07	+	1.17385	0.00200791
							chr9	35737459	35737906	GBA2	0.00037	-	-2.154	0.04718
							chr9	37974799	38068217	SHB	0	-	-1.00267	7.04589e-16
							chr9	86945304	86947189	GAS1	3.2e-15	-	1.20358	0.045522
							chr9	95881014	95897869	ERCC6L2	0.0016	+	-1.54567	7.74384e-05
							chr9	99221607	99221857	ALG2	7.9e-11	-	1.81505	0.0457538
							chr9	111631600	111642994	DNAJC25	5.9e-08	+	-1.26774	0.000204855
							chr9	113373516	113375565	HDHD3	9.8e-08	-	1.07307	0.00425679
							chr9	113408658	113409727	POLE3	0.00032	-	1.00952	0.00125983
							chr9	116697818	116699212	TRIM32	9.1e-07	+	1.08946	0.00375725
							chr9	127424618	127424815	ZNF79	3.8e-06	+	1.73594	0.0292317
							chr9	128821147	128822296	C9orf114	0.00028	-	1.43225	0.00660288
							chr9	128945628	128946177	DOLK	2.2e-07	-	1.16129	0.0382311
							chr9	131499397	131499947	PRRC2B	0.0011	+	1.20176	0.0141085
							chr9	132891496	132892145	TSC1	0.00031	-	-1.49913	0.0315069
							chr9	133256306	133257508	ABO	9.3e-09	-	1.26446	0.0206774
							chr9	136208373	136209269	QSOX2	7.8e-05	-	2.08781	0.00956736
							chr9	136495840	136497438	NOTCH1	6.9e-05	-	1.1587	0.00385693
							chrX	47976842	47977590	ZNF182	6.5e-05	-	-1.01099	0.0142473
							chrX	53142710	53143300	KANTR	0.0017	+	1.5394	0.0143807
							chrX	55488179	55488477	USP51	4.1e-09	-	2.51833	0.0299992
							chrX	130012980	130013431	BCORL1	0.00035	+	-1.57855	0.0167929
							chrX	150768521	150769069	CD99L2	0.0001	-	1.03029	0.02322
							chrX	153345566	153347363	ZNF275	3e-08	+	1.29686	0.0134971
							chr1	2190018	2190119	FAAP20	4.6e-05	-	-2.3589	0.0441304
							chr1	20499745	20499945	MUL1	0.0021	-	-3.401	0.00309991
							chr1	23749872	23750868	TCEB3	8.7e-05	+	-1.3014	0.0258816
							chr1	28603281	28603531	TAF12	1.6e-14	-	-1.97709	0.00486492
							chr1	28622084	28623964	TAF12	1.6e-14	-	-2.87296	0.0023438
							chr1	32176068	32176369	KPNA6	0.0022	+	-1.81556	0.00178265
							chr1	32470596	32470697	ZBTB8B	2.6e-07	+	-2.52392	0.0169388
							chr1	32470634	32470835	RP1-27O5.3	2.2e-06	+	-2.8274	0.012826
							chr1	33300022	33300123	ZNF362	0.0047	+	-1.30623	0.0262611
							chr1	35184534	35187042	SFPQ	8.1e-06	-	-1.49971	2.24905e-09
							chr1	35764298	35765298	CLSPN	0.003	-	-1.2287	0.0463674
							chr1	40508890	40508990	EXO5	0.0017	+	-3.0438	0.00383316
							chr1	40509089	40509638	EXO5	0.0017	+	-2.40625	0.000101625
							chr1	40516056	40516207	EXO5	0.0017	+	-1.74238	0.0416246
							chr1	43451602	43451753	SZT2	0.00017	+	2.48971	0.0422644
							chr1	52854600	52857168	ZYG11A	0.0012	+	-2.50048	0.0154794
							chr1	63324480	63324729	FOXD3	1e-05	+	2.53361	0.0390015
							chr1	113114585	113114835	LRIG2	0.00011	+	-1.24133	0.0296651
							chr1	147621055	147622418	BCL9	0.00016	+	-1.41634	0.0285314
							chr1	150155982	150156936	PLEKHO1	8.1e-05	+	-1.54622	0.0159536
							chr1	150235760	150235959	ANP32E	0.00022	-	-1.45178	0.00345062
							chr1	154961874	154962374	RP11-307C12.12	3.1e-05	+	3.5133	0.00161678
							chr1	161052884	161053232	ARHGAP30	0.0021	-	-3.07837	0.0379257
							chr1	170552800	170552950	GORAB	0.0006	+	-2.68344	0.0260062
							chr1	173800244	173803383	CENPL	0.00011	-	1.59747	0.0295739
							chr1	179969119	179969313	RPSAP16	2.3e-10	+	-2.16619	0.0205759
							chr1	201875968	201876517	IPO9	0.0022	+	1.08751	0.000694703
							chr1	202852517	202855578	RP11-480I12.5	0.00019	-	1.56263	0.040735
							chr1	202891789	202892037	KLHL12	0.0031	-	-1.13377	0.0217339
							chr1	204221186	204221734	PLEKHA6	0.0005	-	-2.18519	0.000113357
							chr1	205599068	205600722	MFSD4A	0.00035	+	-2.21877	0.0297058
							chr1	228394172	228394322	TRIM11	0.00021	-	-3.83733	0.000268128
							chr1	229654347	229659257	URB2	0.0039	+	-1.55646	0.0343088
							chr1	235194167	235213789	ARID4B	2.6e-05	-	-1.64735	1.17025e-09
							chr1	235342602	235342702	GGPS1	0.0002	+	-2.2352	0.00466212
							chr10	22536444	22536694	PIP4K2A	0.0028	-	-1.03248	0.0467934
							chr10	31520860	31520960	ZEB1	1.9e-05	+	-1.84976	0.0319191
							chr10	96158640	96158841	ZNF518A	7.4e-06	+	-2.18362	0.00414141
							chr10	96158940	96159141	ZNF518A	7.4e-06	+	-2.39806	0.0205444
							chr10	99397363	99402653	GOT1	0.0017	-	-1.09765	0.00571361
							chr10	103444549	103445743	PDCD11	0.0011	+	-1.43619	0.0195981
							chr10	104312537	104312638	ITPRIP	0.00019	-	-3.40418	0.0405594
							chr10	116832630	116832879	RP11-539I5.1	0.00031	-	-2.40431	0.0241685
							chr10	124622527	124622628	FAM53B	7.8e-05	-	-2.90123	0.0460342
							chr10	125831648	125833920	BCCIP	0.00027	+	-1.95259	9.04696e-05
							chr11	597019	597494	PHRF1	0.0062	+	-1.8249	0.00312072
							chr11	18490384	18490575	YWHABP2	2e-07	-	-2.37905	0.0111435
							chr11	65605817	65606061	MAP3K11	0.00055	-	-2.78039	0.00766672
							chr11	68053106	68053207	CHKA	2.4e-05	-	-2.71655	0.00587537
							chr11	72006113	72006213	NUMA1	0.00037	-	-2.42334	0.000169946
							chr11	76351002	76351252	THAP12	1.8e-08	-	1.89275	0.0119716
							chr11	85726272	85726522	SYTL2	0.00035	-	-1.53032	0.00773761
							chr11	94831530	94850203	AMOTL1	0.002	+	-1.56413	0.0016742
							chr11	112083165	112083414	C11orf57	6.6e-05	+	-2.17835	0.0163862
							chr12	2868441	2868641	FOXM1	0.00072	-	-3.37446	0.0232919
							chr12	6556912	6557461	NOP2	3e-06	-	-1.55366	0.022291
							chr12	30734985	30735086	CAPRIN2	0.00062	-	-1.85299	0.0182813
							chr12	45851044	45851144	ARID2	1.3e-05	+	-1.7062	0.0182773
							chr12	47223567	47223666	PCED1B	1.3e-07	+	-3.23161	0.0193697
							chr12	49033865	49034068	KMT2D	0.0001	-	-1.08307	0.0472373
							chr12	49330429	49330528	TROAP	0.0093	+	-2.20417	0.0330406
							chr12	51067842	51067943	CSRNP2	1.9e-05	-	-1.78962	0.0401363
							chr12	51352595	51352696	GALNT6	7.8e-05	-	-1.46427	0.00877403
							chr12	57456198	57457286	INHBE	0.00016	+	-3.51237	0.00376635
							chr12	92142704	92143002	BTG1	1.2e-08	-	-2.40915	0.00354632
							chr12	106985129	106985229	MTERF2	0.00091	-	-1.73071	0.0207242
							chr12	109744193	109768175	FAM222A	0.00076	+	-2.73143	0.0170781
							chr12	122324138	122324238	CCDC150P1	0.0034	-	-1.32974	0.0236862
							chr12	132720757	132721154	PGAM5	7.9e-05	+	1.66276	0.00374421
							chr13	32336966	32337316	BRCA2	0.003	+	2.1164	0.0316865
							chr13	51934317	51935629	ATP7B	2.4e-05	-	2.95069	0.0057816
							chr13	89362535	89363175	SP3P	0.0066	-	-3.56941	0.0417203
							chr13	95791345	95791695	DNAJC3	0.00026	+	-1.27749	0.0181018
							chr13	99295778	99307355	GPR183	7.9e-14	-	-1.06781	0.00522238
							chr13	113187671	113190715	PCID2	0.00013	-	-1.07638	0.00401684
							chr14	22877054	22877154	LRP10	0.0076	+	-1.76461	0.00410051
							chr14	22877253	22877353	LRP10	0.0076	+	-1.19548	0.0455578
							chr14	23525954	23526304	ZFHX2	0.00028	-	-2.29923	0.0212596
							chr14	24439815	24439966	SDR39U1	0.00085	-	-3.9423	0.00521739
							chr14	30935229	30936619	STRN3	0.00042	-	-1.02915	0.0223836
							chr14	75960934	75963069	TGFB3	0.0026	-	-2.05055	0.0323612
							chr14	95196634	95202927	CLMN	1.9e-05	-	-1.12697	0.030744
							chr14	96204890	96237148	RP11-404P21.8	0.00019	+	-1.47579	3.16376e-10
							chr14	103763905	103764055	PPP1R13B	0.0078	-	-1.84763	0.00236594
							chr14	104719538	104720088	INF2	0.0011	+	-4.04645	0.000144416
							chr15	30926912	30927062	RP11-540B6.6	0.012	+	-4.13888	0.00972369
							chr15	40569547	40569697	RPUSD2	1.4e-07	+	2.98281	0.024139
							chr15	41909790	41919436	EHD4	0.0011	-	-1.0379	0.00323457
							chr15	43456946	43469885	TP53BP1	0.0032	-	-1.18787	0.00301744
							chr15	44527455	44533508	EIF3J-AS1	1.3e-07	-	-2.62794	0.00547099
							chr15	50235952	50236297	SLC27A2	0.0024	+	-2.67423	0.00863756
							chr15	65638144	65642959	SLC24A1	0.00023	+	-3.00392	0.000730811
							chr15	67193899	67194050	SMAD3	0.0017	+	-2.45537	0.0126159
							chr15	68205317	68206216	RP11-315D16.2	0.0005	-	-1.77052	0.0298818
							chr15	68205760	68206060	CALML4	0.00015	-	-2.44441	0.0142728
							chr15	74955364	74956165	RPP25	3.1e-06	-	1.57527	0.00287946
							chr15	90068215	90068415	ZNF710	0.00098	+	-1.65413	0.0117984
							chr15	90074390	90074491	ZNF710	0.00098	+	-2.83004	0.00371338
							chr15	90760853	90761202	BLM	1.1e-05	+	-2.96397	0.00464138
							chr16	2603496	2610477	AC141586.5	1.7e-08	+	-2.32307	0.00632142
							chr16	10879030	10895370	CIITA	0.013	+	-1.06408	0.00135075
							chr16	11869671	11870120	GSPT1	0.0028	-	-1.40831	0.0158457
							chr16	15726771	15726870	AF001548.5	3.6e-07	+	1.80689	0.0483012
							chr16	24730297	24758348	TNRC6A	0.00019	+	-1.37309	1.13448e-21
							chr16	24789914	24790065	TNRC6A	0.00019	+	-1.28301	0.0342993
							chr16	30734612	30736347	RP11-2C24.9	0.00025	+	-1.58874	0.0188813
							chr16	30734613	30736348	SRCAP	8.9e-05	+	-1.58874	0.0188813
							chr16	66392375	66392476	CDH5	0.00042	+	-2.84688	0.016595
							chr16	72790026	72790127	RP5-991G20.1	0.00034	+	2.10767	0.0383392
							chr16	85078442	85079062	KIAA0513	0.00018	+	-2.6018	0.00688431
							chr16	88598267	88599889	ZC3H18	5.6e-05	+	-1.31755	0.0255005
							chr16	89919845	89920095	MC1R	0.00026	+	-3.59418	0.0128205
							chr16	89919877	89920078	MC1R	1.9e-08	+	-3.42045	0.0345023
							chr17	1422982	1423083	CRK	5.6e-05	-	-1.7793	0.00648874
							chr17	7847200	7847399	KDM6B	0.00015	+	-1.63284	0.0260453
							chr17	17158461	17158712	MPRIP	0.0023	+	-1.05309	0.0425391
							chr17	17188973	17189074	MPRIP	0.001	+	-3.05778	0.0045044
							chr17	17681672	17682524	RAI1	0.0098	+	-1.90374	0.0013751
							chr17	28614888	28615189	KIAA0100	0.00076	-	-1.40808	0.0026695
							chr17	28745415	28745516	TRAF4	0.0049	+	-1.96117	0.00592299
							chr17	30835795	30835996	ATAD5	7.8e-05	+	-1.41697	0.023385
							chr17	32022300	32022551	LRRC37B	0.001	+	-2.10313	0.0173425
							chr17	32487627	32488025	CDK5R1	0.00093	+	-3.49904	0.000809734
							chr17	32488521	32488771	CDK5R1	0.00093	+	-2.85723	0.034826
							chr17	35822702	35822802	TAF15	0.0025	+	-1.07666	0.0205385
							chr17	38467245	38469258	ARHGAP23	0.00066	+	-1.41842	0.0124312
							chr17	43092444	43092844	BRCA1	9.8e-05	-	-2.26232	0.00704688
							chr17	44148119	44148366	C17orf53	0.00036	+	-3.41297	0.00607932
							chr17	46171955	46172056	KANSL1	2.9e-06	-	-1.09499	0.0498007
							chr17	57879736	57885326	CUEDC1	0.00069	-	-1.04765	0.0211453
							chr17	63389735	63389936	TANC2	0.00017	+	-2.1332	0.000151134
							chr17	68206905	68207200	RP11-147L13.15	2.7e-07	+	-2.85771	0.0106129
							chr17	73165123	73187869	RP11-143K11.5	6.9e-10	+	1.62931	0.0179773
							chr17	79778181	79779441	CBX2	0.0069	+	-3.90406	0.0103145
							chr17	79785837	79786138	CBX2	0.00011	+	-4.16953	0.00155776
							chr17	80991912	80995086	CHMP6	0.0011	+	-1.32322	0.0407559
							chr17	81557933	81558283	NPLOC4	2e-05	-	-1.35113	0.0126508
							chr17	82242882	82243382	CSNK1D	0.0038	-	-1.40775	0.0364851
							chr17	82391319	82391619	OGFOD3	0.0022	-	-1.92984	0.0135155
							chr17	82945221	82945572	TBCD	0.0015	+	-2.52591	0.0186743
							chr18	32270253	32287150	GAREM1	1.8e-05	-	-1.45152	2.39452e-05
							chr18	32287249	32287449	GAREM1	1.8e-05	-	-2.12298	0.0182846
							chr18	32287547	32287698	GAREM1	1.8e-05	-	-2.14249	0.0148453
							chr18	54374223	54378212	C18orf54	9.1e-07	+	-3.27618	0.0144928
							chr18	62384897	62385297	TNFRSF11A	0.00023	+	2.46258	0.0114542
							chr18	79904061	79904161	PQLC1	9.8e-08	-	-4.16768	0.00154175
							chr19	1273685	1274134	CIRBP	5.2e-05	+	-1.73627	0.00539939
							chr19	1274481	1274880	CIRBP	5.2e-05	+	-1.49626	0.0449467
							chr19	2229834	2230483	DOT1L	0.00042	+	-1.85998	0.00103398
							chr19	3960102	3961107	DAPK3	0.00089	-	-1.80783	0.0473569
							chr19	6469660	6470152	CTD-2396E7.11	0	+	-2.04769	0.0215332
							chr19	7084138	7084238	ZNF557	0.0002	+	-2.57218	0.0308541
							chr19	7084586	7084686	ZNF557	0.0002	+	-3.71266	0.0113519
							chr19	7617614	7617904	CAMSAP3	0.00054	+	-2.16137	0.00384342
							chr19	8948536	8948836	MUC16	1e-05	-	-1.94869	0.020364
							chr19	8959580	8959881	MUC16	1e-05	-	2.40242	0.00549711
							chr19	8960280	8960681	MUC16	1e-05	-	-1.60579	0.0371323
							chr19	8966577	8969863	MUC16	1e-05	-	-1.89929	0.00865398
							chr19	8980541	8980792	MUC16	1e-05	-	-2.69419	0.0467239
							chr19	9163324	9163424	ZNF317	3.8e-08	+	-2.29795	0.0440734
							chr19	10223821	10224469	S1PR2	0.00055	-	-1.53704	0.0400627
							chr19	10986589	10987713	SMARCA4	0.00068	+	-1.86308	0.00252648
							chr19	21424084	21424234	ZNF493	0.00019	+	-1.86018	0.0238579
							chr19	21424831	21425081	ZNF493	0.00019	+	-1.22661	0.0467568
							chr19	21808547	21808898	ZNF43	0.0001	-	-2.09443	0.00669204
							chr19	24128420	24128520	ZNF254	2.8e-05	+	-1.83222	0.0197237
							chr19	34956702	34956802	ZNF792	0.00017	-	-3.96811	0.00452489
							chr19	38106584	38109908	SIPA1L3	0.00074	+	-1.07434	0.0165457
							chr19	48470443	48472350	CYTH2	0.014	+	-1.14828	0.00488187
							chr19	52384009	52384258	ZNF880	3.9e-05	+	-2.25185	0.00394019
							chr19	52394831	52396323	ZNF528-AS1	0.0025	-	-1.69255	0.00638893
							chr19	52652833	52652984	CTD-3099C6.9	3.1e-05	-	-2.29771	0.00377267
							chr19	55087381	55087574	EPS8L1	0.0035	+	-1.62053	0.0163479
							chr19	57542797	57543247	ZNF550	0.00065	-	-1.75	0.0347145
							chr19	57642378	57642479	ZNF211	6.3e-08	+	-2.875	0.0473856
							chr19	57814535	57819593	ZNF586	4.8e-05	+	-1.02344	0.0290438
							chr19	58519038	58519336	ZBTB45	0.00074	-	3.20184	0.034965
							chr2	3457025	3457666	TRAPPC12	0.00078	+	-1.73797	0.00875096
							chr2	10040318	10040565	RP11-254F7.2	6.5e-07	-	-1.98433	0.045273
							chr2	24827979	24832137	ADCY3	0.00027	-	-1.37173	0.0435687
							chr2	25234088	25235823	DNMT3A	0.0034	-	1.20048	0.000182763
							chr2	25799416	25799516	ASXL2	0.0025	-	-1.53329	0.00415468
							chr2	26386512	26389279	EPT1	0.0033	+	-1.14015	0.0141608
							chr2	39736903	39737003	THUMPD2	0.0006	-	2.9063	0.0170582
							chr2	60881819	60891751	REL	0.015	+	-1.37081	1.08927e-07
							chr2	61017721	61017871	PEX13	0.0013	+	-2.07383	0.0123267
							chr2	65056465	65069435	CEP68	0.01	+	-1.18439	0.0281726
							chr2	69464983	69465883	AAK1	3.8e-05	-	1.10394	0.0100997
							chr2	73079950	73080050	RAB11FIP5	0.00015	-	-2.79205	0.0277592
							chr2	73088691	73088920	RAB11FIP5	0.00015	-	-4.36811	0.0034188
							chr2	74414301	74414402	C2orf81	7.6e-09	-	-2.72154	0.0317764
							chr2	74919602	74919888	AC104135.2	0.0074	-	-2.6714	0.0456963
							chr2	75187159	75187309	RP11-355F16.1	0.00076	+	2.74438	0.0231179
							chr2	95414031	95414331	FAHD2A	0.015	+	1.53158	0.044746
							chr2	95815918	95816215	LINC00342	0.0027	-	1.3786	0.00879889
							chr2	98793994	98794094	KIAA1211L	0.00024	-	2.85664	0.0132759
							chr2	112324244	112324544	ZC3H6	9.8e-06	+	-2.30295	0.0261822
							chr2	170966380	170966480	GORASP2	0.00012	+	-1.07777	0.0431112
							chr2	189666647	189666942	ASNSD1	0.0079	+	-1.24288	0.0474281
							chr2	197705615	197705765	MARS2	0.00023	+	-3.61337	0.013563
							chr2	206307035	206308135	ZDBF2	2.5e-05	+	-1.30471	0.0162162
							chr2	207080111	207080261	KLF7	7.1e-05	-	-1.79895	0.0446589
							chr2	207080410	207080610	KLF7	7.1e-05	-	-2.35714	0.00155415
							chr2	235883433	235968617	AGAP1	0.00019	+	-1.01296	5.67639e-15
							chr20	19935497	19935597	RIN2	0.0003	+	-2.26343	0.0291469
							chr20	19960792	19970845	RIN2	0.0003	+	-1.41346	1.06861e-05
							chr20	23628252	23628603	CST3	1.2e-06	-	-3.6776	0.00388049
							chr20	25674452	25674553	ZNF337-AS1	3.9e-05	+	-3.82229	0.0277722
							chr20	32196123	32196223	PLAGL2	5.8e-07	-	-1.36043	0.0360534
							chr20	38942037	38951572	FAM83D	1.5e-05	+	-2.34397	0.000834384
							chr20	44196886	44197083	OSER1	0.001	-	-1.67551	0.00725671
							chr20	45367492	45367792	SYS1	0.00012	+	-1.61858	0.0038099
							chr20	49906368	49906766	SPATA2	0.00037	-	1.36612	0.0112182
							chr20	56369983	56370332	AURKA	0.00062	-	-1.44838	0.0487109
							chr20	56629449	56630288	TFAP2C	1.5e-06	+	1.73541	0.00975614
							chr21	41445471	41446000	MX1	8.5e-05	+	-1.41533	0.00317504
							chr21	46320670	46322832	C21orf58	0.00054	-	1.10765	0.00638047
							chr22	17702306	17702407	BCL2L13	0.0018	+	-1.65018	0.0350457
							chr22	19037769	19037919	DGCR2	4.5e-05	-	-1.84469	0.00374143
							chr22	20446521	20446672	KLHL22	0.0032	-	-2.24605	0.0078137
							chr22	25177402	25181779	KIAA1671	0.00052	+	-1.42094	0.000542571
							chr22	30243868	30243969	LIF	0.00041	-	-2.35884	0.013785
							chr22	31347324	31347773	LINC01521	0.00078	+	-3.81491	0.00227055
							chr22	38670955	38671206	CBY1	0.0035	+	-1.06578	0.0489756
							chr22	41209995	41216149	L3MBTL2	0.00093	+	-1.32863	0.00315624
							chr22	42161212	42168662	TCF20	1.2e-06	-	-1.37008	6.35323e-05
							chr22	42213930	42214081	TCF20	1.2e-06	-	-1.36758	0.0223892
							chr3	9473482	9474593	SETD5	0.00041	+	-1.17256	0.00660428
							chr3	9945890	9946539	PRRT3	0.0012	-	2.79059	0.00850808
							chr3	10142554	10142654	VHL	4.3e-05	+	-2.17645	0.0131297
							chr3	15257034	15258852	SH3BP5	0.00025	-	-3.32474	0.000467883
							chr3	42866578	42866678	ACKR2	0.0017	+	-2.27824	0.0021751
							chr3	43303768	43332242	SNRK	0.00085	+	-1.63159	2.42132e-09
							chr3	45918398	45918549	FYCO1	0.0032	-	2.15141	0.033873
							chr3	45966424	45966575	FYCO1	0.014	-	1.24382	0.0417995
							chr3	47380263	47380656	RP11-708J19.1	0.0017	-	-3.08646	0.0235294
							chr3	51441599	51443818	DCAF1	0.0051	-	1.22734	0.0170645
							chr3	51662792	51671191	TEX264	0.0037	+	-1.18493	0.00170173
							chr3	58285451	58294235	ABHD6	0.00048	+	1.17306	0.0386078
							chr3	122425179	122425627	KPNA1	0.0028	-	-1.31818	0.0180099
							chr3	122536694	122536894	PARP9	0.003	-	-1.87811	0.00107795
							chr3	122730239	122730540	PARP14	0.0025	+	-2.11296	1.04095e-06
							chr3	125083184	125083484	SLC12A8	0.00033	-	-2.45297	0.00289617
							chr3	149129682	149130080	HPS3	0.0011	+	1.74972	0.0105236
							chr3	149140076	149140226	HPS3	0.0058	+	1.72098	0.0417485
							chr3	184582010	184582160	EPHB3	9.3e-06	+	-3.27086	0.00392328
							chr3	195783786	195783987	MUC4	0.00068	-	1.35131	0.00565366
							chr3	196234118	196237600	SLC51A	0.0014	+	-3.97528	0.00368584
							chr3	198039773	198040074	LMLN	0.0012	+	-1.82134	0.0403221
							chr4	272467	295475	ZNF732	0.0018	-	-1.04733	0.0339976
							chr4	1349848	1351809	UVSSA	0.014	+	-1.0031	0.0227961
							chr4	3430710	3430911	RGS12	0.0015	+	-1.79362	0.0325036
							chr4	4303010	4313062	ZBTB49	0.00056	+	-1.80251	0.00188987
							chr4	6881470	6881671	KIAA0232	0.00079	+	-2.62738	0.00261494
							chr4	11399024	11399772	HS3ST1	0.00011	-	1.84213	1.38583e-05
							chr4	37454039	37584330	C4orf19	7.9e-06	+	-1.46293	1.40634e-07
							chr4	56315579	56316528	KIAA1211	9.1e-06	+	-1.47393	0.00705294
							chr4	73094143	73097132	ANKRD17	0.00012	-	-1.44176	0.000316851
							chr4	73574690	73574791	RASSF6	0.00037	-	-2.65958	0.000456171
							chr4	87007411	87046253	AFF1	0.00011	+	-1.38126	8.68315e-14
							chr4	87136511	87136611	AFF1	0.00029	+	-1.47613	0.0218892
							chr4	140153238	140153438	MAML3	0.00026	-	-2.32992	0.0332398
							chr4	145553980	145558079	SMAD1	8.9e-05	+	-1.33128	0.00478861
							chr4	158130835	158130936	FAM198B	0.00055	-	-1.49398	0.00379773
							chr4	165322113	165322412	KLHL2	0.00023	+	-1.42034	0.0193055
							chr4	169707139	169713102	CLCN3	0.00014	+	-2.07516	3.67726e-06
							chr4	173321628	173321878	GALNT7	0.013	+	-1.4613	0.00561
							chr5	16665603	16665704	MYO10	0.0039	-	-1.88844	0.0337288
							chr5	61159550	61159701	SMIM15	1.1e-05	-	-1.83004	0.0474748
							chr5	73446946	73447194	FOXD1	2e-13	-	-4.07817	0.0269231
							chr5	135028476	135028921	PITX1	2.3e-08	-	-2.9033	0.0328132
							chr5	172254855	172254953	KLF3P1	0.0011	-	-1.88427	0.00652081
							chr5	176498963	176500030	FAF2	0.0004	+	-1.3116	0.00735912
							chr6	2397639	2397840	GMDS-AS1	0.002	+	-3.18649	0.00248524
							chr6	13977110	13977410	RNF182	6.2e-07	+	-3.69469	0.0215385
							chr6	14136375	14136524	CD83	4.8e-06	+	-3.23778	0.00242149
							chr6	16304906	16305107	ATXN1	0.01	-	-1.542	0.00235652
							chr6	16328037	16432581	ATXN1	0.00033	-	-1.0871	1.21263e-29
							chr6	20403703	20403803	E2F3	1.7e-07	+	-2.72062	0.0197473
							chr6	25984203	25984304	TRIM38	2.2e-05	+	-1.21941	0.0446683
							chr6	35833664	35834015	SRPK1	0.0039	-	-1.1353	0.017559
							chr6	41921686	41927430	BYSL	0.0052	+	-1.54199	0.0289746
							chr6	43501664	43502598	TJAP1	0.0076	+	-1.84145	0.00200076
							chr6	57053166	57053414	KIAA1586	0.00026	+	-1.71413	0.0319764
							chr6	87258755	87258955	ZNF292	5e-06	+	-1.76062	0.0330899
							chr6	87259054	87259354	ZNF292	5e-06	+	-1.55575	0.0074538
							chr6	107533546	107557873	SOBP	0.013	+	-2.04013	2.36885e-07
							chr6	113860985	113861235	MARCKS	2.2e-05	+	-1.16188	0.0115565
							chr6	116371001	116399328	DSE	2.3e-05	+	-1.44279	0.000123316
							chr6	127119100	127119200	RSPO3	2.2e-06	+	-3.06993	0.044477
							chr6	145943799	145945528	SHPRH	0.0016	-	-1.23277	0.0173167
							chr6	149512180	149517382	PPIL4	0.00065	-	-1.14109	0.00241808
							chr6	150935067	150935217	RP1-99E18.2	2.9e-07	+	-1.78935	0.0390121
							chr6	158413132	158429775	TULP4	0.00066	+	-1.42445	1.1893e-09
							chr6	161115140	161116937	MAP3K4	0.0098	+	-1.7794	0.00251328
							chr7	1057894	1058432	RP11-449P15.1	7.6e-10	-	-3.45837	0.000195694
							chr7	2794784	2794884	GNA12	0.0028	-	-1.92825	0.0202752
							chr7	5303741	5304139	SLC29A4	0.0001	+	-3.15858	0.00699438
							chr7	5307088	5307189	TNRC18	0.015	-	-1.68801	0.0126252
							chr7	5307288	5307389	TNRC18	0.015	-	-1.36376	0.0165391
							chr7	20139503	20139604	MACC1	0.0011	-	-1.88685	0.00724452
							chr7	20140002	20140303	MACC1	0.00035	-	-1.36683	0.0222034
							chr7	23611281	23643258	CCDC126	0.00018	+	-1.11044	0.000187187
							chr7	31583180	31642838	CCDC129	0.00012	+	1.80665	0.0252308
							chr7	32891544	32891844	KBTBD2	0.0026	-	-1.55434	0.0334481
							chr7	36155105	36281084	EEPD1	2.1e-05	+	-1.21232	3.03252e-13
							chr7	36333998	36334099	KIAA0895	0.00065	-	-2.29952	0.016323
							chr7	39997658	39999455	CDK13	2e-05	+	-1.54688	0.00216739
							chr7	64707553	64707703	ZNF107	1.5e-05	+	-1.56055	0.00263068
							chr7	64928032	64928381	ZNF273	0.0003	+	-1.48335	0.0155672
							chr7	73829838	73829939	CLDN4	0	+	-3.95772	0.0152174
							chr7	82954897	82955098	PCLO	4e-11	-	-1.75062	0.0331847
							chr7	92295046	92295146	ANKIB1	0.0066	+	-1.58559	0.00121906
							chr7	98204061	98205688	LMTK2	8.5e-05	+	-1.94794	0.000630387
							chr7	99512492	99519827	ZKSCAN5	2.8e-05	+	-1.56042	0.0231276
							chr7	100211425	100211922	GATS	0.0083	-	1.27496	0.0352195
							chr7	100866159	100866409	SLC12A9	4.2e-08	+	-1.80122	0.0350257
							chr7	102433578	102436226	ORAI2	2.6e-05	+	-1.75012	0.00906232
							chr7	102448904	102449055	ORAI2	2.6e-05	+	-2.07552	0.0186181
							chr7	102450199	102450299	ORAI2	2.6e-05	+	-3.34273	0.0220736
							chr7	128806366	128806567	CCDC136	0.00071	+	-3.48539	0.0016845
							chr7	131106593	131106867	LINC-PINT	0.00022	-	-5.22761	1.6358e-05
							chr7	138918226	138918377	KIAA1549	0.00033	-	-2.38555	0.0421665
							chr7	139583994	139596797	HIPK2	0.0013	-	-1.11954	0.00433497
							chr7	141661498	141661847	KIAA1147	0.0054	-	-1.12913	0.0418828
							chr7	141662641	141664210	KIAA1147	0.0054	-	-1.16929	0.00586885
							chr7	149250398	149250730	ZNF212	0.0042	+	-1.57786	0.0345778
							chr7	152136318	152136569	KMT2C	0.011	-	-1.28916	0.0159917
							chr8	232983	240336	ZNF596	5.4e-06	+	-1.38956	0.00524531
							chr8	6445740	6445841	MCPH1	0.00033	+	-2.81209	0.0282761
							chr8	6758420	6758670	AGPAT5	0.0021	+	-1.79266	0.00734208
							chr8	23019899	23020099	RHOBTB2	3e-09	+	-1.88147	0.00457248
							chr8	60679707	60741275	CHD7	0.0001	+	-1.76992	1.31818e-11
							chr8	60856570	60860936	CHD7	0.0071	+	-1.10572	0.0256112
							chr8	69672291	69673241	SLCO5A1	3.1e-05	-	-1.76821	0.0157053
							chr8	69832629	69833180	SLCO5A1	0.00025	-	-2.26269	0.0257246
							chr8	90006143	90006242	DECR1	0.005	+	-2.32403	0.00427065
							chr8	125437706	125437956	TRIB1	0.00019	+	-1.16148	0.0090518
							chr8	141194959	141195159	DENND3	0.00048	+	-1.98366	0.0192763
							chr8	141209802	141210101	SLC45A4	0.00095	-	-3.07139	0.018094
							chr8	143858785	143858885	EPPK1	0.00014	-	-3.941	0.0143813
							chr9	21331606	21331756	KLHL9	0.0069	-	-1.67065	0.0288421
							chr9	35659024	35659125	ARHGEF39	0.0085	-	-3.42577	0.0302419
							chr9	70387133	70387234	KLF9	0.00025	-	-1.65468	0.00556683
							chr9	81689155	81689305	TLE1	0.0016	-	1.179	0.0134567
							chr9	86288626	86288726	ZCCHC6	0.00025	-	-3.15462	0.00106455
							chr9	98123459	98123659	CORO2A	0.0004	-	-1.17903	0.0413767
							chr9	100300849	100301000	INVS	2e-09	+	-2.16356	0.0201564
							chr9	100427254	100427437	MSANTD3	4.5e-05	+	-1.90128	0.0447776
							chr9	106928207	106928657	ZNF462	0.0001	+	-1.19079	0.0135779
							chr9	107322042	107323913	RAD23B	0.00032	+	-1.01127	0.00743719
							chr9	121770571	121772752	DAB2IP	0.00021	+	-2.34895	0.0080717
							chr9	128114001	128114601	SLC25A25-AS1	0.00014	-	1.82268	0.0118934
							chr9	137586967	137587067	ZMYND19	4.6e-05	-	-2.68083	0.0271319
							chrX	47895913	47914997	ZNF81	0.00014	+	-1.40586	0.0025707
							chrX	48059410	48059511	ZNF630	7.2e-09	-	-2.18711	0.0336973
							chrX	51745248	51745593	GSPT2	3.5e-05	+	-2.17835	0.0356916
							chrX	72207780	72237855	ERCC6L	0.0063	-	1.55696	0.00456609
							chrX	85271132	85271975	ZNF711	0.00025	+	-2.64031	0.02255
							chrX	101656027	101656128	ARMCX2	0.00021	-	-2.54855	0.0355164
							chrX	108154075	108154175	ATG4A	0.00085	+	-2.24325	0.0265769
							chrX	123860492	123885678	XIAP	0.00022	+	-1.80566	1.56798e-12

## Sheet: S2 Fig
A
		MACS	MeTPeak
	with duplication	28765	16023
	without duplication	50021	17258
B
	Peak caller		MACS		MeTPeak		Shared
	Number of Peaks		Mean	CI	Mean	CI	Mean	CI
	read depth	5M	21058.4	44.0974	6733.4	37.2354	6628.8	33.3798
		10M	27039.2	85.6271	10120.2	122.152	9826.6	94.6422
		15M	32599.4	98.822	12361	114.533	11962	113.41
		20M	36476.4	61.5319	14023.8	57.8101	13488.4	66.8518
		25M	40075.4	52.6325	15037.8	111.031	14397.2	110.806
		30M	42743.8	92.6659	16571.2	65.3639	15275	53.1528
		35M	45009.6	49.8184	17157.4	58.7177	15764.6	49.4768
		40M	48504.6	48.6678	17505.2	68.0053	16586	61.3651
E
	m6A count	others	TSS_200	5UTR	CDS	stop_codon	3UTR
	A549	847	1243	661	1222	1638	838
	HepG2	10145	8161	2708	5271	5902	4311
D
	motif counts	MeTPeak GGACW	MACS WGGACD
	-96.5	13.5333	12.3333
	-95.5	6	10.6667
	-94.5	13.8333	14
	-93.5	11.6667	9.5
	-92.5	7.33333	12
	-91.5	9.66667	16
	-90.5	14.8333	15.5
	-89.5	8.83333	15
	-88.5	10.3333	11.5833
	-87.5	10.8333	12
	-86.5	14.8333	18
	-85.5	12.3333	12.5
	-84.5	14	7.83333
	-83.5	14.3333	24
	-82.5	12	13.5
	-81.5	10.1667	11
	-80.5	7.66667	14.3333
	-79.5	15.5	18.5
	-78.5	19.4167	14
	-77.5	10.3333	17
	-76.5	11.6667	15.8333
	-75.5	17.8333	10
	-74.5	10.25	15
	-73.5	11.75	17.5
	-72.5	7.7	12
	-71.5	16.3333	14
	-70.5	9.33333	22.5
	-69.5	12.1667	20
	-68.5	12.8333	17
	-67.5	16	22
	-66.5	15.2833	14.3333
	-65.5	11	11
	-64.5	8.5	21.1667
	-63.5	19.5	15.75
	-62.5	12.8333	15.8333
	-61.5	10.6667	16.5
	-60.5	12.75	14
	-59.5	15.3333	17
	-58.5	11.5	22.1667
	-57.5	16.3333	8.25
	-56.5	10.7	13.5
	-55.5	14.6667	15.8333
	-54.5	16.75	16.5
	-53.5	13.5	17
	-52.5	15.5	21
	-51.5	12.3333	10.75
	-50.5	12.6667	17.5
	-49.5	18.25	15
	-48.5	19.8333	13
	-47.5	13.6667	27.5
	-46.5	14	8.08333
	-45.5	13.8333	15.25
	-44.5	13.8333	11
	-43.5	17.5	12
	-42.5	15.3333	19.5
	-41.5	16.3333	11
	-40.5	12.6667	27
	-39.5	14	15.5
	-38.5	13.9167	13.5
	-37.5	14.5	17
	-36.5	21	13.3333
	-35.5	19.1667	20
	-34.5	17	15
	-33.5	16.3333	13.25
	-32.5	15.6667	22
	-31.5	13.1667	25.5
	-30.5	22.5833	20
	-29.5	18.9167	21
	-28.5	16.8667	13
	-27.5	22.9167	18
	-26.5	18.5	18
	-25.5	20.3333	18
	-24.5	18.8333	17.75
	-23.5	26.5	16.6667
	-22.5	15	14.5
	-21.5	15.4167	14
	-20.5	24.1667	26.3333
	-19.5	17.5	17
	-18.5	18.75	9.25
	-17.5	17.1667	12
	-16.5	15.5	15
	-15.5	12.3333	19
	-14.5	18.2833	17.5
	-13.5	13.3333	12.5
	-12.5	18.5	11
	-11.5	15.5	14
	-10.5	17	16
	-9.5	16.1667	17
	-8.5	22.8333	16
	-7.5	14.8333	17.5
	-6.5	19.5	22.0833
	-5.5	16	14.8333
	-4.5	12	10
	-3.5	17	17
	-2.5	18	16
	-1.5	13.8333	22.5
	-0.5	15.6667	11
	0.5	16.1667	22.9167
	1.5	23.6667	19.8333
	2.5	25.6667	18.8333
	3.5	22.3333	19.8333
	4.5	17.3333	19
	5.5	22.3333	8.5
	6.5	11.6667	18.25
	7.5	16	18.5
	8.5	17.8333	19
	9.5	15.6667	19
	10.5	14.9167	18
	11.5	20.1667	17.1667
	12.5	17	17.25
	13.5	17.75	20
	14.5	16.8333	24
	15.5	20.0333	20.8333
	16.5	16.6667	16.5
	17.5	12.5	18.5
	18.5	11.3333	16.5
	19.5	15.8333	22
	20.5	21.5	19.5
	21.5	16.3667	18
	22.5	10.3333	19.5
	23.5	16.2	19.75
	24.5	10.5	25.3333
	25.5	16.3333	19.3333
	26.5	11.5	19.5
	27.5	16.3333	17
	28.5	6.66667	17.5
	29.5	20.6667	15.5
	30.5	10	15.5
	31.5	12.1667	18
	32.5	15	14.25
	33.5	9.33333	17
	34.5	9.16667	16
	35.5	11.3333	19
	36.5	11.6667	16.5
	37.5	14.5833	18.3333
	38.5	18.5	17.25
	39.5	14.8333	20
	40.5	15	20
	41.5	16.75	19.5
	42.5	14.3333	17
	43.5	14.5	17.5
	44.5	10.3333	19.5
	45.5	16.8333	14.5
	46.5	9	16.75
	47.5	12.6667	13.75
	48.5	15	11.1667
	49.5	5.83333	8.5
	50.5	9.33333	7
	51.5	14.8333	16.5
	52.5	10.5	17.5
	53.5	8.5	15
	54.5	12.3333	22.5
	55.5	5.66667	18.3333
	56.5	5.5	13.5
	57.5	16.6667	22
	58.5	6.5	18.5
	59.5	6.16667	11.5
	60.5	8.08333	17.3333
	61.5	18.0833	12.5
	62.5	5	20
	63.5	12.5333	19.5
	64.5	14.8333	22
	65.5	11.5	14.8333
	66.5	6.5	14.3333
	67.5	7.08333	12.8333
	68.5	12.5	10.5
	69.5	10	19
	70.5	11.5	16
	71.5	14.6667	15.5
	72.5	9.33333	15.6667
	73.5	10.5	12
	74.5	9.33333	9
	75.5	8.83333	13.5
	76.5	10	14.5
	77.5	12.3333	13
	78.5	7.08333	7
	79.5	8.66667	16.5
	80.5	14.5	20.5
	81.5	6.5	13.5
	82.5	12	16
	83.5	7.25	16
	84.5	10.3333	13.75
	85.5	7.5	12.5833
	86.5	10.1667	7.5
	87.5	6	10.8333
	88.5	8	16.5
	89.5	9.33333	14.5
	90.5	10.5	10
	91.5	9.83333	12
	92.5	3.5	11
	93.5	8	12
	94.5	5.08333	7
	95.5	7	16.8333
	96.5	12.8333	14.3333

## Sheet: S3 Fig
B
	m6A count	2 µg	6 µg	12 µg	32 µg
	TSS_200	728	1001	1001	1145
	5UTR	477	659	724	843
	CDS	4016	4315	4884	5231
	stop_codon	1805	1795	2547	2623
	3UTR	1978	2183	2946	3418
C
	# TSS downstream 600nt							# Stop codon centred 1200nt							E							G
		Input	2 µg	6 µg	12 µg	32 µg			Input	2 µg	6 µg	12 µg	32 µg			motif counts	2 µg	6 µg	12 µg	32 µg				Control	millipore 2ug
	1	0.208032	0.531091	0.480233	0.502696	0.448966		-599	0.572224	1.41782	1.30877	1.45644	1.33242			-97	9	9.33333	7	3.5			-96	3	10.5
	2	0.239569	0.601586	0.55627	0.579963	0.533552		-598	0.572293	1.41989	1.31138	1.45929	1.33637			-96	10.5	4.5	6	9			-95	1	10.5
	3	0.244581	0.612714	0.565944	0.588586	0.541432		-597	0.572171	1.42121	1.31253	1.46116	1.3376			-95	10.5	11.3333	9.33333	10.5			-94	8.5	6.5
	4	0.250158	0.623107	0.576266	0.598944	0.550296		-596	0.572118	1.42282	1.31278	1.46251	1.33874			-94	6.5	7	10.5	7			-93	5	9.5
	5	0.255921	0.634785	0.58702	0.608974	0.55937		-595	0.572715	1.42499	1.31594	1.46504	1.34168			-93	9.5	10	9.25	5			-92	2	8.5
	6	0.261453	0.64634	0.597321	0.618027	0.568277		-594	0.57272	1.4258	1.31641	1.46628	1.34287			-92	8.5	6.83333	7.5	12.8333			-91	9.5	7.83333
	7	0.267168	0.657127	0.607772	0.627538	0.577096		-593	0.57303	1.4277	1.31785	1.46902	1.34466			-91	7.83333	6.5	12.5	10.5			-90	10	5
	8	0.27358	0.668911	0.618501	0.636794	0.586794		-592	0.573388	1.43071	1.31995	1.47244	1.34723			-90	5	6	6	9.83333			-89	3.5	8.5
	9	0.279324	0.681046	0.629035	0.645826	0.595868		-591	0.573362	1.43086	1.31997	1.4732	1.34893			-89	8.5	9	9.5	11.8333			-88	3	9.5
	10	0.285383	0.692818	0.639522	0.655686	0.605419		-590	0.573481	1.43161	1.32036	1.47474	1.3503			-88	9.5	8.83333	11	10			-87	4.5	6.125
	11	0.291758	0.704657	0.650647	0.665157	0.614535		-589	0.573752	1.43355	1.32248	1.47736	1.35187			-87	6.125	9.16667	7.5	9			-86	8	10
	12	0.298299	0.717452	0.662275	0.674964	0.624123		-588	0.573823	1.43486	1.32411	1.4791	1.35334			-86	10	7.5	9.5	13			-85	2.5	6.5
	13	0.304406	0.729059	0.673179	0.684701	0.633389		-587	0.573945	1.43566	1.32492	1.48078	1.35474			-85	6.5	13.1667	7	9.5			-84	7	8
	14	0.310597	0.740508	0.684125	0.694051	0.642097		-586	0.574205	1.43832	1.3265	1.48349	1.35662			-84	8	9.33333	15	12.5			-83	3.75	10.5
	15	0.316734	0.752983	0.695411	0.704613	0.65126		-585	0.574091	1.43816	1.32671	1.48487	1.35793			-83	10.5	7.5	9.5	9.5			-82	5	4.5
	16	0.323338	0.765211	0.707086	0.715354	0.660927		-584	0.574405	1.43942	1.32813	1.48658	1.35947			-82	4.5	7	7	7.5			-81	5	6.5
	17	0.32985	0.778226	0.718496	0.72577	0.670877		-583	0.57472	1.44126	1.33051	1.48839	1.36144			-81	6.5	10	14.5	12			-80	4.5	8
	18	0.336191	0.790284	0.730446	0.735644	0.680979		-582	0.574628	1.44328	1.33235	1.4903	1.3631			-80	8	15	7.5	9.5			-79	5	11.5
	19	0.342811	0.803469	0.742169	0.745878	0.690802		-581	0.574299	1.44506	1.33375	1.49226	1.36446			-79	11.5	9.08333	8.5	5.33333			-78	10	10
	20	0.349593	0.816485	0.753796	0.756273	0.700625		-580	0.574828	1.44793	1.33542	1.49425	1.3669			-78	10	8.16667	11	8			-77	5	13
	21	0.356434	0.829333	0.765135	0.766892	0.710328		-579	0.574846	1.44944	1.33577	1.49621	1.36811			-77	13	8	11	10.5			-76	3	8.5
	22	0.363265	0.842106	0.776781	0.777877	0.720396		-578	0.575273	1.44951	1.33683	1.49771	1.36929			-76	8.5	8.5	7.5	4.5			-75	3	5.5
	23	0.370336	0.854812	0.789199	0.787831	0.730147		-577	0.575858	1.45109	1.33862	1.50041	1.3717			-75	5.5	3.5	8	7			-74	9	7
	24	0.37759	0.867721	0.801522	0.798509	0.740737		-576	0.575829	1.45325	1.34003	1.50209	1.37339			-74	7	11	10	11.5			-73	1.5	9.5
	25	0.384242	0.880849	0.814349	0.809598	0.751173		-575	0.576037	1.45414	1.34073	1.50421	1.37511			-73	9.5	1.33333	11	9.5			-72	9	14
	26	0.391245	0.893654	0.82708	0.820404	0.76118		-574	0.576137	1.45704	1.34263	1.50645	1.37723			-72	14	7.5	16	10.8333			-71	6	14.125
	27	0.398464	0.906713	0.839322	0.831777	0.772004		-573	0.576262	1.45791	1.34342	1.50834	1.37837			-71	14.125	7.5	9	10			-70	4	21
	28	0.405865	0.920982	0.852176	0.843072	0.783069		-572	0.576482	1.45939	1.34427	1.50981	1.37983			-70	21	10.3333	5.5	12.5			-69	9.5	11.5
	29	0.413263	0.934746	0.865136	0.85396	0.793407		-571	0.577157	1.46176	1.34604	1.5132	1.38211			-69	11.5	9.5	12	11.6667			-68	1	12.8333
	30	0.420607	0.948489	0.877225	0.864709	0.804341		-570	0.577129	1.46331	1.34708	1.51449	1.38355			-68	12.8333	9.66667	11	16			-67	5	8.5
	31	0.427981	0.961357	0.890268	0.874671	0.814573		-569	0.577444	1.46506	1.34815	1.51612	1.3851			-67	8.5	13.5	10.5	14			-66	5	7.5
	32	0.435588	0.97557	0.903608	0.887339	0.825772		-568	0.577659	1.46785	1.34936	1.51852	1.38724			-66	7.5	11.5	10	7.5			-65	10	11
	33	0.443419	0.989701	0.916788	0.898631	0.836955		-567	0.577747	1.46979	1.3513	1.52006	1.38892			-65	11	8.5	10.5	10.5			-64	5	7
	34	0.451021	1.00446	0.92897	0.910035	0.847282		-566	0.577994	1.47172	1.35226	1.52084	1.39019			-64	7	8.25	6.5	12			-63	7.5	10
	35	0.459236	1.01778	0.942044	0.9204	0.857332		-565	0.57795	1.4744	1.35485	1.52417	1.39289			-63	10	8.5	11.5	8.83333			-62	5	10
	36	0.466825	1.03043	0.953839	0.931831	0.867767		-564	0.577901	1.47532	1.35542	1.52557	1.39412			-62	10	9.5	5.83333	10			-61	7	5
	37	0.474272	1.04395	0.965694	0.942388	0.877565		-563	0.577977	1.4769	1.35642	1.52744	1.39546			-61	5	11	10.3333	11			-60	8	7
	38	0.482161	1.05679	0.978372	0.953442	0.887788		-562	0.578256	1.47906	1.35869	1.52981	1.39795			-60	7	5.83333	3.5	8.5			-59	9	7.5
	39	0.489796	1.06951	0.990013	0.964582	0.89796		-561	0.578617	1.48036	1.35932	1.53143	1.39937			-59	7.5	6.5	9	9.5			-58	8.5	9.5
	40	0.496857	1.08123	1.00294	0.975384	0.907848		-560	0.579049	1.48203	1.36067	1.53375	1.40092			-58	9.5	8.33333	12.3333	15.5			-57	3	9
	41	0.504364	1.09421	1.0151	0.986593	0.918128		-559	0.579463	1.48435	1.36294	1.53667	1.40352			-57	9	8	14.5	11			-56	7.5	4
	42	0.512011	1.10639	1.02747	0.997662	0.9279		-558	0.57998	1.48466	1.36404	1.53863	1.40414			-56	4	13.3333	10.5	15			-55	9.5	9.5
	43	0.519807	1.11907	1.03985	1.00851	0.93865		-557	0.580238	1.4872	1.36533	1.5403	1.40588			-55	9.5	7.25	18.5	12.3333			-54	7.5	9.5
	44	0.528154	1.13236	1.0519	1.02028	0.949033		-556	0.580379	1.49037	1.36751	1.54343	1.40892			-54	9.5	6.83333	14.5	15			-53	7.5	6
	45	0.535833	1.14574	1.06417	1.0311	0.959553		-555	0.581176	1.49243	1.36873	1.54487	1.41037			-53	6	9.33333	14	9.33333			-52	9	9
	46	0.543974	1.15809	1.07673	1.0423	0.969495		-554	0.581274	1.49416	1.36931	1.54642	1.412			-52	9	11	7.5	13.5			-51	11	8
	47	0.55198	1.17094	1.08873	1.05266	0.980247		-553	0.581864	1.49659	1.37079	1.54948	1.41416			-51	8	9.83333	10.3333	11			-50	7	8
	48	0.559668	1.18524	1.1013	1.06275	0.990579		-552	0.581598	1.49775	1.3714	1.55106	1.41538			-50	8	11	7	19			-49	9	12
	49	0.567759	1.19915	1.11393	1.07332	1.00068		-551	0.581712	1.49956	1.37198	1.55217	1.41654			-49	12	15.8333	12.5	15			-48	8.5	13.3333
	50	0.575526	1.21205	1.12634	1.08429	1.01097		-550	0.581892	1.5018	1.37331	1.5549	1.41852			-48	13.3333	12.3333	7.83333	9.33333			-47	2.5	13
	51	0.583308	1.22442	1.13856	1.09487	1.02132		-549	0.581938	1.50335	1.37428	1.55688	1.4203			-47	13	10.8333	8.83333	11			-46	1	6.33333
	52	0.59128	1.23819	1.15154	1.10493	1.03151		-548	0.582048	1.50505	1.37541	1.5586	1.42139			-46	6.33333	8	8.5	16			-45	6	19
	53	0.599043	1.25134	1.16332	1.11586	1.04107		-547	0.581939	1.50771	1.37768	1.56196	1.42396			-45	19	6.83333	9.5	9.5			-44	6	12.3333
	54	0.607238	1.26383	1.17595	1.12669	1.0522		-546	0.581618	1.50842	1.37878	1.563	1.42511			-44	12.3333	10.3333	9	13.5			-43	4.25	9.33333
	55	0.614835	1.27707	1.18755	1.13672	1.06274		-545	0.581603	1.50965	1.3797	1.56521	1.42658			-43	9.33333	9.5	11.5	4.5			-42	7	14.5
	56	0.623114	1.29045	1.2	1.14775	1.07252		-544	0.581663	1.5121	1.38134	1.56755	1.42879			-42	14.5	9	13.5	8			-41	3	15.5
	57	0.631083	1.30355	1.21136	1.15816	1.08303		-543	0.58175	1.51288	1.38137	1.56913	1.42963			-41	15.5	8.33333	12.5	8			-40	4	7
	58	0.638736	1.31651	1.22413	1.16961	1.09361		-542	0.581819	1.51395	1.38194	1.57077	1.43113			-40	7	13.5	7	14.5			-39	10.5	10.1667
	59	0.646532	1.32906	1.23629	1.18009	1.10389		-541	0.582027	1.51681	1.38319	1.57272	1.43291			-39	10.1667	3.5	14	10.5			-38	6.5	6.5
	60	0.654629	1.34109	1.24799	1.19018	1.11337		-540	0.581932	1.51788	1.3843	1.57382	1.43433			-38	6.5	7.33333	8	7			-37	5	9.625
	61	0.662693	1.35371	1.25939	1.19949	1.1231		-539	0.582009	1.51953	1.38505	1.57569	1.43586			-37	9.625	11.0833	14.5	9.5			-36	5	16
	62	0.671174	1.36706	1.27192	1.21072	1.13338		-538	0.582135	1.5218	1.38645	1.57786	1.4386			-36	16	10.6667	12	11.8333			-35	7	8.5
	63	0.679254	1.37954	1.28444	1.22091	1.14369		-537	0.582139	1.52262	1.38704	1.57883	1.43931			-35	8.5	16	12	12			-34	8	11.5
	64	0.687501	1.3931	1.29685	1.23125	1.15411		-536	0.582398	1.52361	1.38719	1.58084	1.44091			-34	11.5	7.5	6	9			-33	8	13
	65	0.695503	1.40685	1.30886	1.24175	1.16402		-535	0.582631	1.52557	1.38941	1.58443	1.44301			-33	13	9.5	13.5	14.1667			-32	4	8
	66	0.703335	1.42017	1.31993	1.25149	1.17369		-534	0.582753	1.52653	1.39052	1.58539	1.44482			-32	8	11.3333	10.5	17			-31	12	11.9167
	67	0.711808	1.43176	1.33197	1.26209	1.18332		-533	0.582438	1.52808	1.39192	1.58797	1.44649			-31	11.9167	5.83333	16	14.5			-30	3	8.83333
	68	0.72	1.44483	1.34453	1.2727	1.19319		-532	0.582387	1.53005	1.3935	1.59018	1.44852			-30	8.83333	6	12.5833	5			-29	5	12
	69	0.727506	1.45826	1.35721	1.28291	1.20331		-531	0.582315	1.53011	1.39442	1.5912	1.44995			-29	12	9.5	9	15			-28	9	12.5
	70	0.735475	1.47105	1.36964	1.29324	1.21275		-530	0.581978	1.53196	1.39561	1.5929	1.45199			-28	12.5	14	6	10			-27	3	10
	71	0.743714	1.48472	1.38216	1.30367	1.22325		-529	0.582334	1.53399	1.3966	1.59515	1.45436			-27	10	7.83333	16	5.5			-26	8.5	8.5
	72	0.75148	1.49695	1.39463	1.31373	1.23307		-528	0.582245	1.5358	1.39753	1.59671	1.45625			-26	8.5	10.8333	14	15.5			-25	2	11.3333
	73	0.759612	1.50973	1.4066	1.32393	1.24319		-527	0.582326	1.53744	1.39878	1.59798	1.45798			-25	11.3333	9.83333	9.5	19			-24	3	12.3333
	74	0.767129	1.52118	1.41864	1.33448	1.25305		-526	0.582669	1.54086	1.40207	1.60134	1.46091			-24	12.3333	8.5	12	13.5			-23	9.5	10
	75	0.774957	1.53349	1.42982	1.34507	1.26311		-525	0.583248	1.54203	1.4035	1.60269	1.46174			-23	10	13	16.5	12.5			-22	6	9.25
	76	0.782254	1.54541	1.44184	1.3549	1.27279		-524	0.583457	1.54452	1.4049	1.60417	1.46292			-22	9.25	9.5	16.5	18			-21	3	16
	77	0.790179	1.55831	1.45405	1.36461	1.28267		-523	0.583451	1.54676	1.40638	1.60785	1.46557			-21	16	14.3333	12	15.5			-20	5	11
	78	0.798009	1.57116	1.46611	1.37479	1.29308		-522	0.583429	1.54692	1.40714	1.60881	1.4662			-20	11	8	14	7.5			-19	9.5	12.5
	79	0.806079	1.58351	1.47771	1.38557	1.30299		-521	0.583599	1.54855	1.40822	1.61073	1.46829			-19	12.5	16.25	15	13.5			-18	9.5	9.625
	80	0.813761	1.59478	1.48872	1.39547	1.31258		-520	0.583694	1.55154	1.40994	1.61315	1.47044			-18	9.625	14.6667	10.3333	13			-17	3	10.5
	81	0.821496	1.60671	1.50011	1.40467	1.32208		-519	0.58365	1.55257	1.4112	1.61397	1.47197			-17	10.5	9.5	10.5	22			-16	7	17
	82	0.829374	1.61899	1.51156	1.41435	1.33153		-518	0.584154	1.55521	1.41239	1.61612	1.47336			-16	17	13.25	12.3333	17			-15	5	16
	83	0.837334	1.63083	1.52374	1.42434	1.34151		-517	0.584162	1.55718	1.41386	1.61871	1.47616			-15	16	11.3333	15	12.5			-14	13	12
	84	0.845181	1.64271	1.53569	1.43401	1.35099		-516	0.58398	1.55917	1.41437	1.62023	1.47772			-14	12	9.83333	17.5	14			-13	11.5	11.6667
	85	0.853148	1.65459	1.54755	1.44471	1.36029		-515	0.583809	1.56094	1.41525	1.62254	1.47928			-13	11.6667	11.1667	11.5	12.8333			-12	3	6.5
	86	0.861277	1.6647	1.5579	1.45401	1.36961		-514	0.583921	1.56382	1.41763	1.62578	1.48195			-12	6.5	13	15	17			-11	4.5	12.5
	87	0.869014	1.67648	1.56902	1.46389	1.3793		-513	0.58401	1.56492	1.41944	1.62743	1.48394			-11	12.5	10.1667	18.5	13.5			-10	2.5	8
	88	0.877098	1.68874	1.58076	1.47371	1.38896		-512	0.584059	1.56628	1.42083	1.62953	1.48553			-10	8	13	15.3333	10.5			-9	7	16.5
	89	0.885509	1.69949	1.59193	1.48364	1.39837		-511	0.584394	1.56856	1.42244	1.63253	1.48718			-9	16.5	9.83333	22.8333	21			-8	6	19.8333
	90	0.893049	1.71142	1.60306	1.49288	1.40826		-510	0.584624	1.56887	1.42357	1.63437	1.48842			-8	19.8333	10.5	23.5	18.8333			-7	3.5	17
	91	0.900755	1.72317	1.61486	1.50259	1.41744		-509	0.58489	1.5715	1.42452	1.63754	1.49101			-7	17	6.5	17	19			-6	7.5	15
	92	0.908748	1.73533	1.62631	1.51287	1.42676		-508	0.585193	1.57372	1.42624	1.641	1.49384			-6	15	6.5	16	22			-5	10	9.5
	93	0.916615	1.74633	1.63726	1.52241	1.43552		-507	0.585189	1.57607	1.42641	1.64262	1.49523			-5	9.5	12	15.5	26.1667			-4	6	11.5
	94	0.92509	1.75636	1.64848	1.53173	1.44478		-506	0.585642	1.57823	1.42765	1.64454	1.4972			-4	11.5	9.83333	16	19.5			-3	7.75	19.5
	95	0.933292	1.76809	1.65957	1.54208	1.45401		-505	0.586093	1.58092	1.42947	1.64849	1.49964			-3	19.5	14	14.5	14.5			-2	3	13.3333
	96	0.941009	1.77889	1.67033	1.55181	1.46276		-504	0.586154	1.58186	1.43055	1.64954	1.50116			-2	13.3333	10.5	21.5	17			-1	11	16.5
	97	0.948965	1.79023	1.68128	1.56126	1.47116		-503	0.586145	1.58312	1.43104	1.65135	1.50198			-1	16.5	9.5	15.5	23.5			0	9	19.125
	98	0.956961	1.80169	1.69232	1.56997	1.48002		-502	0.586144	1.58497	1.43279	1.65458	1.50421			0	19.125	15.6667	26	12.3333			1	7	22
	99	0.964728	1.81375	1.70351	1.57995	1.48941		-501	0.585775	1.58603	1.4334	1.65536	1.50574			1	22	12.5	18.8333	22			2	3.5	18.5
	100	0.972537	1.8248	1.71461	1.58978	1.49856		-500	0.585842	1.58774	1.43467	1.65746	1.50689			2	18.5	10.6667	23	6.5			3	11.5	9
	101	0.980641	1.83588	1.72486	1.59902	1.50767		-499	0.585913	1.58958	1.43677	1.66062	1.50978			3	9	6.5	26	18.3333			4	3.5	10
	102	0.988561	1.84806	1.73638	1.60928	1.51629		-498	0.585928	1.59144	1.43805	1.66267	1.51178			4	10	10	12.3333	10.5			5	4	12.5
	103	0.99586	1.85834	1.74805	1.61826	1.52484		-497	0.585776	1.59177	1.43946	1.66389	1.5139			5	12.5	7	13	13.7			6	4	7.33333
	104	1.00384	1.87014	1.75902	1.62719	1.53377		-496	0.585749	1.59399	1.4412	1.66683	1.51594			6	7.33333	14.1667	12.8333	8.5			7	4	15.3333
	105	1.01111	1.88095	1.76983	1.63568	1.54232		-495	0.585811	1.59462	1.44193	1.66796	1.5169			7	15.3333	12.8333	20.5	14.3333			8	11	20.5
	106	1.01871	1.89231	1.78088	1.64495	1.55099		-494	0.585958	1.59663	1.44304	1.66975	1.51836			8	20.5	8	13.5	14			9	6.5	18
	107	1.02624	1.90321	1.79126	1.65276	1.55899		-493	0.585856	1.59895	1.44507	1.67233	1.52077			9	18	14.3333	17.5	8.83333			10	4.5	15
	108	1.03393	1.91458	1.80281	1.66265	1.56776		-492	0.585504	1.59992	1.4454	1.67314	1.52192			10	15	12.6667	16.5	8.83333			11	8.5	15
	109	1.04191	1.92355	1.81296	1.67117	1.5768		-491	0.585615	1.60195	1.44712	1.67554	1.52416			11	15	8.33333	18.8333	9			12	3	10.5
	110	1.04917	1.93401	1.82403	1.68046	1.58604		-490	0.585535	1.60451	1.44854	1.67792	1.52547			12	10.5	5.5	10	18			13	3	12.1667
	111	1.05668	1.94549	1.83505	1.68944	1.59508		-489	0.585147	1.60477	1.44882	1.67863	1.52712			13	12.1667	15	20.5	12.5			14	4	11
	112	1.06464	1.95642	1.84599	1.69787	1.60366		-488	0.585237	1.60625	1.44965	1.68013	1.52887			14	11	10	13	15			15	5	7
	113	1.0725	1.96805	1.85648	1.70718	1.61194		-487	0.585285	1.60929	1.45098	1.68344	1.53121			15	7	13	13	20			16	2.5	16
	114	1.08025	1.97838	1.8667	1.71616	1.6209		-486	0.585069	1.61084	1.45188	1.68502	1.53253			16	16	12	18.3333	17.5			17	4.5	22.8333
	115	1.08768	1.98851	1.87682	1.72486	1.62975		-485	0.58532	1.6115	1.45324	1.68612	1.53381			17	22.8333	17.1667	22	14.5			18	6	14.625
	116	1.09557	1.99897	1.88661	1.73479	1.63823		-484	0.585548	1.61355	1.45489	1.6889	1.53552			18	14.625	5.33333	13.5	13.5			19	5.5	11.5
	117	1.10333	2.0102	1.89714	1.7438	1.64652		-483	0.585582	1.61505	1.45573	1.6906	1.5366			19	11.5	8	9.5	11.8333			20	6	14.5
	118	1.11023	2.02039	1.90681	1.75157	1.65553		-482	0.585692	1.61723	1.45765	1.69264	1.53825			20	14.5	16.5	14.5	18			21	3	10.5
	119	1.11762	2.03187	1.91681	1.75998	1.66438		-481	0.585997	1.61975	1.45964	1.69577	1.54061			21	10.5	6.33333	20.5	18.3333			22	4	12.5
	120	1.12508	2.04146	1.92701	1.76802	1.67285		-480	0.585572	1.62218	1.46051	1.6976	1.54184			22	12.5	8.83333	13.8333	14			23	10.5	7.5
	121	1.13248	2.05171	1.93793	1.77686	1.68098		-479	0.585462	1.62394	1.46145	1.6996	1.54318			23	7.5	9.83333	15.5	15			24	8	15.5
	122	1.13968	2.06245	1.94814	1.78577	1.68922		-478	0.58567	1.62733	1.46405	1.70383	1.54607			24	15.5	11	11.5	11.5			25	5.5	14.5
	123	1.14746	2.07355	1.95823	1.79453	1.69694		-477	0.585332	1.62858	1.46504	1.70518	1.54747			25	14.5	10.3333	15.5	19.5			26	7	14.25
	124	1.15475	2.08328	1.9688	1.80312	1.70547		-476	0.585409	1.63017	1.46653	1.70682	1.54952			26	14.25	6.5	16	14.5			27	4	14.5
	125	1.16225	2.09363	1.9788	1.81077	1.71371		-475	0.585504	1.6328	1.4691	1.70973	1.55172			27	14.5	12	18.1667	7			28	6	11
	126	1.16928	2.10474	1.98894	1.8199	1.72228		-474	0.585493	1.63363	1.47038	1.71134	1.55311			28	11	11.5	11	15.3333			29	12	9.5
	127	1.17665	2.1142	1.99874	1.82809	1.73027		-473	0.585425	1.63588	1.47114	1.71352	1.555			29	9.5	11	14.75	17.5			30	1	11.5
	128	1.18392	2.12445	2.0088	1.83622	1.73887		-472	0.585005	1.63921	1.47355	1.71768	1.55819			30	11.5	8	14.5	9.5			31	3	17
	129	1.19133	2.13534	2.01921	1.84522	1.7469		-471	0.584797	1.64131	1.47421	1.71911	1.5594			31	17	11.6667	13.3333	15			32	3	13.3333
	130	1.19831	2.14649	2.02958	1.85375	1.75516		-470	0.58444	1.64246	1.4751	1.72094	1.56133			32	13.3333	9.5	15	17			33	5	12.5
	131	1.20532	2.1565	2.03953	1.86257	1.76343		-469	0.584691	1.64523	1.47735	1.72471	1.56418			33	12.5	8.83333	13	13.5			34	6	14.4583
	132	1.21266	2.16636	2.04896	1.87075	1.7711		-468	0.584472	1.64643	1.47778	1.72672	1.56583			34	14.4583	5.5	8.5	11.1667			35	3	11
	133	1.22023	2.17651	2.05878	1.87828	1.77879		-467	0.584624	1.64903	1.47937	1.72906	1.56734			35	11	9.83333	10.8333	17			36	9	14
	134	1.22731	2.18667	2.06854	1.88605	1.78728		-466	0.584318	1.65224	1.48164	1.73234	1.57003			36	14	6.83333	20.5	4			37	4.25	12.8333
	135	1.23428	2.19688	2.0782	1.89362	1.79538		-465	0.584912	1.65372	1.48254	1.73475	1.57167			37	12.8333	7.5	12	11.3333			38	8	5.5
	136	1.24167	2.20658	2.08795	1.90082	1.80329		-464	0.585263	1.6555	1.48363	1.73717	1.57466			38	5.5	3	9.5	10			39	4	14
	137	1.24884	2.21677	2.09731	1.90871	1.81143		-463	0.585551	1.65798	1.48592	1.74016	1.57776			39	14	8.83333	10.5	10.5			40	6.5	8
	138	1.25598	2.22708	2.10732	1.91665	1.81915		-462	0.585306	1.65976	1.48682	1.74201	1.57898			40	8	7.5	8.5	10.5			41	7	10
	139	1.26259	2.23654	2.11676	1.92345	1.8268		-461	0.585095	1.66166	1.48827	1.74379	1.58005			41	10	7.16667	12.5	13			42	5	11
	140	1.26984	2.24617	2.1269	1.93183	1.83449		-460	0.5854	1.66386	1.49006	1.74732	1.58243			42	11	7.16667	10	12			43	4	18
	141	1.27643	2.25601	2.13628	1.93917	1.84207		-459	0.585391	1.66535	1.49149	1.74997	1.58435			43	18	8.5	10.8333	7.5			44	2	9
	142	1.28275	2.26555	2.14481	1.9468	1.84935		-458	0.585044	1.66702	1.49277	1.75185	1.5864			44	9	13.3333	16.3333	12			45	2	12.5
	143	1.2898	2.27479	2.1542	1.9547	1.85663		-457	0.585346	1.67005	1.49529	1.75577	1.58968			45	12.5	5	12	12.5			46	2	13
	144	1.29679	2.28332	2.16297	1.96203	1.86336		-456	0.58541	1.6716	1.49642	1.75807	1.59156			46	13	8.75	4	14			47	6.5	6.33333
	145	1.30345	2.29186	2.17163	1.96978	1.87046		-455	0.585336	1.67315	1.49832	1.76014	1.59366			47	6.33333	9.16667	10.5	11.5			48	3	12
	146	1.30996	2.30192	2.18064	1.97749	1.87786		-454	0.58577	1.67652	1.5011	1.76352	1.59585			48	12	10.3333	10	14			49	4	10
	147	1.3164	2.31205	2.18868	1.98441	1.88493		-453	0.585889	1.67741	1.50079	1.76483	1.59698			49	10	11	18.5	11			50	3	7
	148	1.32305	2.32197	2.19757	1.9927	1.89244		-452	0.585836	1.67882	1.50244	1.76666	1.59825			50	7	9.58333	11	7.5			51	4	7.5
	149	1.32999	2.3311	2.20722	2.00102	1.89958		-451	0.586246	1.68142	1.50453	1.77055	1.60133			51	7.5	11.5	16	10			52	2	14.3333
	150	1.33665	2.34052	2.21567	2.00765	1.90639		-450	0.586526	1.68304	1.50564	1.77289	1.60329			52	14.3333	7.33333	7.5	15.8333			53	5	6.5
	151	1.34297	2.34853	2.22425	2.01455	1.91348		-449	0.587106	1.68506	1.50742	1.77526	1.60518			53	6.5	15	16.3333	11			54	6	9.33333
	152	1.34962	2.358	2.23291	2.02174	1.92087		-448	0.587485	1.68781	1.51006	1.77888	1.60765			54	9.33333	6	15.5	8			55	3	15
	153	1.35597	2.36549	2.24159	2.02816	1.92737		-447	0.587415	1.68964	1.51164	1.78018	1.60876			55	15	10.5	15.5	11.5			56	4	11.5
	154	1.36196	2.37387	2.24995	2.03471	1.93414		-446	0.587508	1.69196	1.51354	1.7823	1.6106			56	11.5	7.83333	13.8333	13.8333			57	8	7
	155	1.36842	2.38151	2.25877	2.04126	1.94071		-445	0.588062	1.69411	1.51586	1.78581	1.6135			57	7	10.5	8.5	12.5			58	6	14.8333
	156	1.37447	2.3895	2.26614	2.04691	1.94748		-444	0.5883	1.69625	1.51697	1.78877	1.61541			58	14.8333	8	19.3333	17.3333			59	3	12.5
	157	1.38094	2.39779	2.27442	2.05314	1.95467		-443	0.589201	1.69844	1.51852	1.79108	1.61851			59	12.5	9.41667	11.5	12			60	1	9
	158	1.3873	2.40662	2.28221	2.06011	1.96017		-442	0.589435	1.70073	1.52108	1.7957	1.62158			60	9	3.5	11.8333	12			61	2	11.3333
	159	1.39385	2.41463	2.29022	2.06621	1.96707		-441	0.58935	1.70234	1.52155	1.79772	1.62279			61	11.3333	13.3333	16	17			62	6	18
	160	1.39962	2.42188	2.29816	2.07323	1.97371		-440	0.589395	1.70487	1.52335	1.80078	1.62451			62	18	13	9	13			63	4	14
	161	1.40594	2.42973	2.30659	2.08032	1.97995		-439	0.58975	1.70897	1.52625	1.8059	1.62708			63	14	6.5	11	14.5			64	1	10.5
	162	1.41142	2.43763	2.31355	2.08619	1.98553		-438	0.590164	1.71058	1.5281	1.80851	1.62921			64	10.5	10.5	15	14			65	3	11
	163	1.41695	2.44603	2.3202	2.09297	1.99131		-437	0.590417	1.7129	1.5296	1.8107	1.6313			65	11	3	16	7.5			66	4	11
	164	1.42285	2.45374	2.32825	2.09948	1.99756		-436	0.590634	1.71578	1.53201	1.81386	1.63433			66	11	11.3333	6.5	10			67	3	11.5
	165	1.42901	2.46099	2.33583	2.1051	2.00402		-435	0.590835	1.71834	1.53337	1.81526	1.63561			67	11.5	7.5	11	7.83333			68	3	11
	166	1.43472	2.46926	2.34293	2.11056	2.01045		-434	0.591333	1.72168	1.53523	1.81871	1.63819			68	11	9.66667	11.5	12.2			69	8	7
	167	1.44028	2.47757	2.35	2.11721	2.01677		-433	0.591432	1.72505	1.53795	1.82203	1.64142			69	7	6.33333	8	9.5			70	5	11
	168	1.44548	2.48447	2.35624	2.12232	2.02263		-432	0.591727	1.72699	1.54013	1.82414	1.64404			70	11	7.16667	11	8			71	4	13.625
	169	1.45121	2.49112	2.36375	2.12835	2.02791		-431	0.591796	1.73072	1.54222	1.82686	1.64647			71	13.625	8.83333	8.5	13			72	5.5	9.33333
	170	1.45686	2.49848	2.37079	2.13357	2.0332		-430	0.592627	1.7333	1.54619	1.83105	1.6498			72	9.33333	5.33333	6	9.66667			73	4.5	8.5
	171	1.46238	2.50678	2.37799	2.13883	2.0394		-429	0.593	1.73482	1.54789	1.83354	1.65267			73	8.5	11.3333	9.5	9			74	3	6
	172	1.46796	2.51357	2.38552	2.1438	2.04521		-428	0.592969	1.73736	1.54887	1.83592	1.6541			74	6	9.5	4	12			75	6	14
	173	1.47324	2.52002	2.39185	2.14942	2.05071		-427	0.593418	1.74095	1.55137	1.83985	1.65722			75	14	8	12	13			76	6	14.3333
	174	1.47803	2.5265	2.39776	2.15522	2.05621		-426	0.593754	1.74312	1.55315	1.84262	1.65916			76	14.3333	6	14.5	11.8333			77	5	13.5
	175	1.4832	2.53192	2.4039	2.16092	2.06168		-425	0.593971	1.74603	1.55545	1.84539	1.66172			77	13.5	8	10	15.2			78	4.5	5
	176	1.48847	2.53843	2.40977	2.16569	2.06693		-424	0.594617	1.74951	1.55838	1.84928	1.66501			78	5	10	15.5	7			79	8	10
	177	1.49378	2.54437	2.41516	2.1698	2.07109		-423	0.595126	1.75166	1.56081	1.8528	1.66754			79	10	9.5	5.5	10.5			80	4	7
	178	1.49821	2.55063	2.42111	2.17487	2.07593		-422	0.595172	1.75509	1.56177	1.8555	1.66955			80	7	7.5	9.5	9			81	1	6
	179	1.5032	2.55682	2.42672	2.17961	2.08061		-421	0.595669	1.75914	1.56502	1.85948	1.67282			81	6	7.83333	13.5	12.6667			82	4	8.83333
	180	1.50803	2.56292	2.43236	2.18413	2.08495		-420	0.595988	1.76048	1.56626	1.86172	1.67465			82	8.83333	7.5	15.5	7.5			83	7	9.5
	181	1.51245	2.56928	2.43714	2.18904	2.08887		-419	0.596551	1.7625	1.5685	1.86361	1.67674			83	9.5	10.5	15	8			84	4.5	8
	182	1.51682	2.57461	2.44304	2.19286	2.09364		-418	0.596994	1.76622	1.57204	1.8672	1.68066			84	8	6	9	12.5			85	6	6
	183	1.52157	2.57974	2.44832	2.19712	2.09844		-417	0.597385	1.76771	1.57415	1.86909	1.68285			85	6	10.5	10.5	14.3333			86	5	8
	184	1.52563	2.58474	2.4533	2.20132	2.10338		-416	0.597761	1.77002	1.57585	1.87208	1.68502			86	8	11.1667	8	15.2			87	1	5.5
	185	1.52983	2.58989	2.4587	2.20587	2.10682		-415	0.597886	1.77407	1.57896	1.87736	1.68833			87	5.5	12.5	12.6667	13.5			88	2	12.5833
	186	1.53351	2.59506	2.46298	2.21046	2.11038		-414	0.598172	1.77642	1.58056	1.8799	1.69076			88	12.5833	7.16667	10	13.3333			89	3	7
	187	1.53736	2.59956	2.46617	2.21263	2.11405		-413	0.598637	1.77857	1.58201	1.88252	1.6928			89	7	8.83333	7.58333	14			90	2	10
	188	1.54094	2.60373	2.46979	2.21552	2.11784		-412	0.599635	1.78348	1.58598	1.88729	1.69652			90	10	5.5	10.5	7.5			91	3	10
	189	1.54478	2.60765	2.47339	2.21864	2.12059		-411	0.59955	1.78621	1.58729	1.8898	1.69812			91	10	12.5	10.5	11.8333			92	3.5	10
	190	1.54798	2.61036	2.4772	2.221	2.12362		-410	0.59971	1.78887	1.58927	1.89257	1.70054			92	10	8.33333	8	5.2			93	2.5	7
	191	1.55115	2.61402	2.48131	2.22346	2.12687		-409	0.600089	1.79231	1.59218	1.89743	1.70407			93	7	10.5	11.1667	8.5			94	2	3
	192	1.55428	2.61629	2.48358	2.22503	2.12927		-408	0.600624	1.79511	1.59454	1.89894	1.7065			94	3	12	7	12.5			95	3	11
	193	1.55768	2.61784	2.4865	2.22667	2.13139		-407	0.601115	1.79808	1.59701	1.90209	1.70901			95	11	5.83333	12	19			96	3	5
	194	1.56069	2.6195	2.48828	2.22859	2.13301		-406	0.601421	1.80268	1.59969	1.90648	1.71185			96	5	12.3333	17.5	11
	195	1.56355	2.6215	2.49059	2.23121	2.13534		-405	0.601794	1.80467	1.60084	1.9087	1.71413			97	6.16667	13.5	12	10.3333
	196	1.56679	2.62281	2.49253	2.23225	2.13708		-404	0.602691	1.80757	1.60312	1.91116	1.71736
	197	1.56857	2.62312	2.49326	2.23279	2.13735		-403	0.603517	1.81205	1.60624	1.91615	1.7218
	198	1.57076	2.62408	2.49461	2.23356	2.1379		-402	0.604241	1.81398	1.60785	1.9192	1.7246
	199	1.57279	2.62285	2.49335	2.23289	2.13752		-401	0.604582	1.81685	1.60979	1.92218	1.72739
	200	1.5727	2.61742	2.48887	2.22842	2.13425		-400	0.605491	1.82162	1.61225	1.92651	1.73121
	201	1.57493	2.61677	2.48877	2.22806	2.1345		-399	0.605479	1.82438	1.61351	1.92997	1.73395
	202	1.57491	2.61067	2.48345	2.22248	2.12932		-398	0.606078	1.82742	1.61594	1.93238	1.73593
	203	1.57642	2.60933	2.48324	2.22228	2.12945		-397	0.606784	1.83131	1.61932	1.9367	1.73972
	204	1.57733	2.60892	2.48266	2.21972	2.12824		-396	0.607392	1.83258	1.62096	1.9401	1.7417
	205	1.57784	2.60717	2.48197	2.21767	2.12735		-395	0.607561	1.8355	1.62214	1.94202	1.74388
	206	1.57875	2.60615	2.48182	2.21644	2.12656		-394	0.608259	1.84038	1.62584	1.94733	1.7484
	207	1.57927	2.60496	2.48136	2.21458	2.12553		-393	0.608069	1.84237	1.62712	1.94904	1.75002
	208	1.57902	2.60296	2.4794	2.21341	2.12326		-392	0.608345	1.84465	1.62917	1.95202	1.75245
	209	1.57953	2.60054	2.47815	2.21281	2.1222		-391	0.608963	1.84884	1.63271	1.95682	1.7565
	210	1.57994	2.59833	2.47667	2.21137	2.1207		-390	0.609304	1.85192	1.63514	1.95994	1.75946
	211	1.57958	2.59563	2.47468	2.20943	2.11967		-389	0.609696	1.85556	1.63754	1.96377	1.76276
	212	1.57936	2.59199	2.47218	2.20714	2.11806		-388	0.610036	1.85843	1.63991	1.96767	1.76614
	213	1.57984	2.58973	2.47055	2.20435	2.11591		-387	0.610217	1.86162	1.64242	1.97051	1.76874
	214	1.57973	2.58795	2.46879	2.20282	2.11548		-386	0.610548	1.86456	1.64545	1.97322	1.77277
	215	1.57972	2.58499	2.46583	2.20032	2.11382		-385	0.61162	1.86972	1.64954	1.97703	1.7769
	216	1.57949	2.58221	2.46293	2.19742	2.11166		-384	0.612221	1.8721	1.65121	1.98088	1.77974
	217	1.57918	2.57895	2.46046	2.195	2.10968		-383	0.612609	1.87616	1.65289	1.9848	1.78235
	218	1.57898	2.57694	2.4577	2.19292	2.10708		-382	0.613623	1.87977	1.65586	1.98885	1.78574
	219	1.5784	2.57354	2.45447	2.19038	2.10457		-381	0.61406	1.88167	1.65829	1.99048	1.78839
	220	1.57779	2.56928	2.45227	2.18807	2.10185		-380	0.614713	1.8857	1.66131	1.99422	1.7913
	221	1.57693	2.56685	2.44934	2.18506	2.09952		-379	0.615319	1.88977	1.66585	1.99839	1.7954
	222	1.57622	2.56309	2.44575	2.18205	2.09709		-378	0.615939	1.89236	1.66807	2.00162	1.79863
	223	1.57522	2.55937	2.44258	2.17931	2.09476		-377	0.616387	1.89547	1.67058	2.00548	1.80085
	224	1.57403	2.55526	2.44007	2.17723	2.09194		-376	0.617334	1.89915	1.67357	2.01014	1.80438
	225	1.57355	2.55162	2.43594	2.17354	2.08899		-375	0.617552	1.90143	1.67622	2.01244	1.80706
	226	1.57247	2.54813	2.4325	2.17057	2.08624		-374	0.618347	1.90444	1.67833	2.01585	1.80982
	227	1.57188	2.54526	2.42846	2.16672	2.08281		-373	0.618955	1.90998	1.68149	2.02027	1.81383
	228	1.56987	2.54129	2.42423	2.16292	2.07921		-372	0.619168	1.91309	1.68405	2.02337	1.81625
	229	1.56819	2.53757	2.41965	2.15956	2.07698		-371	0.619032	1.91555	1.68641	2.0266	1.81905
	230	1.56712	2.53383	2.41671	2.15639	2.07336		-370	0.620109	1.91987	1.69006	2.03105	1.82247
	231	1.56599	2.52978	2.41312	2.15415	2.07049		-369	0.620454	1.92233	1.69255	2.03452	1.82501
	232	1.56427	2.52393	2.40869	2.14957	2.06686		-368	0.620876	1.92524	1.69573	2.0374	1.82833
	233	1.5626	2.51908	2.40417	2.14572	2.06322		-367	0.621377	1.92902	1.69869	2.04207	1.83253
	234	1.56075	2.51327	2.40001	2.14097	2.0599		-366	0.621594	1.93088	1.70034	2.04499	1.83492
	235	1.55853	2.50862	2.39691	2.13784	2.05697		-365	0.622137	1.93391	1.70211	2.04844	1.83731
	236	1.55673	2.50523	2.39443	2.13466	2.05355		-364	0.622934	1.93865	1.7057	2.05429	1.84073
	237	1.55458	2.50038	2.39074	2.13163	2.05064		-363	0.623215	1.94067	1.70746	2.05659	1.84361
	238	1.55257	2.49675	2.38678	2.12832	2.04809		-362	0.623507	1.94448	1.71029	2.05995	1.84636
	239	1.55049	2.49281	2.38324	2.12482	2.04506		-361	0.624469	1.94943	1.7145	2.06488	1.84962
	240	1.54941	2.49043	2.37934	2.12267	2.04251		-360	0.624876	1.95314	1.71612	2.06766	1.85228
	241	1.548	2.48702	2.37564	2.12076	2.04026		-359	0.625641	1.95706	1.71882	2.07051	1.8553
	242	1.54554	2.48332	2.372	2.11771	2.03744		-358	0.62625	1.9631	1.7225	2.0757	1.86028
	243	1.54349	2.48018	2.36809	2.11472	2.03441		-357	0.626869	1.9651	1.72489	2.07811	1.86332
	244	1.54067	2.47589	2.36446	2.11117	2.03137		-356	0.627626	1.96769	1.72768	2.08125	1.86668
	245	1.53914	2.47174	2.36087	2.10891	2.02833		-355	0.628044	1.97188	1.7319	2.08588	1.87089
	246	1.53676	2.46859	2.35695	2.10514	2.02568		-354	0.628416	1.97478	1.73392	2.08861	1.87381
	247	1.53417	2.46445	2.35424	2.10312	2.02242		-353	0.628989	1.97808	1.73685	2.09296	1.8776
	248	1.53204	2.4592	2.3499	2.10033	2.01987		-352	0.629914	1.98311	1.74111	2.09833	1.88198
	249	1.52921	2.45393	2.34511	2.09636	2.01648		-351	0.630366	1.98597	1.7447	2.10202	1.88467
	250	1.52654	2.44926	2.34089	2.09343	2.01321		-350	0.631045	1.98835	1.74755	2.10497	1.88759
	251	1.52381	2.44572	2.3368	2.09088	2.01036		-349	0.632073	1.99394	1.75175	2.10997	1.89214
	252	1.52109	2.44085	2.33196	2.08826	2.00676		-348	0.632817	1.99657	1.75387	2.11307	1.89554
	253	1.51857	2.43572	2.32844	2.08457	2.00416		-347	0.634343	2.00022	1.7567	2.11724	1.8987
	254	1.51552	2.43199	2.32446	2.08126	2.00072		-346	0.635337	2.00537	1.76116	2.12301	1.90299
	255	1.51327	2.42703	2.32132	2.07856	1.99745		-345	0.635705	2.00774	1.7631	2.1257	1.90493
	256	1.51047	2.42243	2.31727	2.07528	1.99502		-344	0.636528	2.01022	1.76613	2.13019	1.90853
	257	1.50716	2.41699	2.31367	2.07205	1.99112		-343	0.637205	2.01485	1.77067	2.13525	1.91198
	258	1.50478	2.41186	2.30864	2.06873	1.98756		-342	0.63789	2.01887	1.77334	2.13878	1.91556
	259	1.50248	2.40862	2.3052	2.06523	1.98492		-341	0.638525	2.02201	1.77659	2.14329	1.91938
	260	1.49955	2.40477	2.30159	2.06231	1.98257		-340	0.639769	2.02701	1.78059	2.14881	1.92426
	261	1.49687	2.40058	2.2978	2.06041	1.97974		-339	0.640284	2.0298	1.78343	2.15152	1.92718
	262	1.49379	2.39656	2.29362	2.05666	1.97666		-338	0.641312	2.03432	1.78664	2.15555	1.92999
	263	1.49063	2.39276	2.289	2.05345	1.97322		-337	0.642382	2.03954	1.791	2.16111	1.93462
	264	1.48803	2.3887	2.28522	2.05097	1.96938		-336	0.642715	2.043	1.79334	2.16463	1.93761
	265	1.48537	2.38391	2.28151	2.04799	1.96668		-335	0.643475	2.04663	1.79566	2.16785	1.94138
	266	1.4827	2.37895	2.27823	2.04516	1.96407		-334	0.644422	2.05183	1.79923	2.17409	1.94593
	267	1.47958	2.37604	2.27443	2.04161	1.96149		-333	0.645404	2.05503	1.8019	2.17741	1.9492
	268	1.47676	2.37092	2.26987	2.03842	1.95816		-332	0.646103	2.05778	1.80529	2.18092	1.95301
	269	1.47412	2.36586	2.26478	2.03497	1.95484		-331	0.646949	2.06386	1.8091	2.18685	1.95797
	270	1.47099	2.36066	2.25948	2.03085	1.95145		-330	0.648123	2.06656	1.81223	2.19088	1.96107
	271	1.46797	2.35624	2.25516	2.0284	1.94775		-329	0.649076	2.07178	1.81527	2.19541	1.96476
	272	1.46498	2.35234	2.25046	2.02491	1.94409		-328	0.650169	2.0773	1.82051	2.20166	1.96887
	273	1.46237	2.34761	2.24621	2.02161	1.94025		-327	0.650512	2.08039	1.82274	2.20577	1.97198
	274	1.45996	2.34473	2.24158	2.01786	1.93692		-326	0.651158	2.08327	1.82462	2.20961	1.97517
	275	1.45697	2.34053	2.23828	2.01442	1.93338		-325	0.651825	2.08753	1.82819	2.21543	1.97982
	276	1.45451	2.33676	2.23355	2.01127	1.9305		-324	0.652775	2.09079	1.82976	2.21842	1.98165
	277	1.45194	2.33244	2.22918	2.00924	1.9274		-323	0.654171	2.09511	1.83337	2.22209	1.98552
	278	1.44883	2.32797	2.22429	2.00628	1.92356		-322	0.655385	2.10166	1.83833	2.22872	1.99099
	279	1.44555	2.32395	2.22012	2.00242	1.9195		-321	0.656153	2.10557	1.84145	2.23198	1.99399
	280	1.44285	2.32076	2.21667	1.99956	1.9169		-320	0.656811	2.10922	1.84432	2.2358	1.99783
	281	1.43977	2.31754	2.21317	1.99741	1.91403		-319	0.657663	2.11492	1.84854	2.24164	2.00286
	282	1.43669	2.31328	2.2092	1.99491	1.91108		-318	0.658101	2.11736	1.8511	2.24602	2.00583
	283	1.43364	2.30928	2.20491	1.99127	1.90756		-317	0.659087	2.12171	1.855	2.25158	2.00949
	284	1.43071	2.30497	2.20027	1.98879	1.9038		-316	0.66015	2.1277	1.85969	2.25797	2.01424
	285	1.42754	2.30072	2.19619	1.98492	1.90115		-315	0.661156	2.13037	1.86286	2.26221	2.01764
	286	1.4243	2.29768	2.19341	1.98269	1.89817		-314	0.662507	2.13516	1.86626	2.26641	2.02176
	287	1.42142	2.29343	2.18979	1.98038	1.89416		-313	0.664047	2.14107	1.87074	2.27268	2.02657
	288	1.41842	2.28917	2.18558	1.97758	1.89091		-312	0.664889	2.14261	1.87306	2.27566	2.02959
	289	1.41481	2.28579	2.18233	1.97432	1.88786		-311	0.666045	2.14657	1.87641	2.28	2.03352
	290	1.41214	2.28164	2.17843	1.97234	1.88484		-310	0.66689	2.15269	1.88076	2.28565	2.03846
	291	1.40942	2.27834	2.17401	1.9689	1.88203		-309	0.667474	2.15542	1.88417	2.28857	2.04188
	292	1.40632	2.27422	2.17029	1.96553	1.87939		-308	0.66829	2.16001	1.88735	2.2924	2.04555
	293	1.40327	2.27149	2.16644	1.9627	1.87722		-307	0.66958	2.16622	1.89301	2.29862	2.0514
	294	1.39976	2.26934	2.16236	1.96013	1.87468		-306	0.670453	2.1698	1.8955	2.30206	2.05533
	295	1.39646	2.26528	2.15864	1.957	1.87169		-305	0.671091	2.17418	1.89867	2.30622	2.05869
	296	1.39362	2.26189	2.15576	1.95385	1.8695		-304	0.672504	2.1809	1.90318	2.31251	2.06337
	297	1.39021	2.25778	2.15185	1.95147	1.8677		-303	0.673427	2.18439	1.90652	2.31637	2.06725
	298	1.38705	2.25437	2.14871	1.94938	1.8651		-302	0.674446	2.18916	1.90942	2.3202	2.07047
	299	1.38415	2.25036	2.14507	1.94599	1.86154		-301	0.675943	2.19521	1.91434	2.32751	2.07589
	300	1.38133	2.24728	2.1415	1.94307	1.85874		-300	0.676557	2.19938	1.91681	2.33184	2.07935
	301	1.37798	2.24396	2.13859	1.9412	1.85556		-299	0.677707	2.20417	1.91965	2.33623	2.083
	302	1.37501	2.2397	2.13455	1.93789	1.85317		-298	0.678766	2.20982	1.92404	2.34337	2.0884
	303	1.37253	2.23656	2.13017	1.93558	1.8506		-297	0.679927	2.21386	1.92652	2.34869	2.09156
	304	1.36924	2.23204	2.12754	1.93275	1.84798		-296	0.681307	2.21752	1.92939	2.35227	2.09493
	305	1.36666	2.2281	2.12399	1.93082	1.84569		-295	0.682327	2.22415	1.93418	2.35933	2.10131
	306	1.36408	2.22523	2.11998	1.92882	1.84304		-294	0.683074	2.22923	1.93774	2.36427	2.1053
	307	1.36156	2.22203	2.11658	1.92765	1.8416		-293	0.684532	2.23374	1.94116	2.37008	2.10944
	308	1.35843	2.21725	2.11237	1.92478	1.83891		-292	0.685837	2.24003	1.94659	2.37696	2.11502
	309	1.35528	2.21559	2.10927	1.9225	1.83631		-291	0.686997	2.24403	1.94991	2.38037	2.11859
	310	1.35275	2.21323	2.10572	1.92088	1.83309		-290	0.688125	2.24905	1.95441	2.38507	2.12348
	311	1.34969	2.20933	2.10209	1.91875	1.82976		-289	0.68995	2.25659	1.96019	2.3928	2.12901
	312	1.34646	2.20589	2.09796	1.91613	1.82734		-288	0.690826	2.26017	1.9631	2.39689	2.13273
	313	1.34351	2.20134	2.09448	1.91421	1.82504		-287	0.691874	2.26484	1.96676	2.40159	2.13712
	314	1.3407	2.19837	2.09108	1.9115	1.82212		-286	0.693569	2.27104	1.97205	2.40832	2.14276
	315	1.33759	2.19537	2.08818	1.90908	1.81936		-285	0.694578	2.27572	1.97483	2.41354	2.14686
	316	1.33414	2.19222	2.08494	1.90511	1.81698		-284	0.695455	2.28122	1.9789	2.41945	2.15149
	317	1.33083	2.1892	2.08158	1.90295	1.81532		-283	0.696685	2.28642	1.98407	2.4265	2.15703
	318	1.32844	2.18642	2.07882	1.9021	1.81248		-282	0.697994	2.29	1.9868	2.43163	2.16109
	319	1.32554	2.18111	2.07542	1.89915	1.8097		-281	0.699068	2.29522	1.99089	2.43599	2.16621
	320	1.32278	2.17684	2.07255	1.89642	1.80723		-280	0.700768	2.30122	1.99706	2.44385	2.17241
	321	1.31949	2.17267	2.06788	1.89353	1.80453		-279	0.702038	2.30498	2.00047	2.44715	2.17617
	322	1.31663	2.16816	2.06409	1.89062	1.80172		-278	0.703151	2.30934	2.004	2.4516	2.18022
	323	1.31304	2.1638	2.06045	1.88772	1.79956		-277	0.704751	2.31576	2.00938	2.45875	2.18565
	324	1.31014	2.16142	2.05629	1.88562	1.79749		-276	0.70546	2.31914	2.01214	2.46339	2.18858
	325	1.3068	2.15723	2.05284	1.88385	1.79483		-275	0.706597	2.32377	2.01528	2.46864	2.19271
	326	1.3044	2.15376	2.04919	1.8806	1.79211		-274	0.707736	2.33105	2.02076	2.47588	2.19818
	327	1.30143	2.15166	2.04623	1.8784	1.78928		-273	0.709113	2.33496	2.02421	2.48111	2.20197
	328	1.29842	2.14753	2.0431	1.87603	1.78642		-272	0.71083	2.33969	2.02808	2.48531	2.2058
	329	1.29502	2.1434	2.03915	1.87293	1.78351		-271	0.712076	2.3462	2.03405	2.49264	2.21242
	330	1.29229	2.13935	2.03582	1.86953	1.78091		-270	0.713371	2.35015	2.03725	2.49721	2.21588
	331	1.28946	2.13634	2.03269	1.86625	1.77835		-269	0.714355	2.35519	2.04074	2.50179	2.21987
	332	1.28621	2.13256	2.02909	1.86392	1.77619		-268	0.71577	2.36227	2.04591	2.50844	2.22595
	333	1.28321	2.12992	2.02537	1.86146	1.77399		-267	0.717	2.36605	2.04915	2.5128	2.23008
	334	1.28074	2.12739	2.0222	1.85995	1.77168		-266	0.718491	2.3712	2.05337	2.51771	2.23476
	335	1.27772	2.12394	2.01878	1.85782	1.76855		-265	0.719968	2.37795	2.05869	2.52511	2.23995
	336	1.27456	2.12002	2.01561	1.85518	1.76568		-264	0.720998	2.38157	2.06252	2.52963	2.24364
	337	1.27133	2.11703	2.01243	1.85345	1.76279		-263	0.722445	2.38649	2.0665	2.53575	2.24806
	338	1.2682	2.11291	2.00804	1.85067	1.76017		-262	0.724074	2.39268	2.07254	2.54287	2.2556
	339	1.26577	2.10934	2.00464	1.84945	1.75772		-261	0.725532	2.39643	2.07526	2.54698	2.26037
	340	1.26289	2.10584	2.00021	1.84646	1.755		-260	0.726609	2.4014	2.07927	2.55233	2.26515
	341	1.2601	2.10211	1.99655	1.84547	1.75307		-259	0.728193	2.40907	2.08573	2.55961	2.27164
	342	1.25791	2.09903	1.99409	1.84355	1.75076		-258	0.729581	2.41346	2.08943	2.56525	2.27577
	343	1.25462	2.09651	1.99072	1.8415	1.74893		-257	0.730757	2.41818	2.09249	2.57055	2.28027
	344	1.25125	2.09393	1.98752	1.84024	1.74667		-256	0.73236	2.42559	2.09905	2.57867	2.28651
	345	1.24846	2.09206	1.98413	1.8384	1.74513		-255	0.733427	2.42886	2.10232	2.58327	2.28961
	346	1.24576	2.08846	1.98046	1.83608	1.74248		-254	0.734985	2.43358	2.10593	2.5883	2.29404
	347	1.24288	2.08415	1.97771	1.83502	1.74028		-253	0.736117	2.44164	2.11235	2.59656	2.30064
	348	1.23979	2.07997	1.97437	1.83271	1.73719		-252	0.73709	2.44672	2.11592	2.60186	2.3047
	349	1.23648	2.0776	1.9709	1.82984	1.73531		-251	0.738156	2.45299	2.12052	2.6073	2.30964
	350	1.2336	2.07384	1.96843	1.82762	1.73335		-250	0.739266	2.45944	2.12686	2.61449	2.31564
	351	1.23088	2.0715	1.96473	1.82591	1.73109		-249	0.740078	2.46452	2.13063	2.62077	2.31953
	352	1.22763	2.06764	1.96177	1.82403	1.729		-248	0.741485	2.47042	2.13486	2.62704	2.32454
	353	1.22505	2.06533	1.95847	1.82236	1.72722		-247	0.74336	2.47807	2.14122	2.6353	2.33131
	354	1.22307	2.06222	1.95484	1.82112	1.7257		-246	0.744331	2.48218	2.14376	2.6399	2.33566
	355	1.22017	2.0608	1.95126	1.81903	1.72375		-245	0.745097	2.48668	2.14832	2.64527	2.34038
	356	1.21803	2.05808	1.94887	1.81755	1.72179		-244	0.746465	2.49333	2.15353	2.65232	2.34681
	357	1.21539	2.05444	1.946	1.81551	1.71962		-243	0.746978	2.49675	2.15827	2.65827	2.35068
	358	1.21253	2.05124	1.94263	1.81393	1.71833		-242	0.748248	2.5031	2.16279	2.66402	2.35559
	359	1.20944	2.04869	1.93911	1.81184	1.71574		-241	0.749599	2.50999	2.16929	2.67177	2.36229
	360	1.20697	2.04591	1.93658	1.80925	1.7133		-240	0.750708	2.51479	2.17292	2.67664	2.36668
	361	1.20432	2.04455	1.93334	1.80649	1.71097		-239	0.751968	2.51995	2.177	2.68142	2.37181
	362	1.20171	2.04209	1.93089	1.80452	1.70925		-238	0.753235	2.52719	2.18235	2.68871	2.37825
	363	1.19913	2.03905	1.92817	1.80209	1.70796		-237	0.753802	2.53078	2.18583	2.69378	2.3827
	364	1.1962	2.03697	1.92432	1.79976	1.70548		-236	0.755397	2.53702	2.19045	2.69964	2.38795
	365	1.1932	2.03368	1.92144	1.79822	1.70264		-235	0.757126	2.5452	2.19602	2.70836	2.3946
	366	1.19042	2.02922	1.91862	1.79608	1.69903		-234	0.757693	2.54855	2.19953	2.71304	2.39821
	367	1.18779	2.02634	1.91495	1.79358	1.69601		-233	0.759095	2.55489	2.20346	2.71914	2.40309
	368	1.18543	2.02371	1.91172	1.79166	1.69362		-232	0.76023	2.56244	2.20911	2.72781	2.40949
	369	1.18244	2.02185	1.90869	1.7886	1.69192		-231	0.76136	2.56682	2.21275	2.73295	2.4142
	370	1.18007	2.01966	1.90593	1.78667	1.68932		-230	0.762032	2.57189	2.21615	2.73859	2.4189
	371	1.17741	2.0157	1.90212	1.78444	1.68625		-229	0.763797	2.58014	2.22201	2.74752	2.42576
	372	1.17461	2.01249	1.89838	1.78206	1.6845		-228	0.764537	2.58353	2.22553	2.75349	2.43097
	373	1.1721	2.00949	1.89545	1.78011	1.68199		-227	0.765614	2.58876	2.23063	2.76042	2.4365
	374	1.16947	2.00724	1.89209	1.7774	1.67946		-226	0.767048	2.59668	2.23692	2.76733	2.44331
	375	1.1664	2.00411	1.88877	1.77477	1.67657		-225	0.76823	2.59972	2.23987	2.77251	2.44818
	376	1.16351	1.9994	1.8857	1.77295	1.67417		-224	0.769205	2.60519	2.24471	2.77871	2.45438
	377	1.16074	1.99724	1.88315	1.77139	1.67232		-223	0.770385	2.61269	2.25046	2.78613	2.46136
	378	1.15849	1.9939	1.87947	1.76906	1.67024		-222	0.771289	2.61786	2.25503	2.79223	2.46683
	379	1.15557	1.99031	1.87626	1.76698	1.66796		-221	0.772542	2.62343	2.2591	2.79844	2.47257
	380	1.15286	1.98613	1.87262	1.76462	1.66562		-220	0.774161	2.63263	2.26611	2.80682	2.48003
	381	1.15029	1.98229	1.86968	1.76186	1.66336		-219	0.774918	2.63744	2.26913	2.81324	2.48523
	382	1.14822	1.98002	1.86664	1.76061	1.66125		-218	0.775806	2.64316	2.27357	2.8205	2.49058
	383	1.14514	1.97692	1.86372	1.75809	1.65862		-217	0.777196	2.6518	2.27902	2.82968	2.49779
	384	1.14246	1.97291	1.86043	1.75535	1.65603		-216	0.7775	2.65762	2.28289	2.83549	2.50364
	385	1.13976	1.9691	1.85739	1.75225	1.65395		-215	0.778816	2.66167	2.28701	2.8409	2.50947
	386	1.13738	1.96594	1.85438	1.74974	1.6516		-214	0.780447	2.6698	2.29321	2.85017	2.5169
	387	1.13476	1.96287	1.85179	1.74959	1.64924		-213	0.781636	2.67538	2.29748	2.85656	2.52195
	388	1.13244	1.95974	1.84882	1.74732	1.64662		-212	0.782758	2.68101	2.30245	2.86353	2.52794
	389	1.1296	1.95658	1.84618	1.74457	1.64423		-211	0.784704	2.68996	2.30942	2.87218	2.53578
	390	1.12749	1.95381	1.84244	1.74233	1.64136		-210	0.78581	2.695	2.31248	2.8772	2.54121
	391	1.12503	1.94964	1.83918	1.74042	1.63812		-209	0.787408	2.70054	2.31699	2.88328	2.54707
	392	1.12232	1.94784	1.83737	1.7386	1.63564		-208	0.789278	2.70936	2.32377	2.89387	2.55507
	393	1.11935	1.94522	1.83416	1.73646	1.63299		-207	0.790766	2.71533	2.32822	2.90035	2.56003
	394	1.11649	1.94205	1.831	1.73467	1.6306		-206	0.792676	2.72033	2.33305	2.90728	2.56602
	395	1.11383	1.93881	1.8281	1.7322	1.6286		-205	0.794539	2.73007	2.34016	2.91715	2.57369
	396	1.1105	1.93598	1.82489	1.72984	1.62606		-204	0.795581	2.73547	2.34398	2.92362	2.57857
	397	1.10779	1.93369	1.82208	1.72833	1.62494		-203	0.796876	2.74194	2.3494	2.92966	2.5837
	398	1.10514	1.93099	1.81907	1.7268	1.62268		-202	0.798447	2.75049	2.35596	2.93873	2.59129
	399	1.10208	1.92757	1.81634	1.72433	1.62038		-201	0.799254	2.75561	2.36012	2.94489	2.59642
	400	1.09932	1.92526	1.81441	1.72294	1.61805		-200	0.800294	2.76263	2.36537	2.95135	2.60241
	401	1.09628	1.92172	1.81095	1.72018	1.61543		-199	0.802118	2.77098	2.37287	2.96086	2.60999
	402	1.09332	1.91884	1.80781	1.71807	1.61363		-198	0.803521	2.77571	2.37616	2.96719	2.61527
	403	1.09088	1.91587	1.80471	1.71548	1.61102		-197	0.805321	2.78166	2.38094	2.97445	2.62085
	404	1.08809	1.91255	1.80123	1.71382	1.60926		-196	0.806966	2.79125	2.38869	2.98444	2.62967
	405	1.08572	1.90976	1.79766	1.71245	1.60739		-195	0.807968	2.79712	2.393	2.99122	2.63516
	406	1.08327	1.90573	1.79401	1.71064	1.60556		-194	0.809698	2.80286	2.39801	2.99897	2.6416
	407	1.08084	1.90313	1.78988	1.70881	1.60301		-193	0.812106	2.81259	2.40577	3.00946	2.64934
	408	1.07837	1.8992	1.78662	1.70612	1.60056		-192	0.813798	2.81818	2.41054	3.01621	2.65509
	409	1.07575	1.89524	1.78306	1.70349	1.59786		-191	0.815466	2.82576	2.41667	3.02417	2.66116
	410	1.0728	1.89168	1.77959	1.70101	1.59484		-190	0.817507	2.83532	2.42442	3.03437	2.66912
	411	1.07049	1.88941	1.77686	1.69951	1.59234		-189	0.819081	2.84214	2.42863	3.03948	2.67547
	412	1.06785	1.88629	1.77331	1.69803	1.59003		-188	0.821035	2.84958	2.43469	3.04892	2.68267
	413	1.06465	1.88335	1.77038	1.69654	1.58805		-187	0.8231	2.85763	2.44156	3.05914	2.69113
	414	1.06222	1.87977	1.76725	1.69427	1.58548		-186	0.824492	2.86345	2.44472	3.06731	2.69624
	415	1.05996	1.87637	1.76478	1.69214	1.58323		-185	0.825953	2.86991	2.45005	3.07586	2.70228
	416	1.05716	1.8738	1.76193	1.69008	1.58129		-184	0.827637	2.8805	2.45758	3.08514	2.71035
	417	1.05452	1.86995	1.75868	1.68785	1.57859		-183	0.829176	2.88606	2.46226	3.09161	2.7159
	418	1.05217	1.86667	1.75498	1.686	1.57613		-182	0.831229	2.89243	2.46757	3.09961	2.723
	419	1.04968	1.86268	1.75252	1.68451	1.57424		-181	0.833586	2.90187	2.47468	3.11012	2.73108
	420	1.04744	1.85973	1.74963	1.68158	1.57212		-180	0.834666	2.90677	2.47849	3.11678	2.73699
	421	1.04531	1.85613	1.74702	1.67991	1.56998		-179	0.836352	2.91377	2.48278	3.12405	2.74325
	422	1.04265	1.85376	1.74506	1.67838	1.56799		-178	0.838187	2.9243	2.49075	3.13575	2.75142
	423	1.04011	1.85049	1.74159	1.67649	1.56594		-177	0.839562	2.93037	2.49552	3.14154	2.75752
	424	1.03753	1.84861	1.73771	1.67418	1.56391		-176	0.841577	2.93742	2.50191	3.1501	2.76451
	425	1.03462	1.8454	1.73465	1.67247	1.56199		-175	0.843998	2.94828	2.5102	3.16177	2.77318
	426	1.03206	1.8428	1.73144	1.66975	1.56001		-174	0.845277	2.95382	2.51498	3.16952	2.77965
	427	1.02909	1.83957	1.72903	1.66779	1.55802		-173	0.84742	2.96049	2.52033	3.17852	2.78692
	428	1.02722	1.83597	1.72579	1.66609	1.55612		-172	0.849564	2.9705	2.52749	3.18958	2.79647
	429	1.02521	1.83271	1.7233	1.66422	1.55434		-171	0.851374	2.9759	2.5323	3.19545	2.8027
	430	1.0226	1.8299	1.71969	1.66238	1.55218		-170	0.853016	2.98346	2.53732	3.20458	2.81001
	431	1.02	1.82746	1.71613	1.66071	1.55		-169	0.855808	2.99388	2.54551	3.2161	2.81983
	432	1.01749	1.82558	1.71303	1.65855	1.54759		-168	0.857134	2.9986	2.54926	3.22314	2.82504
	433	1.01532	1.82304	1.71026	1.65703	1.54533		-167	0.859286	3.00737	2.55532	3.23196	2.83227
	434	1.01319	1.82021	1.70793	1.65597	1.54351		-166	0.862034	3.01971	2.56421	3.24489	2.84238
	435	1.01052	1.81814	1.70332	1.65434	1.54162		-165	0.863624	3.02639	2.56852	3.25083	2.84891
	436	1.00812	1.81483	1.69982	1.65076	1.53969		-164	0.865728	3.03371	2.57593	3.26016	2.85705
	437	1.00634	1.81186	1.69734	1.64935	1.53759		-163	0.868515	3.04508	2.58491	3.27195	2.86646
	438	1.00396	1.80873	1.69435	1.64624	1.53471		-162	0.870287	3.05162	2.58921	3.2796	2.87353
	439	1.00162	1.80628	1.69123	1.64338	1.53286		-161	0.872469	3.05993	2.59434	3.28809	2.88208
	440	0.999066	1.80283	1.68859	1.64051	1.53032		-160	0.875083	3.07052	2.60331	3.30083	2.89213
	441	0.996628	1.80034	1.68618	1.63702	1.52773		-159	0.876483	3.07664	2.60775	3.30862	2.89834
	442	0.994864	1.79778	1.68332	1.63453	1.52582		-158	0.878625	3.08372	2.61379	3.3175	2.90588
	443	0.992772	1.79459	1.68037	1.63177	1.52319		-157	0.881226	3.09489	2.62223	3.32944	2.91621
	444	0.990797	1.79249	1.67746	1.62947	1.52082		-156	0.883233	3.10168	2.62672	3.33736	2.92218
	445	0.987922	1.7891	1.67397	1.62606	1.51834		-155	0.885469	3.10992	2.63304	3.34685	2.93
	446	0.985711	1.78579	1.67082	1.62394	1.51549		-154	0.888376	3.12149	2.64215	3.35938	2.94025
	447	0.98368	1.78366	1.66749	1.62103	1.51317		-153	0.889933	3.1273	2.64716	3.36607	2.94708
	448	0.98141	1.7813	1.66448	1.61961	1.5109		-152	0.892489	3.13655	2.65444	3.37528	2.95494
	449	0.97941	1.77839	1.66221	1.6179	1.50915		-151	0.895378	3.1479	2.66316	3.3882	2.96577
	450	0.977457	1.77587	1.66012	1.61567	1.50727		-150	0.897632	3.15566	2.66877	3.39695	2.97341
	451	0.975863	1.77349	1.65734	1.61348	1.50452		-149	0.900338	3.1635	2.67492	3.40642	2.98208
	452	0.974174	1.77118	1.65508	1.61183	1.50306		-148	0.90332	3.17461	2.68372	3.41797	2.99218
	453	0.97241	1.76879	1.65214	1.61042	1.50109		-147	0.90495	3.18091	2.68858	3.42554	2.99906
	454	0.970134	1.76634	1.64878	1.60817	1.49814		-146	0.908148	3.18879	2.69573	3.43548	3.00792
	455	0.968241	1.76449	1.6456	1.60601	1.49634		-145	0.911564	3.20064	2.7048	3.44739	3.01872
	456	0.966014	1.76175	1.64234	1.60375	1.494		-144	0.913853	3.20832	2.71025	3.45622	3.02588
	457	0.964549	1.76095	1.64014	1.60169	1.49215		-143	0.916628	3.21749	2.71716	3.46572	3.03554
	458	0.962518	1.75888	1.63769	1.59852	1.49004		-142	0.919811	3.22955	2.72635	3.47858	3.04602
	459	0.960496	1.75522	1.63448	1.59672	1.48733		-141	0.922354	3.23701	2.73249	3.48674	3.05302
	460	0.95886	1.75253	1.63191	1.595	1.48493		-140	0.924997	3.24638	2.73938	3.4963	3.06113
	461	0.956994	1.74988	1.63014	1.59363	1.48344		-139	0.928461	3.25862	2.74815	3.50945	3.07118
	462	0.955094	1.74656	1.62706	1.59158	1.48173		-138	0.93082	3.26525	2.75362	3.51829	3.07847
	463	0.953226	1.7437	1.62415	1.58975	1.47981		-137	0.93334	3.27404	2.76008	3.52859	3.08704
	464	0.951031	1.74026	1.62118	1.58713	1.47834		-136	0.937019	3.28694	2.76917	3.54166	3.09784
	465	0.94927	1.73768	1.61832	1.58499	1.47573		-135	0.939579	3.29497	2.77487	3.55073	3.10548
	466	0.947449	1.73601	1.61552	1.58373	1.47304		-134	0.942269	3.30456	2.78233	3.56049	3.11447
	467	0.945401	1.73281	1.61268	1.58199	1.47099		-133	0.945749	3.31695	2.79181	3.5724	3.12517
	468	0.94329	1.73074	1.60995	1.57953	1.46871		-132	0.94871	3.32519	2.79717	3.5827	3.13282
	469	0.941889	1.72761	1.60785	1.57778	1.4664		-131	0.951961	3.33372	2.8049	3.59288	3.14181
	470	0.940046	1.7254	1.6062	1.57687	1.46536		-130	0.955029	3.34703	2.81392	3.60593	3.15323
	471	0.93781	1.72249	1.60339	1.57382	1.4633		-129	0.957141	3.35239	2.81909	3.61354	3.16043
	472	0.936151	1.71993	1.60042	1.57181	1.46145		-128	0.960009	3.36149	2.82585	3.6234	3.16938
	473	0.933836	1.71737	1.59746	1.56977	1.45976		-127	0.963793	3.37452	2.8362	3.63746	3.18118
	474	0.932001	1.71456	1.59501	1.56877	1.45818		-126	0.966618	3.38114	2.84262	3.64598	3.1887
	475	0.93045	1.71224	1.592	1.5674	1.45652		-125	0.96972	3.3914	2.84954	3.65591	3.19783
	476	0.928569	1.70996	1.59022	1.56623	1.45454		-124	0.973051	3.40347	2.86075	3.67033	3.21094
	477	0.926267	1.70696	1.58684	1.56284	1.45259		-123	0.975436	3.41038	2.86654	3.67849	3.21919
	478	0.924373	1.70393	1.58431	1.56039	1.45068		-122	0.978966	3.41989	2.87368	3.68821	3.22787
	479	0.922787	1.70148	1.58188	1.55892	1.44957		-121	0.98283	3.43056	2.88283	3.70221	3.23923
	480	0.920742	1.69861	1.57876	1.55701	1.44664		-120	0.985969	3.43847	2.88816	3.71124	3.24704
	481	0.918927	1.69649	1.57592	1.55494	1.44452		-119	0.989289	3.4475	2.89589	3.72191	3.25628
	482	0.917232	1.69345	1.57351	1.55243	1.44287		-118	0.993631	3.45987	2.90591	3.73492	3.26809
	483	0.915396	1.69102	1.57108	1.55174	1.44077		-117	0.996211	3.46762	2.91172	3.74333	3.27569
	484	0.913791	1.68903	1.56866	1.54979	1.43932		-116	1.00002	3.47717	2.91979	3.75412	3.28443
	485	0.911975	1.68693	1.56567	1.54808	1.43731		-115	1.00403	3.48992	2.92908	3.76722	3.2956
	486	0.910236	1.68533	1.56275	1.54592	1.43597		-114	1.00635	3.49761	2.93536	3.77706	3.3037
	487	0.908352	1.68348	1.56028	1.5434	1.43478		-113	1.00953	3.50666	2.94262	3.78808	3.31243
	488	0.906429	1.68038	1.55771	1.54159	1.43319		-112	1.01317	3.52076	2.95225	3.80159	3.32506
	489	0.904746	1.6782	1.55499	1.5395	1.43101		-111	1.01575	3.52935	2.958	3.80981	3.33335
	490	0.902675	1.67607	1.55258	1.53734	1.42881		-110	1.01925	3.54005	2.96577	3.81983	3.34321
	491	0.900842	1.6732	1.55024	1.53568	1.42697		-109	1.02347	3.55329	2.9758	3.83387	3.35526
	492	0.899053	1.67129	1.54746	1.53396	1.42465		-108	1.0266	3.56168	2.98235	3.84265	3.36376
	493	0.897374	1.66791	1.54493	1.53218	1.42209		-107	1.03032	3.57037	2.99007	3.85346	3.373
	494	0.895254	1.66552	1.54256	1.53058	1.41984		-106	1.03495	3.58421	3.00142	3.86981	3.38502
	495	0.893448	1.66232	1.54022	1.52808	1.4175		-105	1.0379	3.59187	3.00717	3.8782	3.39372
	496	0.891463	1.65976	1.53735	1.5261	1.41534		-104	1.04104	3.60145	3.01485	3.88956	3.40401
	497	0.88994	1.65744	1.53512	1.5235	1.41319		-103	1.04524	3.61566	3.02462	3.90491	3.41704
	498	0.888406	1.65489	1.53276	1.52173	1.41152		-102	1.04865	3.6244	3.03134	3.91529	3.42653
	499	0.88652	1.65174	1.52963	1.51941	1.40946		-101	1.05221	3.63415	3.03938	3.92664	3.43702
	500	0.884591	1.64846	1.52687	1.51677	1.40712		-100	1.0563	3.64738	3.05035	3.94028	3.44962
	501	0.882499	1.64515	1.52353	1.51372	1.40466		-99	1.05935	3.65582	3.05666	3.95023	3.45889
	502	0.88098	1.64227	1.52097	1.51215	1.40222		-98	1.06325	3.66697	3.0642	3.96024	3.46793
	503	0.879013	1.64021	1.51825	1.51035	1.4005		-97	1.06689	3.67932	3.07504	3.97371	3.47986
	504	0.877606	1.63817	1.51446	1.50854	1.39843		-96	1.06987	3.6873	3.0818	3.98391	3.4891
	505	0.876004	1.63578	1.51211	1.50621	1.39605		-95	1.07355	3.69697	3.08928	3.99408	3.4983
	506	0.874046	1.63205	1.50885	1.50385	1.39397		-94	1.07819	3.71002	3.10027	4.00792	3.51038
	507	0.87192	1.62894	1.50613	1.50151	1.39099		-93	1.08116	3.71838	3.10606	4.01611	3.51839
	508	0.87004	1.62665	1.5034	1.49856	1.38867		-92	1.08482	3.72734	3.11423	4.02804	3.52806
	509	0.868179	1.62413	1.50072	1.49654	1.38622		-91	1.08888	3.74107	3.12379	4.04315	3.5404
	510	0.866068	1.62072	1.49742	1.49293	1.38414		-90	1.0922	3.74983	3.12998	4.05327	3.54896
	511	0.864328	1.61791	1.49517	1.49062	1.38266		-89	1.0962	3.75861	3.13853	4.06478	3.55894
	512	0.862429	1.61504	1.49288	1.48891	1.3808		-88	1.10087	3.7733	3.1491	4.07995	3.5717
	513	0.860472	1.61263	1.48968	1.48604	1.37861		-87	1.10409	3.78218	3.15534	4.08953	3.57968
	514	0.858569	1.61025	1.48699	1.48397	1.37654		-86	1.10787	3.79162	3.16338	4.10037	3.58934
	515	0.857308	1.60763	1.48394	1.48188	1.37423		-85	1.11262	3.80501	3.17379	4.11494	3.60228
	516	0.855522	1.6039	1.48127	1.48019	1.37143		-84	1.11567	3.81332	3.17951	4.12315	3.6111
	517	0.853875	1.60159	1.47851	1.47704	1.36854		-83	1.11969	3.82378	3.18669	4.13437	3.62135
	518	0.852313	1.59954	1.47598	1.47486	1.36608		-82	1.12409	3.83913	3.198	4.14878	3.63406
	519	0.850449	1.59789	1.4733	1.47369	1.36393		-81	1.1275	3.84581	3.20451	4.15825	3.64147
	520	0.848802	1.59633	1.46947	1.47167	1.36196		-80	1.131	3.85518	3.21162	4.16907	3.65076
	521	0.84775	1.59422	1.46729	1.4694	1.36058		-79	1.13511	3.86848	3.22158	4.18478	3.66338
	522	0.846113	1.5918	1.46503	1.46772	1.35891		-78	1.13867	3.87667	3.22845	4.19485	3.67248
	523	0.844511	1.58947	1.46245	1.46631	1.35696		-77	1.14271	3.88724	3.23584	4.20697	3.68307
	524	0.843169	1.58658	1.46001	1.46484	1.35473		-76	1.14765	3.90123	3.24692	4.22304	3.69624
	525	0.84188	1.58608	1.45765	1.46347	1.35278		-75	1.15047	3.90848	3.25298	4.23311	3.70479
	526	0.83984	1.5831	1.45567	1.46235	1.35069		-74	1.15444	3.91582	3.25996	4.24344	3.71452
	527	0.837974	1.58036	1.45289	1.45992	1.34888		-73	1.15839	3.92988	3.27058	4.25758	3.72725
	528	0.836887	1.57839	1.44993	1.45875	1.34697		-72	1.16112	3.93754	3.27601	4.26558	3.735
	529	0.83562	1.57624	1.44769	1.45681	1.34524		-71	1.16553	3.94824	3.28329	4.27725	3.74429
	530	0.834383	1.57396	1.44449	1.4566	1.34411		-70	1.17071	3.96214	3.29464	4.29264	3.75722
	531	0.832515	1.57094	1.44163	1.45517	1.3424		-69	1.17408	3.9702	3.30116	4.30168	3.76624
	532	0.830871	1.56871	1.43958	1.45368	1.34017		-68	1.17823	3.98124	3.30934	4.31349	3.77592
	533	0.828804	1.5653	1.43712	1.45189	1.33827		-67	1.18308	3.9947	3.3193	4.32804	3.78884
	534	0.826629	1.5624	1.43444	1.44875	1.33597		-66	1.18631	4.00218	3.3245	4.33772	3.79766
	535	0.825317	1.5598	1.43164	1.4469	1.33469		-65	1.19023	4.01145	3.33206	4.34859	3.80834
	536	0.823781	1.55805	1.42927	1.44589	1.33279		-64	1.19481	4.02565	3.34249	4.36383	3.82088
	537	0.822438	1.55595	1.42657	1.44358	1.33112		-63	1.1981	4.03299	3.34863	4.37172	3.82938
	538	0.821072	1.55315	1.42417	1.44185	1.32978		-62	1.20243	4.04209	3.35523	4.38295	3.83789
	539	0.819647	1.55167	1.42177	1.4396	1.32772		-61	1.20706	4.05659	3.36561	4.39898	3.85011
	540	0.817788	1.54963	1.41907	1.4374	1.32624		-60	1.21069	4.0645	3.37192	4.40805	3.85899
	541	0.816359	1.54684	1.4172	1.43441	1.3237		-59	1.2142	4.07418	3.37741	4.41774	3.86758
	542	0.814917	1.545	1.41466	1.43291	1.32261		-58	1.21885	4.08746	3.38781	4.43078	3.87962
	543	0.813881	1.5422	1.41189	1.43111	1.32068		-57	1.22244	4.09524	3.39539	4.44007	3.88789
	544	0.812585	1.5407	1.40952	1.42957	1.31905		-56	1.22631	4.10423	3.40181	4.44981	3.89736
	545	0.811158	1.53868	1.40738	1.42755	1.31689		-55	1.23091	4.11805	3.41311	4.46437	3.91083
	546	0.80972	1.53662	1.40634	1.42565	1.31524		-54	1.23394	4.12467	3.4186	4.47419	3.9192
	547	0.808518	1.53493	1.40474	1.42328	1.31381		-53	1.23831	4.13501	3.42651	4.48532	3.92941
	548	0.807442	1.53284	1.40222	1.4213	1.31253		-52	1.2433	4.14805	3.4374	4.49972	3.94275
	549	0.806141	1.53129	1.39948	1.41919	1.31057		-51	1.24693	4.1547	3.44287	4.51043	3.95108
	550	0.804419	1.52911	1.39729	1.41758	1.3088		-50	1.25068	4.16391	3.44944	4.52093	3.96043
	551	0.803201	1.52721	1.39587	1.41612	1.30703		-49	1.25544	4.17521	3.45999	4.53319	3.973
	552	0.802065	1.52492	1.39341	1.41438	1.30486		-48	1.25855	4.18114	3.46498	4.54162	3.98062
	553	0.800581	1.52345	1.3915	1.41248	1.30288		-47	1.2625	4.19041	3.47179	4.5527	3.99083
	554	0.798674	1.52068	1.38869	1.4102	1.30074		-46	1.26683	4.20243	3.4825	4.56692	4.00263
	555	0.797142	1.51662	1.38686	1.4085	1.29814		-45	1.27017	4.20902	3.48745	4.57578	4.01084
	556	0.795502	1.51467	1.38424	1.40796	1.29622		-44	1.27406	4.21846	3.49501	4.58683	4.02091
	557	0.793908	1.51258	1.38199	1.40639	1.2941		-43	1.27918	4.23156	3.50347	4.60024	4.03308
	558	0.79241	1.50972	1.3801	1.40398	1.2926		-42	1.28256	4.23749	3.5087	4.60869	4.04164
	559	0.791052	1.50692	1.37858	1.40214	1.29126		-41	1.28688	4.24652	3.51579	4.61921	4.05156
	560	0.78955	1.50533	1.37623	1.40077	1.28949		-40	1.29202	4.25949	3.52683	4.63421	4.06397
	561	0.787861	1.50138	1.37379	1.39898	1.28798		-39	1.29529	4.26547	3.53145	4.64251	4.07238
	562	0.786592	1.49886	1.37215	1.39809	1.28638		-38	1.29955	4.27486	3.53809	4.65299	4.08179
	563	0.785457	1.49653	1.3703	1.39687	1.28414		-37	1.30429	4.28723	3.54854	4.66895	4.09404
	564	0.784088	1.4929	1.3683	1.39489	1.2822		-36	1.30736	4.29409	3.55374	4.67739	4.10246
	565	0.783077	1.49105	1.36645	1.39343	1.28138		-35	1.31125	4.30278	3.56114	4.68751	4.11149
	566	0.781873	1.48945	1.36382	1.39211	1.28032		-34	1.31661	4.31654	3.57119	4.70136	4.12395
	567	0.781057	1.48633	1.36246	1.39011	1.27921		-33	1.31981	4.32245	3.57703	4.71053	4.13183
	568	0.779701	1.48404	1.36092	1.38865	1.2775		-32	1.32395	4.32964	3.58332	4.72046	4.14004
	569	0.778869	1.48156	1.35876	1.38796	1.27588		-31	1.32859	4.34065	3.59329	4.73513	4.15194
	570	0.777282	1.47932	1.357	1.38646	1.27463		-30	1.33184	4.34737	3.59798	4.74352	4.1601
	571	0.775822	1.47712	1.35491	1.38444	1.273		-29	1.33546	4.35607	3.60504	4.75277	4.16878
	572	0.774666	1.47564	1.35325	1.3828	1.27143		-28	1.34068	4.37028	3.61594	4.76761	4.18133
	573	0.773544	1.47452	1.35059	1.38096	1.26973		-27	1.34414	4.37617	3.61999	4.77396	4.18826
	574	0.772156	1.47103	1.34936	1.37896	1.26814		-26	1.34755	4.38429	3.6264	4.78452	4.19726
	575	0.771228	1.46924	1.34743	1.37725	1.2669		-25	1.35223	4.39793	3.63631	4.79861	4.2088
	576	0.76976	1.46717	1.34491	1.37515	1.26486		-24	1.35543	4.40417	3.63982	4.80576	4.21546
	577	0.76838	1.46489	1.3426	1.37334	1.26314		-23	1.35922	4.41208	3.64586	4.81472	4.22352
	578	0.767156	1.46298	1.34128	1.37105	1.26064		-22	1.36422	4.42292	3.65545	4.82748	4.23498
	579	0.766067	1.46108	1.33975	1.36941	1.2592		-21	1.36733	4.42749	3.66012	4.83441	4.24094
	580	0.764687	1.45892	1.33818	1.36752	1.2579		-20	1.37101	4.43363	3.66545	4.8434	4.2487
	581	0.763371	1.45734	1.3364	1.36596	1.25682		-19	1.37547	4.44521	3.67415	4.85507	4.25887
	582	0.76177	1.45462	1.33429	1.36423	1.25419		-18	1.37853	4.45079	3.67861	4.86131	4.26491
	583	0.760433	1.45211	1.33177	1.36269	1.25177		-17	1.38233	4.45707	3.68414	4.8703	4.27321
	584	0.759405	1.45025	1.32964	1.36125	1.24957		-16	1.38779	4.47007	3.69444	4.88405	4.2847
	585	0.758523	1.44846	1.32665	1.35988	1.24777		-15	1.39172	4.4811	3.70109	4.89574	4.29341
	586	0.757223	1.44617	1.32438	1.35758	1.24599		-14	1.39633	4.49087	3.70886	4.90529	4.30316
	587	0.755948	1.44334	1.32167	1.35486	1.24359		-13	1.39974	4.50015	3.71724	4.91586	4.31244
	588	0.754563	1.44117	1.31941	1.35293	1.24226		-12	1.40247	4.50499	3.71961	4.92113	4.31726
	589	0.753362	1.43863	1.31746	1.35156	1.24101		-11	1.4062	4.51194	3.7255	4.93031	4.32492
	590	0.752197	1.43716	1.31636	1.35036	1.23991		-10	1.41014	4.52297	3.73433	4.94445	4.3351
	591	0.751132	1.43443	1.31344	1.34804	1.23847		-9	1.41331	4.52756	3.73795	4.95123	4.34138
	592	0.750013	1.43103	1.31025	1.34624	1.2369		-8	1.41638	4.53176	3.74229	4.95713	4.34868
	593	0.749286	1.42979	1.3085	1.34452	1.23574		-7	1.41914	4.53899	3.74806	4.96632	4.35782
	594	0.748344	1.42848	1.30683	1.3425	1.23429		-6	1.42115	4.54212	3.75149	4.97121	4.36341
	595	0.747028	1.42654	1.30519	1.34065	1.2325		-5	1.42512	4.54924	3.75869	4.97961	4.37218
	596	0.74592	1.4247	1.30274	1.33912	1.23095		-4	1.42941	4.5589	3.76618	4.99177	4.38269
	597	0.74494	1.42249	1.30108	1.33738	1.22821		-3	1.43164	4.55984	3.76697	4.99565	4.38718
	598	0.743916	1.42052	1.29899	1.33535	1.2271		-2	1.43396	4.55999	3.76762	4.99696	4.39059
	599	0.743132	1.41989	1.29734	1.33476	1.22614		-1	1.43609	4.55939	3.76783	4.99744	4.39354
	600	0.657932	1.27543	1.12327	1.14057	1.04144		0	1.43876	4.55959	3.76909	5.00002	4.39686
								1	1.44182	4.56309	3.77138	5.00525	4.40292
								2	1.44539	4.57216	3.77866	5.01312	4.41193
								3	1.44932	4.58119	3.78519	5.02291	4.42125
								4	1.4524	4.58526	3.78807	5.02729	4.42617
								5	1.456	4.5914	3.79305	5.03417	4.43273
								6	1.45893	4.59678	3.79545	5.03807	4.43624
								7	1.46158	4.59902	3.79742	5.04106	4.44098
								8	1.46433	4.60295	3.80148	5.04666	4.4471
								9	1.46696	4.60634	3.80377	5.05149	4.45157
								10	1.46943	4.60996	3.80547	5.05469	4.45584
								11	1.47207	4.6124	3.80937	5.06167	4.46156
								12	1.47456	4.61457	3.811	5.06419	4.46563
								13	1.47724	4.61809	3.81355	5.06852	4.46876
								14	1.47991	4.62341	3.81809	5.0737	4.47476
								15	1.48275	4.62664	3.82025	5.07729	4.47917
								16	1.48503	4.62775	3.82191	5.08049	4.48296
								17	1.48793	4.63074	3.8254	5.08496	4.48774
								18	1.48974	4.6334	3.82813	5.09008	4.49141
								19	1.49232	4.63546	3.82812	5.09286	4.49423
								20	1.49478	4.63971	3.83167	5.09878	4.49838
								21	1.49709	4.64367	3.834	5.10378	4.50269
								22	1.49865	4.64376	3.83434	5.10559	4.50468
								23	1.50096	4.64714	3.83751	5.1105	4.50846
								24	1.50293	4.64888	3.83782	5.11287	4.51141
								25	1.50438	4.6485	3.83792	5.1136	4.51358
								26	1.50652	4.65216	3.83999	5.11694	4.51716
								27	1.50815	4.65292	3.84201	5.11829	4.51885
								28	1.50999	4.65245	3.84206	5.11868	4.51939
								29	1.51162	4.65641	3.84404	5.12212	4.52267
								30	1.51331	4.65648	3.84538	5.12241	4.52457
								31	1.51402	4.65476	3.84428	5.1214	4.52386
								32	1.51637	4.65856	3.84768	5.12481	4.52704
								33	1.51796	4.65811	3.84883	5.12585	4.52878
								34	1.51899	4.65608	3.84725	5.12381	4.52914
								35	1.5214	4.65673	3.84869	5.12763	4.53157
								36	1.52258	4.65586	3.84663	5.12706	4.53151
								37	1.52286	4.6532	3.84458	5.12516	4.53103
								38	1.52482	4.65507	3.8467	5.12871	4.5335
								39	1.52573	4.65292	3.84711	5.12869	4.53397
								40	1.52642	4.65078	3.84578	5.12654	4.5331
								41	1.52815	4.65102	3.84702	5.12856	4.53487
								42	1.52875	4.64944	3.84654	5.12797	4.53449
								43	1.52936	4.64822	3.84432	5.12675	4.5327
								44	1.53039	4.64931	3.845	5.12735	4.53441
								45	1.53106	4.64752	3.84332	5.12563	4.53391
								46	1.53176	4.64288	3.84078	5.12268	4.53281
								47	1.53311	4.64267	3.84165	5.1237	4.53362
								48	1.53397	4.64037	3.83991	5.12212	4.53286
								49	1.53459	4.6362	3.83626	5.11877	4.53058
								50	1.5351	4.63459	3.83638	5.1177	4.5298
								51	1.53485	4.63098	3.83458	5.11453	4.52792
								52	1.5349	4.62617	3.83236	5.11219	4.526
								53	1.53573	4.62627	3.83263	5.11187	4.52644
								54	1.53551	4.62487	3.82901	5.10876	4.52457
								55	1.53556	4.62197	3.8264	5.10563	4.52285
								56	1.53593	4.62074	3.82505	5.10346	4.52285
								57	1.53628	4.61828	3.82264	5.10165	4.5204
								58	1.53584	4.61115	3.81839	5.09691	4.51647
								59	1.53632	4.61027	3.8174	5.09577	4.51633
								60	1.53604	4.60623	3.81503	5.09317	4.51419
								61	1.53528	4.60134	3.81098	5.08949	4.51057
								62	1.53568	4.59968	3.81016	5.08861	4.51074
								63	1.53567	4.59539	3.80666	5.08541	4.50772
								64	1.53554	4.58909	3.80308	5.08022	4.50392
								65	1.53541	4.58687	3.80141	5.07795	4.50317
								66	1.535	4.5827	3.79805	5.07404	4.50037
								67	1.53401	4.57687	3.79277	5.06873	4.49526
								68	1.53394	4.57398	3.79173	5.06594	4.49268
								69	1.53294	4.56859	3.78826	5.06123	4.48881
								70	1.53229	4.56011	3.78339	5.05512	4.483
								71	1.53228	4.5592	3.78245	5.05261	4.48129
								72	1.53163	4.55449	3.77857	5.04727	4.47829
								73	1.53028	4.54618	3.77229	5.03985	4.4725
								74	1.53011	4.54462	3.77012	5.03687	4.4706
								75	1.5293	4.53989	3.76695	5.0319	4.46727
								76	1.52812	4.53332	3.76057	5.02546	4.46195
								77	1.52755	4.53052	3.75805	5.02253	4.45829
								78	1.52593	4.52279	3.75286	5.0164	4.45401
								79	1.52434	4.51689	3.74746	5.00886	4.44807
								80	1.5233	4.51312	3.74523	5.0057	4.44452
								81	1.52214	4.50693	3.74095	4.99992	4.43992
								82	1.52083	4.49997	3.73551	4.99181	4.43425
								83	1.52028	4.4958	3.73196	4.98718	4.43139
								84	1.51893	4.48776	3.72588	4.97959	4.42689
								85	1.51706	4.4796	3.72031	4.97127	4.42044
								86	1.51649	4.4745	3.71608	4.9655	4.41592
								87	1.51493	4.46828	3.71139	4.95794	4.41174
								88	1.51321	4.4583	3.70527	4.95007	4.40365
								89	1.51217	4.4534	3.702	4.94608	4.39974
								90	1.51085	4.44635	3.69599	4.93999	4.39339
								91	1.50892	4.43561	3.68888	4.93074	4.38553
								92	1.5075	4.42974	3.6845	4.92666	4.38133
								93	1.50568	4.42251	3.67667	4.91887	4.37511
								94	1.50314	4.41183	3.66885	4.9071	4.36736
								95	1.50197	4.4066	3.66482	4.90195	4.36268
								96	1.50044	4.39817	3.6595	4.89444	4.35676
								97	1.49811	4.38765	3.6529	4.88311	4.34842
								98	1.49677	4.38107	3.64873	4.87645	4.34236
								99	1.49476	4.3742	3.64294	4.86892	4.33472
								100	1.49252	4.36298	3.63423	4.85927	4.32636
								101	1.49148	4.35581	3.62947	4.85235	4.32111
								102	1.49003	4.34597	3.6227	4.84404	4.31385
								103	1.48857	4.33682	3.61435	4.83365	4.30647
								104	1.48743	4.33026	3.61004	4.82732	4.30183
								105	1.4855	4.3201	3.60437	4.81909	4.29491
								106	1.48289	4.30829	3.59562	4.80774	4.28634
								107	1.48178	4.30178	3.59138	4.80241	4.28146
								108	1.4803	4.29364	3.58444	4.79257	4.27411
								109	1.47823	4.28209	3.57628	4.78087	4.26463
								110	1.47707	4.27637	3.57038	4.77399	4.25886
								111	1.47406	4.26572	3.561	4.76335	4.25032
								112	1.47132	4.25353	3.55237	4.75089	4.24097
								113	1.46982	4.24487	3.548	4.74257	4.23463
								114	1.4672	4.23447	3.54	4.73372	4.22649
								115	1.46432	4.22312	3.53149	4.72175	4.21644
								116	1.46307	4.21565	3.52606	4.71435	4.2091
								117	1.46038	4.20669	3.51887	4.70379	4.201
								118	1.45762	4.19429	3.50975	4.69241	4.19151
								119	1.45557	4.18801	3.50384	4.6852	4.18485
								120	1.45342	4.1779	3.49635	4.67483	4.17627
								121	1.45105	4.16572	3.48735	4.66091	4.16591
								122	1.44923	4.15842	3.48121	4.65161	4.15851
								123	1.44663	4.14763	3.47296	4.63932	4.14982
								124	1.44359	4.1363	3.46278	4.62444	4.14013
								125	1.44214	4.12889	3.45697	4.61458	4.1334
								126	1.43941	4.12	3.44878	4.60442	4.12452
								127	1.4367	4.10752	3.43891	4.59123	4.11369
								128	1.43528	4.09992	3.43338	4.58349	4.10775
								129	1.43257	4.08847	3.42563	4.57224	4.0989
								130	1.42875	4.07406	3.41486	4.5585	4.08784
								131	1.42678	4.06492	3.40826	4.55058	4.0806
								132	1.42428	4.0536	3.3995	4.53784	4.07054
								133	1.42012	4.04086	3.38956	4.52368	4.05867
								134	1.41824	4.03258	3.38381	4.51453	4.05046
								135	1.41496	4.0215	3.37458	4.50177	4.04011
								136	1.41158	4.00803	3.36314	4.48686	4.02919
								137	1.40947	4.00001	3.35611	4.47838	4.02101
								138	1.40631	3.98933	3.34799	4.46609	4.0105
								139	1.40268	3.97435	3.33771	4.45187	3.99858
								140	1.4008	3.96573	3.3309	4.44238	3.9901
								141	1.39829	3.95333	3.32314	4.4309	3.98072
								142	1.39526	3.93939	3.31268	4.41683	3.9691
								143	1.39294	3.92946	3.30439	4.40562	3.96054
								144	1.38961	3.91843	3.29486	4.39297	3.94964
								145	1.38625	3.90358	3.28333	4.37844	3.9378
								146	1.3843	3.89444	3.2761	4.36714	3.9297
								147	1.38102	3.8813	3.26654	4.35378	3.91843
								148	1.37737	3.8664	3.2553	4.33874	3.9055
								149	1.3747	3.857	3.24787	4.32669	3.89637
								150	1.37217	3.8458	3.2384	4.31398	3.88533
								151	1.36887	3.83265	3.22736	4.29968	3.87385
								152	1.36642	3.82318	3.22031	4.28937	3.86532
								153	1.36302	3.81112	3.21035	4.2749	3.85355
								154	1.35966	3.79839	3.19955	4.26041	3.84132
								155	1.3579	3.7904	3.19266	4.25022	3.83244
								156	1.35536	3.77904	3.18351	4.23722	3.82026
								157	1.35133	3.76552	3.1728	4.22259	3.80778
								158	1.34876	3.75691	3.16504	4.21101	3.79753
								159	1.34545	3.74386	3.15457	4.19729	3.78538
								160	1.34123	3.72885	3.14195	4.18092	3.77229
								161	1.3384	3.71956	3.13507	4.16943	3.76184
								162	1.3349	3.70695	3.12506	4.15556	3.75024
								163	1.33136	3.69336	3.1135	4.1386	3.73682
								164	1.32891	3.6824	3.10605	4.12784	3.72691
								165	1.32573	3.66898	3.09531	4.1135	3.71577
								166	1.32183	3.65371	3.0837	4.09715	3.70282
								167	1.31901	3.64356	3.07557	4.08432	3.69243
								168	1.31537	3.63081	3.06541	4.0694	3.68037
								169	1.3115	3.61762	3.05405	4.05369	3.66708
								170	1.30941	3.60739	3.0468	4.04285	3.65664
								171	1.30614	3.59292	3.03553	4.02805	3.6442
								172	1.30234	3.5767	3.02284	4.01032	3.63066
								173	1.29939	3.56672	3.01541	3.99954	3.62143
								174	1.29607	3.55254	3.00518	3.98407	3.60799
								175	1.29204	3.53718	2.99333	3.96783	3.59451
								176	1.28972	3.52761	2.98625	3.95621	3.58447
								177	1.28675	3.5142	2.97575	3.94248	3.57257
								178	1.28299	3.49999	2.96402	3.92653	3.55867
								179	1.2805	3.48991	2.9559	3.9152	3.54888
								180	1.27752	3.47797	2.94542	3.90161	3.53647
								181	1.27412	3.46349	2.93443	3.88721	3.52347
								182	1.27192	3.45199	2.92662	3.87569	3.51407
								183	1.26845	3.43883	2.91623	3.86014	3.50058
								184	1.26444	3.422	2.9035	3.84249	3.48629
								185	1.26077	3.40674	2.89278	3.82607	3.47368
								186	1.25688	3.39093	2.88113	3.81041	3.4593
								187	1.25384	3.37735	2.87017	3.79616	3.44772
								188	1.25142	3.36718	2.86308	3.78487	3.43865
								189	1.24791	3.35336	2.85144	3.76976	3.42592
								190	1.24488	3.33901	2.84053	3.75246	3.41273
								191	1.24171	3.32896	2.83329	3.7393	3.40198
								192	1.23848	3.31652	2.82336	3.72508	3.38903
								193	1.23566	3.30432	2.81438	3.71122	3.37701
								194	1.23381	3.2955	2.80664	3.70007	3.36687
								195	1.22987	3.28069	2.79504	3.68413	3.35275
								196	1.22608	3.26519	2.78423	3.66713	3.33942
								197	1.22388	3.25767	2.7788	3.657	3.33019
								198	1.22154	3.24932	2.77258	3.64798	3.32052
								199	1.22032	3.24569	2.76953	3.64299	3.3144
								200	1.21826	3.23861	2.76405	3.6337	3.3061
								201	1.21542	3.22776	2.75569	3.62067	3.29493
								202	1.21211	3.21414	2.7461	3.60799	3.28244
								203	1.20821	3.19963	2.73499	3.59055	3.26831
								204	1.20526	3.1875	2.72587	3.57698	3.25647
								205	1.20259	3.17565	2.71753	3.56469	3.24543
								206	1.19974	3.1643	2.70977	3.5535	3.23519
								207	1.1969	3.1539	2.70172	3.54197	3.22484
								208	1.19419	3.14454	2.69307	3.52997	3.21414
								209	1.19139	3.133	2.68492	3.51626	3.2031
								210	1.18882	3.1202	2.67557	3.50364	3.19185
								211	1.18616	3.11139	2.66706	3.49164	3.18094
								212	1.18346	3.10181	2.65959	3.47978	3.17045
								213	1.18058	3.09027	2.65054	3.4664	3.16095
								214	1.17822	3.07971	2.64236	3.45428	3.15013
								215	1.17551	3.06996	2.63423	3.44232	3.13945
								216	1.1729	3.05845	2.62486	3.42939	3.12837
								217	1.17012	3.04853	2.61591	3.41801	3.11835
								218	1.16795	3.03807	2.607	3.40364	3.10778
								219	1.16469	3.02651	2.59955	3.39166	3.09848
								220	1.16248	3.01591	2.59139	3.37874	3.08852
								221	1.15984	3.00368	2.58337	3.36546	3.07739
								222	1.15786	2.99308	2.57616	3.3528	3.0676
								223	1.15557	2.9836	2.56786	3.34172	3.05811
								224	1.15274	2.97459	2.56053	3.32986	3.04819
								225	1.15063	2.96446	2.55276	3.31885	3.03894
								226	1.14829	2.95378	2.54492	3.30693	3.02937
								227	1.14608	2.94403	2.53669	3.29565	3.01993
								228	1.14387	2.93418	2.52914	3.28407	3.0105
								229	1.14176	2.9239	2.52129	3.27415	3.00136
								230	1.13939	2.91481	2.5135	3.26318	2.99198
								231	1.13765	2.90691	2.50661	3.25256	2.98373
								232	1.13546	2.89697	2.49803	3.24095	2.97456
								233	1.13319	2.88745	2.48923	3.22991	2.96449
								234	1.13119	2.87667	2.48181	3.21907	2.95482
								235	1.12847	2.86734	2.47585	3.20717	2.94547
								236	1.12665	2.85982	2.46924	3.19612	2.93765
								237	1.12518	2.85066	2.46271	3.1865	2.92854
								238	1.12306	2.8414	2.45496	3.17445	2.91905
								239	1.12113	2.83377	2.44723	3.16385	2.90978
								240	1.11898	2.82309	2.4395	3.15216	2.90058
								241	1.11698	2.81477	2.43245	3.1412	2.89173
								242	1.11529	2.80657	2.42529	3.12972	2.88328
								243	1.11343	2.796	2.41858	3.11873	2.87419
								244	1.11178	2.78596	2.41176	3.10914	2.8653
								245	1.11047	2.77777	2.40539	3.09975	2.85666
								246	1.10829	2.76956	2.39858	3.08967	2.84657
								247	1.10691	2.76129	2.39137	3.07954	2.8373
								248	1.1048	2.75225	2.38374	3.0702	2.82838
								249	1.10293	2.74264	2.37622	3.05953	2.81926
								250	1.10133	2.73501	2.36951	3.05064	2.81202
								251	1.10005	2.7276	2.3627	3.04159	2.80376
								252	1.09819	2.72054	2.35581	3.03082	2.79546
								253	1.09656	2.71168	2.34877	3.02144	2.7875
								254	1.09481	2.7019	2.34301	3.01167	2.77857
								255	1.09283	2.69209	2.33587	3.00187	2.7699
								256	1.09094	2.68357	2.32945	2.99229	2.76132
								257	1.08891	2.6745	2.32251	2.9821	2.75295
								258	1.08727	2.66766	2.31681	2.97255	2.74516
								259	1.08547	2.65857	2.31046	2.96333	2.73641
								260	1.08385	2.65066	2.30366	2.9536	2.72852
								261	1.08253	2.6421	2.29837	2.94274	2.72057
								262	1.08056	2.63359	2.29193	2.93278	2.71187
								263	1.07924	2.62536	2.28597	2.92265	2.70406
								264	1.07723	2.61667	2.27951	2.91246	2.69642
								265	1.07574	2.60868	2.2739	2.90378	2.6877
								266	1.07483	2.60017	2.26796	2.8946	2.67942
								267	1.07325	2.59253	2.26228	2.88537	2.67217
								268	1.07132	2.5851	2.25564	2.87551	2.66556
								269	1.06992	2.57843	2.24856	2.86646	2.65766
								270	1.06885	2.57179	2.24248	2.85781	2.6516
								271	1.06753	2.56279	2.23657	2.84984	2.64361
								272	1.06608	2.55421	2.23012	2.84068	2.63517
								273	1.06501	2.54725	2.2247	2.8314	2.62738
								274	1.06352	2.5394	2.21859	2.82253	2.61915
								275	1.06195	2.53122	2.21207	2.81376	2.61103
								276	1.06084	2.52241	2.2058	2.80354	2.60299
								277	1.05997	2.51437	2.19947	2.79539	2.59575
								278	1.05896	2.50761	2.19438	2.78732	2.58813
								279	1.05774	2.50083	2.18881	2.77833	2.5808
								280	1.05664	2.4936	2.18328	2.76938	2.57383
								281	1.05523	2.48632	2.1762	2.7601	2.56549
								282	1.05347	2.47781	2.16966	2.75211	2.55768
								283	1.0523	2.47042	2.16361	2.7441	2.54997
								284	1.05047	2.46272	2.15777	2.73561	2.54159
								285	1.04927	2.45572	2.15242	2.72687	2.53479
								286	1.04803	2.44905	2.14717	2.71887	2.52779
								287	1.04656	2.44136	2.14032	2.71054	2.52021
								288	1.04529	2.43496	2.13429	2.7012	2.51293
								289	1.04388	2.42757	2.12861	2.69317	2.50578
								290	1.04202	2.41832	2.1231	2.68447	2.4984
								291	1.04031	2.41288	2.11705	2.67681	2.49065
								292	1.03936	2.4055	2.11159	2.66753	2.4826
								293	1.03793	2.39755	2.1068	2.65877	2.47481
								294	1.0364	2.39119	2.10125	2.65168	2.4672
								295	1.03529	2.38384	2.09545	2.64259	2.45959
								296	1.03379	2.37708	2.08947	2.63388	2.45164
								297	1.03253	2.36941	2.08355	2.62649	2.44371
								298	1.0311	2.36322	2.07801	2.61875	2.43736
								299	1.0299	2.35522	2.0718	2.60937	2.43023
								300	1.02896	2.34874	2.0673	2.60067	2.42291
								301	1.02744	2.34359	2.06295	2.59356	2.41543
								302	1.02574	2.33752	2.05806	2.58618	2.40933
								303	1.02419	2.33024	2.05305	2.57777	2.40221
								304	1.02251	2.32477	2.04749	2.56957	2.39442
								305	1.0212	2.31902	2.04164	2.56149	2.38693
								306	1.01998	2.31233	2.03601	2.55405	2.37936
								307	1.01878	2.3064	2.03093	2.54479	2.37218
								308	1.01714	2.30016	2.02529	2.5367	2.36523
								309	1.01573	2.29393	2.0203	2.52982	2.35911
								310	1.01363	2.28518	2.01565	2.5211	2.3523
								311	1.0123	2.28064	2.01156	2.51362	2.34607
								312	1.0107	2.27514	2.00644	2.50682	2.33925
								313	1.00975	2.26943	2.0015	2.49957	2.3331
								314	1.00895	2.26422	1.99701	2.49124	2.32675
								315	1.00755	2.25768	1.99195	2.48335	2.32042
								316	1.00607	2.25023	1.98792	2.47641	2.31493
								317	1.00552	2.24369	1.98275	2.46943	2.30812
								318	1.00435	2.23706	1.97701	2.46084	2.30171
								319	1.00301	2.23044	1.97248	2.45341	2.29601
								320	1.00166	2.22442	1.96779	2.44578	2.28965
								321	1.00073	2.21948	1.96346	2.44	2.28372
								322	0.999389	2.21272	1.95865	2.43371	2.27744
								323	0.998344	2.20682	1.95443	2.42739	2.27072
								324	0.996984	2.19914	1.94977	2.42144	2.26376
								325	0.995848	2.1946	1.94535	2.41518	2.25763
								326	0.994942	2.18962	1.94133	2.40909	2.25181
								327	0.993888	2.18332	1.93714	2.40238	2.24591
								328	0.992614	2.17725	1.93284	2.39605	2.23922
								329	0.991217	2.17125	1.92792	2.38831	2.23267
								330	0.990398	2.16762	1.92386	2.38119	2.22684
								331	0.989203	2.16115	1.91909	2.37343	2.22034
								332	0.987689	2.15406	1.91411	2.36694	2.21479
								333	0.987064	2.1483	1.90969	2.36022	2.20926
								334	0.986149	2.14244	1.90465	2.35309	2.20278
								335	0.984836	2.13677	1.90065	2.34647	2.19731
								336	0.983609	2.13055	1.8971	2.34049	2.1912
								337	0.982082	2.12513	1.89271	2.33277	2.18514
								338	0.980729	2.11925	1.88819	2.326	2.17939
								339	0.97948	2.11407	1.88334	2.31904	2.17401
								340	0.978033	2.10822	1.87829	2.31231	2.16839
								341	0.97688	2.10227	1.87368	2.30528	2.16202
								342	0.975559	2.09748	1.86899	2.29919	2.15656
								343	0.974355	2.09144	1.86516	2.29296	2.15122
								344	0.973839	2.08599	1.86102	2.2863	2.14584
								345	0.972572	2.08141	1.85646	2.27917	2.13957
								346	0.971049	2.07651	1.85252	2.27375	2.13333
								347	0.970288	2.07236	1.8484	2.2675	2.12797
								348	0.969495	2.06782	1.84365	2.26159	2.12244
								349	0.96877	2.06284	1.83955	2.25567	2.11705
								350	0.967363	2.05647	1.83542	2.25018	2.11187
								351	0.965999	2.05218	1.83157	2.24413	2.10572
								352	0.965016	2.04796	1.82707	2.23748	2.10048
								353	0.963936	2.04239	1.82261	2.2324	2.09503
								354	0.962961	2.03696	1.8182	2.22613	2.08975
								355	0.961402	2.03203	1.81418	2.21964	2.08361
								356	0.959876	2.02421	1.8094	2.21257	2.07811
								357	0.958931	2.01814	1.80576	2.2061	2.07263
								358	0.958153	2.01188	1.80208	2.2009	2.06821
								359	0.957413	2.00777	1.79824	2.19511	2.06279
								360	0.956392	2.00386	1.79496	2.18965	2.05795
								361	0.955652	1.99806	1.79117	2.18416	2.05269
								362	0.954724	1.99173	1.78781	2.17904	2.0475
								363	0.953437	1.98695	1.7842	2.17367	2.04219
								364	0.952178	1.98286	1.77997	2.16784	2.03726
								365	0.951194	1.97803	1.77678	2.16278	2.03232
								366	0.950137	1.97373	1.77308	2.15786	2.02718
								367	0.949201	1.96903	1.76883	2.15282	2.02247
								368	0.948448	1.96512	1.76526	2.1473	2.0181
								369	0.947612	1.96002	1.76147	2.14041	2.013
								370	0.946503	1.95624	1.75815	2.13408	2.00749
								371	0.944984	1.95183	1.75454	2.12828	2.00186
								372	0.943729	1.9476	1.75088	2.12235	1.9962
								373	0.942617	1.94368	1.74685	2.11662	1.99128
								374	0.941664	1.93933	1.74231	2.11115	1.98724
								375	0.940884	1.93488	1.73842	2.10592	1.98219
								376	0.939984	1.92879	1.73417	2.09996	1.97743
								377	0.938862	1.92531	1.73112	2.09455	1.97297
								378	0.93736	1.92073	1.72733	2.08901	1.96904
								379	0.936329	1.91715	1.72456	2.08412	1.96444
								380	0.934704	1.91167	1.7211	2.07828	1.96007
								381	0.933605	1.90715	1.71783	2.07191	1.9555
								382	0.932717	1.90328	1.7139	2.06619	1.95061
								383	0.931706	1.89961	1.71107	2.06155	1.94629
								384	0.931034	1.89515	1.70744	2.05651	1.9414
								385	0.930095	1.89068	1.70377	2.05097	1.93686
								386	0.928835	1.88593	1.69997	2.04616	1.93242
								387	0.928021	1.882	1.69613	2.0407	1.92785
								388	0.926911	1.8773	1.69205	2.03582	1.9231
								389	0.925934	1.87294	1.68911	2.02972	1.91857
								390	0.925091	1.8683	1.68527	2.0244	1.91397
								391	0.924081	1.86334	1.68152	2.02035	1.90987
								392	0.923157	1.85958	1.67755	2.01558	1.90523
								393	0.922655	1.85459	1.6734	2.01029	1.90041
								394	0.921756	1.85085	1.66974	2.00529	1.89641
								395	0.921067	1.84587	1.66537	2.00007	1.89138
								396	0.920536	1.84245	1.66255	1.99535	1.88637
								397	0.919806	1.83833	1.6586	1.99061	1.88233
								398	0.918958	1.83506	1.65491	1.98574	1.87825
								399	0.917872	1.83091	1.651	1.98049	1.87294
								400	0.916868	1.8276	1.64773	1.97679	1.86825
								401	0.915708	1.82347	1.64393	1.97127	1.86252
								402	0.914321	1.81959	1.63953	1.96671	1.85747
								403	0.913476	1.81465	1.63585	1.96176	1.85294
								404	0.91246	1.8095	1.63235	1.95797	1.84839
								405	0.911017	1.80534	1.62823	1.95357	1.84381
								406	0.90958	1.80088	1.62469	1.94842	1.83958
								407	0.908746	1.79493	1.62069	1.94314	1.83476
								408	0.907728	1.79046	1.6173	1.93722	1.82966
								409	0.906728	1.78677	1.61405	1.93292	1.82606
								410	0.905236	1.78241	1.61061	1.92793	1.82179
								411	0.904159	1.77763	1.60708	1.9224	1.81701
								412	0.903354	1.7733	1.60357	1.9179	1.81278
								413	0.902221	1.7694	1.60014	1.91236	1.80781
								414	0.901311	1.76378	1.59662	1.90638	1.80303
								415	0.900311	1.75835	1.59403	1.90141	1.79892
								416	0.899401	1.75525	1.59151	1.89717	1.79448
								417	0.898172	1.75141	1.58903	1.89236	1.79067
								418	0.896705	1.74828	1.58575	1.88863	1.78731
								419	0.89581	1.74427	1.58206	1.88385	1.7823
								420	0.894746	1.73994	1.57882	1.87943	1.77809
								421	0.894135	1.73652	1.57622	1.87495	1.77439
								422	0.893115	1.73355	1.57245	1.87033	1.7707
								423	0.891866	1.72899	1.56921	1.86508	1.7662
								424	0.891334	1.72431	1.56667	1.86061	1.76194
								425	0.890343	1.72105	1.56269	1.85594	1.7572
								426	0.889625	1.71785	1.56057	1.85222	1.75365
								427	0.88866	1.71386	1.55783	1.84748	1.74961
								428	0.887611	1.71038	1.55509	1.84345	1.7457
								429	0.88681	1.70677	1.5522	1.83871	1.74123
								430	0.886013	1.70181	1.54918	1.83459	1.7371
								431	0.884605	1.69696	1.54532	1.83048	1.73276
								432	0.88346	1.69313	1.54236	1.82687	1.72886
								433	0.882378	1.69023	1.53993	1.82303	1.72578
								434	0.881236	1.68675	1.53729	1.81875	1.72166
								435	0.880566	1.68366	1.534	1.81534	1.71789
								436	0.879593	1.67859	1.53111	1.81096	1.71377
								437	0.87871	1.67545	1.52747	1.80691	1.70997
								438	0.877694	1.67161	1.52456	1.80216	1.70569
								439	0.876738	1.66748	1.52154	1.79786	1.70141
								440	0.876051	1.66506	1.51886	1.79421	1.69767
								441	0.875352	1.66127	1.51572	1.78955	1.69414
								442	0.874328	1.6569	1.51326	1.78607	1.69076
								443	0.873423	1.65306	1.51012	1.78183	1.6872
								444	0.872273	1.6501	1.50724	1.77722	1.68325
								445	0.871009	1.64537	1.50418	1.77293	1.68004
								446	0.870092	1.64107	1.50112	1.76887	1.67736
								447	0.868532	1.63731	1.49777	1.76422	1.67323
								448	0.867766	1.63362	1.49496	1.76001	1.67037
								449	0.866577	1.63019	1.49261	1.7563	1.66694
								450	0.865783	1.62726	1.48976	1.75235	1.66304
								451	0.864582	1.62313	1.48756	1.7489	1.65948
								452	0.863814	1.61908	1.48438	1.7452	1.65503
								453	0.862857	1.61616	1.48114	1.7409	1.65083
								454	0.861968	1.61265	1.47786	1.73662	1.64711
								455	0.861308	1.61047	1.47556	1.73266	1.6436
								456	0.860694	1.60732	1.4733	1.72895	1.64038
								457	0.859855	1.60326	1.47118	1.72415	1.63689
								458	0.859055	1.59916	1.46851	1.71996	1.63294
								459	0.858074	1.59515	1.46502	1.71554	1.6295
								460	0.85721	1.59171	1.46154	1.71142	1.62592
								461	0.856196	1.58849	1.45778	1.70771	1.62232
								462	0.855623	1.58586	1.45508	1.70354	1.61849
								463	0.854203	1.58333	1.45276	1.69991	1.61494
								464	0.852803	1.57999	1.44951	1.696	1.61079
								465	0.851642	1.57549	1.4471	1.69133	1.6073
								466	0.850353	1.57213	1.44382	1.68757	1.60331
								467	0.849786	1.5677	1.44097	1.68364	1.59995
								468	0.849202	1.56369	1.43808	1.68028	1.59604
								469	0.848379	1.56023	1.43548	1.67647	1.59273
								470	0.847039	1.55662	1.43236	1.67226	1.58818
								471	0.846064	1.55369	1.42968	1.66781	1.58472
								472	0.845463	1.55065	1.42733	1.66412	1.58203
								473	0.844233	1.54732	1.42467	1.66054	1.5787
								474	0.84367	1.54488	1.42172	1.65732	1.57609
								475	0.842859	1.5418	1.41865	1.65278	1.57205
								476	0.841769	1.53895	1.41594	1.64928	1.56868
								477	0.840588	1.53653	1.41311	1.64522	1.56487
								478	0.839162	1.5333	1.40973	1.64125	1.56186
								479	0.838296	1.52935	1.40682	1.63726	1.55852
								480	0.83736	1.52586	1.40423	1.63358	1.555
								481	0.836339	1.52208	1.40177	1.63024	1.55201
								482	0.835298	1.51937	1.39914	1.62638	1.54868
								483	0.834204	1.51569	1.3968	1.62223	1.54541
								484	0.832864	1.51336	1.39396	1.61865	1.54276
								485	0.831768	1.50981	1.39059	1.61435	1.53848
								486	0.830681	1.50621	1.38751	1.61047	1.53524
								487	0.829566	1.50296	1.38545	1.60625	1.53146
								488	0.828745	1.50012	1.38311	1.60291	1.52866
								489	0.828147	1.49661	1.381	1.59855	1.52514
								490	0.827844	1.49441	1.37776	1.59494	1.52157
								491	0.827171	1.4915	1.37541	1.59105	1.51837
								492	0.826046	1.48814	1.37255	1.58699	1.51553
								493	0.824783	1.48524	1.37058	1.58398	1.51263
								494	0.824208	1.48149	1.36788	1.57974	1.50895
								495	0.823403	1.47842	1.36611	1.57685	1.50648
								496	0.822793	1.47552	1.36315	1.57436	1.50372
								497	0.821954	1.47257	1.36113	1.57052	1.50102
								498	0.820941	1.4686	1.35897	1.56674	1.49779
								499	0.820178	1.46512	1.3564	1.56283	1.49451
								500	0.819375	1.46283	1.35359	1.56039	1.49214
								501	0.81862	1.45896	1.3504	1.55658	1.48945
								502	0.817531	1.45592	1.34788	1.5521	1.48615
								503	0.816662	1.45286	1.34486	1.54899	1.48264
								504	0.815963	1.4495	1.34284	1.54617	1.47991
								505	0.815207	1.44694	1.34043	1.54288	1.47762
								506	0.814177	1.44418	1.33781	1.5394	1.47489
								507	0.813353	1.44016	1.3353	1.53646	1.47189
								508	0.812337	1.43663	1.33303	1.53344	1.46877
								509	0.811581	1.43357	1.33121	1.5294	1.46565
								510	0.810698	1.43106	1.32877	1.5262	1.46217
								511	0.81064	1.42694	1.32596	1.52226	1.45861
								512	0.809745	1.42363	1.32383	1.51893	1.45562
								513	0.808728	1.42039	1.32095	1.5156	1.45275
								514	0.807633	1.41705	1.3181	1.51259	1.44985
								515	0.806512	1.41413	1.3153	1.50951	1.44675
								516	0.805559	1.41146	1.31245	1.5056	1.44297
								517	0.804345	1.40776	1.31026	1.50122	1.43979
								518	0.803285	1.40459	1.30833	1.49775	1.43625
								519	0.80245	1.40146	1.30573	1.49406	1.43333
								520	0.80177	1.39823	1.30313	1.49004	1.43052
								521	0.800337	1.39459	1.30019	1.48639	1.42723
								522	0.799771	1.39105	1.29799	1.48278	1.42463
								523	0.798485	1.38686	1.29509	1.47908	1.42113
								524	0.797972	1.38491	1.29273	1.47542	1.41816
								525	0.796941	1.38067	1.29037	1.4727	1.41513
								526	0.796063	1.37754	1.28751	1.46837	1.41256
								527	0.794977	1.37498	1.28513	1.46483	1.4092
								528	0.794335	1.37183	1.2831	1.46134	1.40695
								529	0.793886	1.36846	1.28085	1.45824	1.40359
								530	0.792947	1.36486	1.27899	1.45558	1.40076
								531	0.792033	1.36287	1.27694	1.45319	1.39757
								532	0.791229	1.35986	1.27499	1.44992	1.39465
								533	0.790536	1.35674	1.27285	1.4478	1.3916
								534	0.789568	1.35269	1.27093	1.44389	1.38878
								535	0.789104	1.35006	1.26873	1.44076	1.38597
								536	0.788554	1.34756	1.26597	1.43682	1.38229
								537	0.787918	1.34442	1.26384	1.43454	1.37983
								538	0.787255	1.34169	1.26127	1.43158	1.37711
								539	0.786461	1.33868	1.25897	1.42848	1.37397
								540	0.78569	1.33616	1.25733	1.42541	1.37089
								541	0.785041	1.3337	1.25547	1.42254	1.36881
								542	0.784479	1.33071	1.25348	1.41968	1.36573
								543	0.783646	1.32858	1.2512	1.41758	1.36288
								544	0.782922	1.3249	1.2494	1.41485	1.3602
								545	0.782338	1.32228	1.24689	1.4122	1.35773
								546	0.78162	1.32002	1.24437	1.40917	1.35566
								547	0.780237	1.31697	1.24184	1.40598	1.35273
								548	0.779211	1.31411	1.23996	1.40285	1.35042
								549	0.778298	1.31143	1.23791	1.39983	1.34787
								550	0.777581	1.30986	1.23599	1.3957	1.34582
								551	0.777018	1.30592	1.23334	1.3924	1.34321
								552	0.776931	1.30271	1.23184	1.38964	1.34063
								553	0.77637	1.29978	1.23014	1.38651	1.33781
								554	0.775356	1.29695	1.22792	1.38392	1.33507
								555	0.774555	1.2936	1.22571	1.3807	1.33302
								556	0.773621	1.29215	1.22368	1.37734	1.33087
								557	0.772824	1.29064	1.22136	1.37451	1.32828
								558	0.771711	1.28888	1.21879	1.37071	1.32539
								559	0.770825	1.28684	1.21656	1.36736	1.32327
								560	0.769996	1.2836	1.21411	1.3636	1.32076
								561	0.769663	1.2815	1.21219	1.36081	1.31834
								562	0.768627	1.27963	1.20959	1.35735	1.31521
								563	0.768223	1.27683	1.20731	1.35451	1.31261
								564	0.767586	1.27405	1.20558	1.3518	1.30987
								565	0.76691	1.27118	1.20326	1.34863	1.30697
								566	0.766496	1.26864	1.20138	1.34538	1.30445
								567	0.765839	1.26686	1.19952	1.34247	1.3021
								568	0.765213	1.26431	1.19784	1.34025	1.29942
								569	0.764777	1.2619	1.19521	1.33759	1.2965
								570	0.763979	1.25879	1.19301	1.33528	1.29537
								571	0.763874	1.2572	1.19085	1.33226	1.29359
								572	0.763119	1.2549	1.18947	1.33005	1.29163
								573	0.762501	1.2523	1.18769	1.32809	1.28887
								574	0.762412	1.25012	1.18638	1.32588	1.28662
								575	0.761964	1.24743	1.18564	1.32273	1.28405
								576	0.76127	1.24554	1.18454	1.32046	1.28221
								577	0.760693	1.24251	1.18246	1.31758	1.27955
								578	0.760413	1.23975	1.18068	1.31463	1.27647
								579	0.759524	1.23705	1.1778	1.31136	1.27383
								580	0.759401	1.23505	1.17544	1.30807	1.27173
								581	0.75893	1.23225	1.17267	1.30495	1.26902
								582	0.758245	1.22944	1.17029	1.30215	1.26626
								583	0.757679	1.22656	1.16809	1.29862	1.26402
								584	0.756555	1.22389	1.16572	1.2953	1.26168
								585	0.756357	1.22231	1.16402	1.29276	1.25947
								586	0.756052	1.22017	1.16221	1.28929	1.25701
								587	0.755283	1.21776	1.1607	1.2866	1.25468
								588	0.754806	1.21612	1.15945	1.28445	1.25227
								589	0.754029	1.214	1.15769	1.28251	1.24989
								590	0.753008	1.21134	1.15618	1.28019	1.24736
								591	0.752266	1.2091	1.1541	1.27738	1.24473
								592	0.751803	1.20672	1.15249	1.27503	1.24239
								593	0.750963	1.20501	1.1506	1.27256	1.24032
								594	0.749789	1.20262	1.14896	1.26993	1.23769
								595	0.748948	1.20109	1.14737	1.26762	1.23578
								596	0.747769	1.19912	1.14507	1.26467	1.23376
								597	0.747179	1.19693	1.14322	1.26185	1.23159
								598	0.746642	1.1943	1.14158	1.2593	1.22944
								599	0.745999	1.19144	1.13991	1.25605	1.22737
								600	0.745353	1.18767	1.13762	1.25232	1.22454

## Sheet: S4 Fig
A
		SETD7/GAPDH
		Mean	SD
	32µg_1	570.286	14.0656
	32µg_2	695.51	34.8177
	12µg_1	619.668	14.8642
	12µg_2	625.899	6.28194
	6µg_1	380.436	1.39413
	6µg_2	300.017	2.77992
	2µg_1	205.407	20.7468
	2µg_2	251.131	1.73941
	1µg_1	183.443	12.3986
	1µg_2	145.302	1.88034
	0.5µg_1	91.518	8.20623
	0.5µg_2	102.145	5.97459
C
		SETD7/GAPDH		%INPUT SETD7
		Mean	SD	Mean	SD
	5µg Antibody-1	160.545	0.76509	7.53761	0.0359224
	5µg Antibody-2	222.185	31.3713	9.5825	1.353
	1µg Antibody-1	892.135	51.6606	4.68997	0.27158
	1µg Antibody-2	532.749	26.8931	3.71922	0.187746
	0.2µg Antibody-1	951.404	625.476	0.861253	0.566209
	0.2µg Antibody-2	393.675	21.5225	0.474265	0.0259283
B
		Input_rep1	Input_rep2	IP_rep1	IP_rep2
	A1BG-AS1	7.01544	6.67337	9.70108	9.92866
	A1CF	7.7225	7.32422	7.04677	7.79053
	A2M-AS1	4.315	4.17983	3.70281	6.273
	A4GALT	7.76713	7.7648	11.3394	11.3488
	AAAS	8.86959	8.8176	5.1723	6.2531
	AACS	9.43279	9.58654	8.97104	7.6606
	AADAC	8.18399	8.22653	8.15719	7.78361
	AADACL2-AS1	6.315	6.96533	7.49423	5.83806
	AADACP1	10.5004	10.4258	10.0468	10.6087
	AADAT	7.64492	7.67337	8.008	8.64159
	AAED1	7.11086	7.17031	6.77056	6.47549
	AAGAB	10.2325	10.3145	9.51412	9.16798
	AAK1	10.6871	10.6935	11.6766	11.4803
	AAMDC	9.4715	9.33278	8.008	7.69788
	AAMP	9.11662	9.16553	8.94782	8.88083
	AAR2	8.08171	8.11678	10.4391	9.97192
	AARS	11.3515	11.4293	12.85	12.7358
	AARS2	7.45796	7.57576	10.1109	9.64732
	AASDH	8.16744	7.73926	8.606	8.44072
	AASDHPPT	8.81041	8.653	7.38608	6.23292
	AATF	11.363	11.4248	12.9096	13.0365
	AATK	4.84551	5.25383	3.00237	6.94115
	ABALON	5.14507	5.17983	10.1947	10.3938
	ABAT	7.71493	7.7774	7.42864	7.65303
	ABC13-47488600E17.1	6.3349	6.04043	7.96237	8.46255
	ABCA1	8.73004	8.54293	8.49021	7.89695
	ABCA10	5.84551	5.8388	5.61708	7.44949
	ABCA12	5.63693	5.01937	6.95657	5.29263
	ABCA17P	3.73004	3.63235	0.00237204	1.66814
	ABCA2	9.10508	9.194	7.33329	8.07753
	ABCA3	9.60451	9.54477	10.4484	10.2902
	ABCA5	8.96844	8.82672	7.47811	7.63776
	ABCA7	7.85243	7.96533	8.91825	9.31919
	ABCB1	2.95243	3.8388	0.00237204	2.66814
	ABCB10	8.68811	8.69678	8.34222	8.30717
	ABCB7	9.30495	9.48841	8.1109	9.3593
	ABCB8	9.00306	9.08925	9.97965	10.3488
	ABCB9	7.22189	7.18929	8.69934	9.06045
	ABCC1	12.661	12.7182	14.0584	14.2061
	ABCC10	7.56293	7.61139	7.06846	7.41409
	ABCC2	13.2897	13.287	12.9768	12.9677
	ABCC3	14.0902	14.0904	14.2757	14.3478
	ABCC4	12.0982	12.0631	9.71146	10.4152
	ABCC5	8.79971	8.78677	8.78373	9.08599
	ABCC6	7.93298	7.80227	8.97679	8.93492
	ABCC6P1	2.73004	3.51687	0.00237204	4.89053
	ABCC8	7.14507	7.22653	5.00237	6.82464
	ABCD1	6.88654	6.67337	8.14192	8.87759
	ABCD3	10.3435	10.3821	8.86965	9.17064
	ABCD4	8.20577	8.04043	9.42864	9.98856
	ABCE1	9.53094	9.38518	8.97104	7.71253
	ABCF1	10.0201	10.0829	11.8145	12.1855
	ABCF2	9.72061	9.77896	10.3422	10.2034
	ABCF3	7.88654	7.93753	7.62442	8.10554
	ABCG1	7.467	7.35817	8.96816	8.30234
	ABCG2	10.052	10.1018	8.86035	9.12757
	ABHD10	8.56714	8.57215	8.78701	8.44072
	ABHD11	6.3349	6.3413	9.89112	9.29506
	ABHD12	10.3125	10.3624	9.97104	9.90972
	ABHD12B	2.14507	0.931905	5.78373	2.66814
	ABHD13	7.73004	7.82672	10.7269	10.524
	ABHD14B	5.393	5.8388	6.6748	5.17064
	ABHD15	8.74499	8.74569	12.5817	12.3305
	ABHD15-AS1	6.16744	6.3413	7.06846	8.02569
	ABHD17A	6.71493	6.82672	8.88807	9.09719
	ABHD17B	8.7225	8.83579	9.81134	8.84472
	ABHD17C	9.52228	9.57034	9.10303	9.36626
	ABHD18	9.08171	8.85672	8.25976	7.80427
	ABHD2	11.1549	11.1438	9.41176	9.6606
	ABHD3	9.5797	9.69179	9.3288	9.21503
	ABHD4	9.3472	9.24479	9.67833	8.81788
	ABHD5	7.4938	7.43175	7.96816	4.3311
	ABHD6	7.8175	7.79609	9.11611	8.70522
	ABHD8	6.14507	6.17983	8.25976	7.86453
	ABI1	10.0802	10.0114	8.76724	8.5178
	ABI2	10.714	10.7092	9.48215	9.57903
	ABI3BP	5.393	6.14136	4.4618	5.69788
	ABL1	11.0452	11.1056	12.105	12.0468
	ABL2	10.8113	10.7457	11.5897	11.6043
	ABLIM1	10.9788	11.0107	10.6498	11.1303
	ABLIM2	7.24311	7.19869	8.53765	7.60673
	ABLIM3	6.87299	6.95427	6.3243	6.1917
	ABR	11.0315	11.0194	11.7417	11.7171
	ABRACL	6.57134	6.93191	2.00237	6.29263
	ABT1	6.35453	5.9763	9.0358	9.01686
	ABTB1	7.88654	7.79609	7.63173	7.21246
	ABTB2	10.8798	10.889	9.86191	9.90175
	AC000095.9	4.73004	2.93191	8.28314	7.1917
	AC002066.1	10.3125	10.2527	10.3599	10.3558
	AC002116.7	8.23783	8.20803	7.98537	8.80427
	AC002117.1	8.79253	8.7774	6.99106	4.78361
	AC002310.11	4.53739	4.39134	8.01918	8.17064
	AC002310.12	3.14507	4.45547	5.6748	6.45821
	AC002401.1	4.467	4.25383	4.08983	2.89053
	AC002429.5	2.73004	3.51687	4.58733	3.89053
	AC002451.3	5.00306	5.35817	3.80973	6.12757
	AC002467.7	4.14507	3.39134	6.35992	5.83806
	AC002550.5	3.315	3.51687	6.57223	7.47549
	AC003006.7	6.00306	5.65983	6.70281	8.33584
	AC003088.1	7.37389	7.71981	6.82255	7.01391
	AC004012.1	4.05196	4.93191	4.08983	4.72703
	AC004053.1	4.60451	5.10183	5.08983	3.2531
	AC004076.9	4.05196	3.8388	3.90926	6.1917
	AC004112.4	3.84551	4.17983	1.00237	3.5426
	AC004156.3	4.23254	3.63235	5.80973	7.68309
	AC004231.2	7.35453	6.9763	4.1723	5.7556
	AC004381.6	6.84551	6.98719	6.28777	4.4051
	AC004538.3	5.50263	5.95427	4.64623	6.87759
	AC004540.5	6.23254	5.54662	4.75726	7.88407
	AC004893.11	7.62889	7.78989	9.68009	10.0242
	AC004967.7	7.59629	7.52436	6.35992	6.03737
	AC004980.7	10.5059	10.5649	10.6435	10.6281
	AC005037.3	7.315	7.4397	7.33329	8.45821
	AC005077.14	6.02772	6.17983	7.06846	7.83137
	AC005154.6	9.57553	9.55213	10.4202	10.9002
	AC005224.2	6.00306	5.48649	8.4659	7.76967
	AC005237.4	5.05196	4.8388	6.93311	5.96582
	AC005262.2	3.14507	2.25383	6.26916	6.1917
	AC005281.1	5.23254	5.25383	8.42022	8.30717
	AC005306.3	0.145074	0.931905	7.0136	6.52612
	AC005329.7	4.73004	3.63235	8.23119	8.31199
	AC005336.4	7.4212	7.53924	12.1288	12.0916
	AC005355.2	5.78893	5.28946	7.13166	8.0944
	AC005523.2	3.14507	3.63235	5.6748	3.99006
	AC005534.8	4.78893	4.68679	5.2503	4.2531
	AC005537.2	6.74499	6.72632	6.44532	5.89053
	AC005540.3	4.60451	4.45547	5.75726	5.03737
	AC005562.1	7.4212	7.37485	6.95657	7.85136
	AC005592.2	9.92643	9.94173	9.24078	9.14387
	AC005606.14	2.467	2.51687	3.70281	1.08317
	AC005609.16	4.73004	5.17983	8.16728	7.97799
	AC005614.5	7.07581	6.94313	7.89719	7.82464
	AC005775.2	4.05196	3.8388	4.1723	6.1917
	AC005789.9	3.60451	3.25383	1.00237	4.5426
	AC005822.1	2.14507	1.51687	5.78373	1.66814
	AC006262.5	6.89996	6.9763	7.82892	7.91606
	AC006262.6	3.14507	2.51687	5.39469	3.78361
	AC006273.4	4.315	4.17983	5.88502	6.42302
	AC006273.5	6.91326	7.07146	9.43073	10.5528
	AC006486.10	3.60451	4.39134	6.23119	6.45821
	AC006486.9	5.393	5.14136	7.50222	6.95354
	AC006946.16	5.05196	4.78989	8.18725	6.44072
	AC007038.7	7.45796	7.73926	8.40751	6.2531
	AC007040.11	6.2536	6.12173	7.62442	6.23292
	AC007099.1	4.315	4.93191	3.3243	0.0831726
	AC007128.1	4.89996	4.93191	7.57223	4.89053
	AC007238.1	3.315	2.25383	2.58733	5.17064
	AC007246.3	9.94274	9.79764	9.68537	10.1917
	AC007251.2	0.145074	0.931905	3.90926	5.86453
	AC007285.6	5.73004	5.73926	5.52593	3.2531
	AC007319.1	6.393	6.85077	6.86035	6.44072
	AC007365.3	2.95243	2.93191	3.58733	5.57503
	AC007383.3	4.05196	4.57576	9.07383	8.96582
	AC007566.10	7.58802	7.44761	7.639	5.50944
	AC007682.1	3.315	2.73926	4.4618	5.29263
	AC007773.2	7.88654	8.14136	7.76392	6.38695
	AC007796.1	5.23254	5.60433	5.35992	3.78361
	AC007879.2	4.53739	4.57576	3.90926	6.10554
	AC007879.5	8.11662	7.80842	7.90324	4.60673
	AC007969.5	6.29482	6.50176	4.3243	5.3311
	AC008074.3	5.87299	6.21731	4.70281	6.1917
	AC008440.10	6.3349	6.16072	0.00237204	6.99006
	AC008592.3	0.145074	1.51687	6.64623	3.5426
	AC008697.1	9.45796	9.43175	8.5062	8.90335
	AC008746.3	5.8175	6.04043	6.82255	7.55078
	AC008753.6	5.18947	5.32422	2.80973	1.66814
	AC008781.7	3.315	2.73926	5.21183	4.4051
	AC009005.2	5.18947	4.9763	3.00237	5.7556
	AC009120.4	6.43048	6.06119	4.80973	5.81109
	AC009120.6	9.88148	9.90632	12.1607	12.321
	AC009133.12	8.08759	8.20803	9.85412	9.273
	AC009262.2	9.18673	9.24705	8.2785	7.04896
	AC009313.1	2.14507	2.93191	2.00237	2.89053
	AC009404.2	6.84551	6.81455	8.96237	8.81449
	AC009487.6	3.84551	4.17983	2.3243	3.4051
	AC009506.1	3.73004	3.63235	7.68887	6.85136
	AC009948.5	7.62081	7.75208	7.13166	7.47549
	AC009961.3	6.37389	6.16072	3.00237	6.60673
	AC010148.1	7.78893	7.98175	8.38608	7.91606
	AC010226.4	3.95243	4.32422	5.95657	5.36857
	AC010761.6	4.467	4.10183	6.42864	4.5426
	AC010883.5	5.92643	5.90919	6.74384	7.76265
	AC010884.1	2.14507	2.93191	4.08983	0.0831726
	AC010976.2	3.467	4.73926	7.47811	7.85796
	AC011288.2	5.09927	4.93191	4.86035	5.17064
	AC011747.6	4.73004	4.51687	4.3243	4.08317
	AC011997.1	7.40246	7.19869	6.77056	7.58302
	AC012074.2	4.315	4.8861	3.00237	1.08317
	AC012314.8	2.95243	3.39134	5.00237	3.4051
	AC012358.4	2.467	0.931905	3.4618	6.21246
	AC012358.8	6.57134	6.50176	5.42864	4.17064
	AC012360.4	1.14507	1.51687	4.86035	3.89053
	AC012363.4	5.35453	4.57576	6.26916	4.99006
	AC012442.5	5.84551	5.65983	3.1723	4.94115
	AC012485.2	6.23254	6.50176	9.96382	10.1452
	AC013275.2	1.14507	2.93191	6.47811	2.66814
	AC013461.1	11.8285	11.832	11.9276	11.6175
	AC015849.16	4.315	4.01937	6.78373	4.78361
	AC015849.19	4.393	4.78989	2.80973	3.89053
	AC016700.2	3.315	2.93191	4.39469	2.66814
	AC016722.4	3.14507	3.25383	4.52593	0.0831726
	AC016747.3	7.30495	7.05085	9.12908	8.33584
	AC016831.7	7.1563	7.10183	6.13166	7.20211
	AC017060.1	7.32498	7.56126	7.73029	8.0944
	AC017074.2	5.467	5.21731	6.08983	7.12757
	AC017104.6	4.66864	3.63235	3.70281	3.5426
	AC018804.6	2.14507	0.931905	3.80973	1.08317
	AC018816.3	6.78893	6.71327	5.83526	7.3593
	AC018890.6	5.89996	6.19869	3.1723	3.99006
	AC019118.3	5.27436	4.93191	4.39469	3.66814
	AC022154.7	2.467	1.51687	5.70281	5.94115
	AC022201.5	0.145074	2.51687	2.00237	0.0831726
	AC024560.2	1.73004	0.931905	3.3243	0.0831726
	AC024560.3	8.40246	7.89191	10.1848	10.5579
	AC025171.1	5.60451	5.51687	9.30387	9.2853
	AC025335.1	4.23254	4.73926	7.5798	6.81109
	AC026188.1	6.2536	6.17983	5.97965	4.83806
	AC027612.4	4.60451	4.63235	7.02474	7.22272
	AC027612.6	5.87299	6.14136	6.87274	5.89053
	AC034220.3	10.9756	10.957	13.1859	13.2437
	AC046143.3	2.95243	3.25383	6.1723	2.66814
	AC053503.11	4.60451	4.01937	7.95074	8.23292
	AC053503.4	1.73004	2.25383	6.34222	6.42302
	AC061992.2	6.66864	7.04043	8.59856	8.85796
	AC062029.1	4.467	4.8861	7.24078	7.08317
	AC068282.3	4.84551	4.45547	8.20204	7.95354
	AC068499.10	3.95243	4.17983	0.00237204	5.47549
	AC068533.7	7.36424	7.30694	8.1109	7.56699
	AC069154.4	3.467	3.10183	2.58733	5.4051
	AC072062.1	6.43048	6.28946	7.22154	7.17064
	AC073046.25	5.60451	5.60433	8.7606	9.57903
	AC073218.1	2.14507	1.51687	1.58733	0.0831726
	AC073283.4	9.59216	9.67337	8.47811	8.46688
	AC073342.12	3.95243	4.39134	6.95657	5.99006
	AC073343.13	4.60451	4.93191	5.58733	2.08317
	AC073957.15	2.73004	0.931905	4.64623	5.66814
	AC074117.10	7.7225	7.44761	9.67656	10.4862
	AC074212.6	5.315	5.63235	8.008	7.55078
	AC074391.1	6.393	6.68679	6.84786	5.78361
	AC079135.1	8.08759	8.01405	7.93901	6.81109
	AC079305.8	5.92643	5.65983	1.58733	6.38695
	AC079610.1	2.73004	2.73926	1.00237	0.0831726
	AC079630.4	2.467	2.51687	0.00237204	4.47549
	AC079781.8	3.315	4.10183	6.64623	7.82464
	AC079807.4	3.60451	4.51687	2.3243	5.86453
	AC079922.3	5.09927	4.63235	4.00237	4.60673
	AC083843.1	6.77443	6.63235	2.00237	5.72703
	AC087294.2	8.7817	8.84479	7.75726	7.23292
	AC087491.2	1.14507	0.931905	5.00237	3.78361
	AC090498.1	8.13943	8.194	9.82095	8.73781
	AC090945.1	3.84551	4.78989	6.6748	7.00204
	AC091133.1	6.41186	6.28946	7.58733	6.44072
	AC091729.9	6.18947	6.54662	8.88196	8.87108
	AC091878.1	10.1309	10.0905	10.875	10.7315
	AC092573.2	3.14507	2.93191	5.3243	4.4051
	AC092614.2	4.66864	4.78989	5.73029	4.3311
	AC092620.3	3.84551	2.25383	4.86035	1.08317
	AC092835.2	7.07581	7.20803	9.60042	9.38695
	AC093110.3	5.60451	5.45547	5.39469	5.08317
	AC093323.3	6.66864	6.87442	10.6041	11.193
	AC093375.1	10.6706	10.7133	10.8804	10.8255
	AC093388.3	6.53739	6.47106	7.53375	6.63776
	AC093495.4	3.315	3.8388	6.37741	3.66814
	AC093627.10	1.73004	2.73926	7.22154	5.21246
	AC093627.12	8.315	8.25833	12.0573	11.7688
	AC093627.9	4.393	5.06119	7.44532	7.07186
	AC093642.5	7.73004	7.54662	7.20204	3.08317
	AC093673.5	5.05196	5.17983	8.18228	8.90335
	AC093702.1	2.467	2.73926	6.02474	6.47549
	AC093818.1	4.84551	4.32422	7.2503	4.17064
	AC093838.4	8.07581	8.20337	8.84786	7.48405
	AC093901.1	3.73004	4.51687	6.3243	5.08317
	AC096574.4	3.467	3.10183	3.1723	3.89053
	AC097468.7	4.66864	4.17983	4.58733	4.78361
	AC097532.2	2.95243	3.25383	1.58733	2.66814
	AC097662.2	6.77443	6.89769	7.00237	6.57503
	AC097721.2	9.18125	9.4397	8.23119	8.44072
	AC097724.3	4.89996	4.45547	3.90926	6.49256
	AC098614.2	6.8175	6.90919	10.1785	10.0315
	AC098617.1	11.1895	11.2977	10.2843	10.2034
	AC098820.3	6.77443	7.00872	6.96816	6.72703
	AC098828.2	4.84551	5.28946	5.52593	4.99006
	AC099850.1	5.35453	5.35817	4.86035	3.4051
	AC100830.3	6.43048	5.57576	5.61708	6.5426
	AC104134.2	3.14507	1.93191	5.49423	3.99006
	AC104654.1	5.89996	5.93191	7.54153	7.63007
	AC105760.2	6.85932	6.30694	5.6748	7.13846
	AC107218.3	6.00306	6.16072	4.58733	5.5426
	AC108142.1	5.78893	5.99799	7.80327	8.29749
	AC112229.1	5.92643	6.08165	9.93901	9.38467
	AC113189.5	5.75978	6.14136	9.91376	9.71798
	AC114271.2	3.14507	3.10183	8.64623	7.68309
	AC114765.1	1.73004	3.51687	2.80973	2.4051
	AC115617.2	1.14507	0.931905	3.00237	5.03737
	AC129492.6	5.23254	5.10183	9.35992	8.91922
	AC131056.3	4.53739	5.14136	4.00237	5.7556
	AC136289.1	6.12235	5.48649	0.00237204	3.89053
	AC137723.5	2.467	2.51687	6.63173	4.60673
	AC137932.4	3.84551	2.73926	4.64623	6.69788
	AC137932.6	2.73004	3.39134	6.13166	4.94115
	AC137934.1	1.73004	1.51687	3.1723	2.08317
	AC138517.6	1.73004	2.25383	3.58733	2.89053
	AC141586.5	6.8175	6.63235	9.5798	9.42525
	AC141928.1	3.95243	3.8388	7.68185	7.4051
	AC142472.6	5.393	5.7648	9.40751	8.55485
	AC142528.1	5.09927	5.60433	5.80973	6.89053
	AC144449.1	8.07581	8.18929	9.18725	8.80427
	AC144530.1	5.14507	4.01937	3.1723	2.08317
	AC144652.1	2.95243	3.93191	7.25976	7.34056
	AC145124.2	3.84551	3.39134	6.97965	7.67563
	AC145343.2	2.73004	2.25383	5.55696	4.5426
	AC156455.1	6.02772	5.39134	7.38608	7.68309
	AC159540.1	3.467	2.73926	5.95657	5.03737
	AC226119.5	4.89996	5.21731	6.49423	6.03737
	ACAA1	8.43969	8.4788	9.52789	8.71253
	ACAA2	8.2795	8.4788	6.70281	7.90335
	ACACA	12.5945	12.6675	11.3096	11.6097
	ACACB	9.60246	9.73926	10.0372	10.2631
	ACAD10	9.4142	9.48457	8.94195	7.99606
	ACAD8	6.74499	6.96533	8.64262	8.4968
	ACAD9	8.9748	8.92908	8.95657	8.95045
	ACADM	8.67646	8.63581	8.7606	8.62233
	ACADS	6.66864	6.96533	5.88502	6.4051
	ACADSB	8.81396	8.94033	9.29008	9.65113
	ACADVL	10.4883	10.4913	8.81294	9.38238
	ACAP2	9.93134	9.91204	8.24078	8.28284
	ACAP3	6.84551	7.14136	7.24078	7.07186
	ACAT1	8.68035	8.76796	7.61708	6.99006
	ACAT2	8.6086	8.71327	7.24078	7.98404
	ACBD3	10.5048	10.4066	12.6595	12.6597
	ACBD4	8.47599	8.3413	8.16224	8.01981
	ACBD5	10.0847	10.1155	9.31752	9.47549
	ACBD6	11.1036	11.0766	11.3456	11.6826
	ACBD7	4.393	3.51687	6.71662	3.99006
	ACCS	8.35939	8.3707	8.12649	7.14926
	ACD	7.16744	7.15107	6.04677	5.94115
	ACER2	6.80329	7.11181	9.41388	9.58501
	ACER3	9.91491	9.85226	9.72347	9.68865
	ACIN1	11.5807	11.5585	13.0767	12.9367
	ACLY	13.1561	13.1488	11.7106	11.8021
	ACO1	9.64691	9.60433	7.61708	8.24304
	ACO2	9.52445	9.51875	9.84	10.2342
	ACOT1	5.05196	4.9763	7.83526	8.03737
	ACOT11	7.45796	7.61841	8.18228	6.90335
	ACOT13	10.4001	10.3592	12.4829	12.4141
	ACOT2	6.97796	6.87442	8.07383	6.87759
	ACOT4	2.14507	2.25383	5.00237	6.5426
	ACOT7	8.89662	9.00605	6.95657	6.78361
	ACOT8	6.83157	6.86264	5.13166	4.66814
	ACOT9	9.61878	9.66661	9.46998	9.12483
	ACOX1	9.58179	9.44366	7.97392	7.49256
	ACOX3	8.2692	8.25383	9.36651	9.36162
	ACP1	10.2523	10.1559	8.51412	8.55078
	ACP2	7.315	7.24479	9.31752	8.66814
	ACP6	8.77078	8.72307	8.08452	7.94736
	ACRBP	4.84551	4.25383	7.49423	6.99006
	ACRC	6.3349	6.28946	5.52593	6.21246
	ACSBG2	2.14507	2.93191	0.00237204	2.08317
	ACSF2	8.99994	9.09932	8.31071	8.73781
	ACSF3	9.24047	9.19165	10.557	10.9057
	ACSL1	8.22722	8.05085	6.61708	7.58302
	ACSL3	11.8593	11.8504	11.1953	11.2462
	ACSL4	10.0949	10.1389	8.44946	9.22528
	ACSM3	8.32	8.38312	8.4577	6.87759
	ACSS1	8.70732	8.52062	7.80973	6.90335
	ACSS2	8.97162	8.85077	8.55312	7.93492
	ACTA2	8.10508	8.12666	7.83526	6.10554
	ACTB	14.8689	14.8985	15.1641	15.217
	ACTBP2	6.3349	6.25383	5.61708	5.50944
	ACTG1	15.0456	15.0533	14.8027	15.005
	ACTG1P17	5.53739	5.7648	6.54153	5.03737
	ACTG1P24	2.95243	3.39134	2.3243	6.52612
	ACTL6A	9.11662	9.15591	7.81615	6.63776
	ACTN1	12.2724	12.2684	12.5637	12.51
	ACTN1-AS1	3.73004	3.73926	5.95657	7.14926
	ACTN4	14.0725	14.0674	14.541	14.4808
	ACTR10	8.83157	9.03257	7.89719	6.14926
	ACTR1A	9.58802	9.58296	10.3577	10.6252
	ACTR1B	8.1507	8.06119	7.88502	7.34056
	ACTR2	10.9199	10.9163	10.3676	10.1917
	ACTR3	10.6871	10.6751	9.16476	9.48618
	ACTR3B	8.70349	8.49796	7.92718	7.93492
	ACTR5	7.73753	7.88027	8.25976	8.7198
	ACTR6	8.30998	8.04043	6.70281	6.38695
	ACTR8	7.34475	7.90345	7.29699	8.12757
	ACTRT3	2.95243	3.73926	7.33329	5.47549
	ACVR1	9.84378	9.79764	10.6032	10.4776
	ACVR1B	9.315	9.16313	10.3555	10.1207
	ACVR2A	8.18399	8.31992	9.24316	9.20988
	ACVR2B	9.09927	8.96257	8.23599	9.5178
	ACVR2B-AS1	4.73004	3.8388	6.06846	2.08317
	ACY3	4.78893	3.93191	1.58733	5.4051
	ACYP1	8.35453	8.31561	8.07383	8.73063
	ACYP2	10.6249	10.6263	10.7968	10.1193
	ADA	8.06989	8.32422	7.1922	6.85136
	ADAL	7.57134	7.21731	5.42864	6.76967
	ADAM10	11.6667	11.6431	11.3904	11.423
	ADAM11	5.09927	5.42376	4.3243	6.49256
	ADAM12	8.30998	8.51311	8.09513	8.15999
	ADAM15	8.6086	8.67	7.1922	7.29263
	ADAM17	10.9099	10.9473	11.717	11.5266
	ADAM19	7.37389	7.45547	5.64623	6.273
	ADAM22	7.23254	7.05085	7.4618	7.07186
	ADAM23	9.06692	9.21035	9.65522	9.39379
	ADAM32	8.4212	8.33705	7.62442	8.12757
	ADAM8	6.29482	6.25383	4.3243	3.66814
	ADAM9	12.0832	12.0921	11.0878	11.16
	ADAMTS10	10.6208	10.5901	10.3073	10.5042
	ADAMTS12	8.58802	8.60433	9.64442	9.32158
	ADAMTS13	7.07581	6.93191	6.1922	6.63776
	ADAMTS15	6.467	6.73926	9.0108	8.83806
	ADAMTS16	7.80329	7.78989	7.08983	7.44949
	ADAMTS19	1.73004	0.931905	0.00237204	4.60673
	ADAMTS2	0.145074	1.93191	5.00237	5.12757
	ADAMTS7	6.65287	6.96533	8.0358	7.38695
	ADAMTS8	4.05196	1.51687	7.35992	6.50944
	ADAMTS9	9.19764	9.22423	9.16728	9.75206
	ADAMTS9-AS2	7.1785	7.39134	8.1109	6.86453
	ADAMTSL1	3.84551	2.93191	4.90926	6.71253
	ADAMTSL3	4.467	3.25383	3.1723	0.0831726
	ADAMTSL4	5.8175	5.35817	3.90926	7.3593
	ADAMTSL4-AS1	7.14507	7.27176	7.05765	5.63776
	ADAMTSL5	4.66864	5.14136	6.75726	6.42302
	ADAP2	7.14507	6.7648	8.53375	9.17329
	ADAR	11.3398	11.3097	13.9253	13.7617
	ADARB1	9.00926	9.00605	10.1291	9.64351
	ADAT1	7.92643	7.69346	9.66771	9.92709
	ADAT2	6.80329	7.06119	6.30615	6.7556
	ADCK1	8.32	8.41169	6.15212	6.72703
	ADCK2	7.18947	6.92059	8.78701	9.24304
	ADCK3	8.68035	8.64271	9.32655	9.29992
	ADCK4	9.21116	9.37277	9.94195	9.27052
	ADCY1	8.39774	8.32851	9.70281	9.70156
	ADCY10	5.43048	4.63235	2.3243	3.66814
	ADCY10P1	6.41186	6.47106	4.52593	5.63776
	ADCY3	10.2769	10.3349	10.7045	10.3252
	ADCY5	7.50263	7.4397	7.25976	3.78361
	ADCY6	9.42816	9.28505	9.15212	9.61455
	ADCY7	9.56082	9.54662	10.7911	10.7089
	ADCY9	10.4805	10.5346	12.9416	12.9279
	ADD1	10.5492	10.553	11.1004	10.8994
	ADD2	10.4247	10.3893	10.2855	9.47334
	ADD3	9.63291	9.83277	9.60042	9.6262
	ADGRA2	6.09927	6.06119	8.53375	8.53438
	ADGRA3	10.6147	10.5337	12.0031	12.0846
	ADGRB1	5.60451	6.08165	8.49021	6.71253
	ADGRB2	7.48492	7.47106	9.21426	9.3593
	ADGRB3	2.95243	1.93191	3.58733	3.99006
	ADGRE1	4.05196	3.8388	5.4618	5.12757
	ADGRE5	8.52011	8.43175	8.88502	8.89695
	ADGRF3	5.14507	5.01937	6.57223	7.02569
	ADGRF4	4.78893	4.32422	7.51807	6.79742
	ADGRG1	9.20307	9.12173	10.6686	10.413
	ADGRG2	6.71493	7.11181	5.55696	5.66814
	ADGRG6	12.4888	12.465	11.5425	11.462
	ADGRL1	7.69197	7.56853	9.52201	9.68309
	ADGRL2	10.1785	10.088	12.6269	12.8328
	ADGRL3	4.315	3.8388	3.70281	4.08317
	ADGRV1	5.27436	4.8388	3.70281	4.66814
	ADH5	9.00616	9.11181	6.71662	7.66814
	ADHFE1	7.11086	6.90919	9.64803	7.83806
	ADI1	8.76346	8.89191	8.39898	8.67563
	ADIPOR1	9.8015	9.69843	10.1872	9.62427
	ADIPOR2	10.1757	10.1987	10.9903	10.7207
	ADIRF-AS1	3.14507	3.8388	7.95074	7.13846
	ADK	11.1612	11.1279	10.1057	10.4017
	ADM	8.21654	8.31128	10.1458	10.6097
	ADM2	4.14507	3.93191	7.80327	5.47549
	ADNP	11.3398	11.2667	12.9233	12.7749
	ADNP-AS1	4.14507	4.39134	6.1109	2.89053
	ADNP2	9.46249	9.42175	12.6639	12.6552
	ADO	7.99056	7.93191	11.3654	11.5477
	ADORA1	4.73004	3.93191	3.70281	6.08317
	ADORA2B	8.70349	8.82065	10.0604	10.5999
	ADPGK	9.97003	9.95981	12.1171	11.9196
	ADPRH	3.84551	4.68679	3.4618	6.08317
	ADPRHL1	7.44885	7.49415	7.86035	8.60673
	ADPRHL2	6.77443	6.63235	8.85099	9.18908
	ADPRM	7.53739	7.45547	9.46794	9.12483
	ADRA1B	8.41186	8.28505	9.60042	9.91764
	ADRA1D	7.61268	7.80227	9.82095	9.97799
	ADRA2C	6.05196	5.35817	8.94195	9.34292
	ADRB1	3.315	4.39134	7.87889	6.81109
	ADRM1	9.3175	9.22882	8.34222	8.78361
	ADSL	9.74313	9.79609	8.48619	8.28774
	ADSS	9.65287	9.70998	8.78701	8.16532
	ADSSL1	8.40246	8.55396	8.21183	8.50524
	ADTRP	4.393	4.51687	4.52593	3.08317
	AEBP2	10.3739	10.355	11.4054	11.0533
	AEN	9.12807	9.07911	10.4598	10.8555
	AES	10.6499	10.5503	9.84158	9.97496
	AF001548.5	5.95243	5.81455	7.62442	8.09998
	AF011889.5	4.05196	4.10183	6.73029	6.2531
	AF038458.3	5.73004	5.95427	6.88502	5.72703
	AF121898.3	2.467	2.73926	1.00237	3.4051
	AF127936.9	8.64093	8.6149	8.78045	8.11108
	AF146191.4	6.80329	6.65983	6.95657	7.95969
	AF196970.3	5.75978	5.8388	5.42864	4.4051
	AF196972.3	2.14507	1.93191	5.35992	6.90335
	AFAP1	10.9354	10.964	11.335	10.9161
	AFAP1-AS1	3.315	3.25383	4.52593	5.63776
	AFAP1L1	7.88654	7.82672	7.55696	8.13846
	AFAP1L2	8.5587	8.64958	9.52201	9.69972
	AFF1	11.9252	12.0293	13.9354	13.9301
	AFF4	11.2562	11.2779	13.1435	12.9675
	AFG3L1P	9.25882	9.17746	10.8549	10.2112
	AFG3L2	9.77078	9.74889	10.6363	11.1917
	AFMID	8.05796	7.82672	6.75726	8.17064
	AFTPH	10.2859	10.2323	12.5032	12.745
	AGA	6.97796	7.01937	5.28777	2.4051
	AGAP1	12.5555	12.5514	12.0451	11.8893
	AGAP10P	3.95243	3.93191	5.83526	7.3311
	AGAP12P	4.315	4.17983	2.58733	3.08317
	AGAP2	4.23254	4.93191	7.94489	7.45821
	AGAP2-AS1	6.41186	6.85077	9.45358	9.80256
	AGAP3	9.5114	9.68679	10.673	11.2437
	AGAP4	5.8175	5.32422	6.1109	7.76265
	AGAP6	6.89996	6.92059	8.09513	8.47119
	AGAP9	6.65287	6.35817	9.64983	9.57703
	AGBL1	3.84551	3.10183	3.3243	4.3311
	AGBL2	7.14507	7.11181	7.87274	7.39606
	AGBL3	7.29482	7.17983	6.90926	7.72703
	AGBL4	5.73004	5.81455	6.30615	7.5426
	AGBL5	8.84204	8.88901	8.24555	8.38238
	AGER	5.23254	4.10183	5.1723	3.99006
	AGFG1	12.1401	12.1407	9.7149	9.58302
	AGFG2	8.2536	8.60079	6.60228	7.4319
	AGGF1	9.59834	9.51687	10.1971	9.85466
	AGGF1P2	2.14507	4.25383	5.52593	7.92866
	AGK	9.54168	9.58296	9.62808	9.69604
	AGMAT	6.97796	6.85077	8.5454	7.5178
	AGMO	6.91326	7.08165	5.3243	5.91606
	AGO1	9.35453	9.39543	8.71662	8.78708
	AGO2	11.173	11.2305	11.4255	11.033
	AGO3	10.0308	10.0233	9.10828	9.13846
	AGO4	8.75978	8.70009	10.4096	10.2742
	AGPAT1	8.58802	8.3707	7.30615	7.84472
	AGPAT2	8.25882	8.39951	9.05222	9.76617
	AGPAT3	10.0905	10.1168	11.3974	11.6421
	AGPAT4	8.66471	8.85375	9.39254	9.88892
	AGPAT5	9.72439	9.62539	10.5779	10.5559
	AGPS	10.8051	10.7976	10.3027	10.1759
	AGR2	11.2457	11.1911	9.90926	10.0095
	AGRN	10.5932	10.6245	9.79841	9.22528
	AGT	3.60451	4.10183	6.93311	6.79742
	AGTPBP1	10.3049	10.2651	11.286	11.2157
	AGTR1	6.78893	7.10183	7.36869	7.84472
	AGTRAP	7.93298	7.9763	7.99673	8.44949
	AHCTF1	10.7889	10.6504	12.2384	12.3329
	AHCY	9.52228	9.64615	8.29239	7.52612
	AHCYL1	10.7844	10.889	10.0698	10.1303
	AHCYL2	10.4083	10.3603	10.1394	9.0916
	AHDC1	8.88317	8.94871	11.0678	11.4642
	AHI1	11.1188	11.1205	12.2249	11.8949
	AHNAK	13.3983	13.4148	15.0826	15.0087
	AHNAK2	12.7981	12.7877	16.0393	16.0449
	AHR	7.35453	7.33278	6.75726	7.92238
	AHRR	7.43969	7.45547	9.29469	9.29992
	AHSA1	10.2325	10.3156	10.5425	10.3441
	AHSA2	10.3349	10.3156	11.577	11.5421
	AIDA	8.1507	7.98719	4.64623	6.5426
	AIFM1	9.94274	9.91917	8.6134	9.37779
	AIFM2	9.43969	9.52436	10.726	10.901
	AIG1	9.87809	9.82521	9.58357	9.32158
	AIM1	4.14507	4.9763	7.21183	5.17064
	AIM1L	5.09927	5.60433	8.66771	7.66814
	AIMP1	9.66864	9.57756	10.001	9.8873
	AIMP2	9.28718	9.32851	9.6097	9.22528
	AIP	8.35453	8.44761	7.1922	6.52612
	AJ003147.9	7.69197	7.60433	6.00237	6.69788
	AJ006998.2	7.85932	7.97082	6.34222	7.1166
	AJUBA	5.18947	5.25383	8.1723	8.2176
	AK1	3.467	3.8388	3.3243	3.08317
	AK2	9.315	9.24705	9.25267	9.0916
	AK3	9.92151	9.9899	10.8549	10.59
	AK4	8.4212	8.45547	5.80973	5.50944
	AK5	7.95243	7.82672	6.37741	8.24304
	AK6	7.1785	6.75208	5.95657	6.59097
	AK7	8.79613	8.7648	8.1109	8.95354
	AK8	6.48492	6.70009	5.95657	5.12757
	AK9	6.85932	6.71327	7.4618	6.97799
	AKAP1	9.94597	9.9899	12.7043	12.5272
	AKAP10	10.919	10.8977	12.6978	12.7182
	AKAP11	10.32	10.355	11.6331	11.5503
	AKAP12	13.9212	13.9072	16.0937	15.9862
	AKAP13	12.844	12.8536	13.9971	13.9425
	AKAP3	3.467	4.10183	6.47811	5.36857
	AKAP5	5.84551	5.42376	8.21669	8.93492
	AKAP6	7.78893	7.92626	8.61708	8.83472
	AKAP7	7.66864	8.02466	5.55696	7.92866
	AKAP8	8.9033	8.79918	9.47608	9.0888
	AKAP8L	9.26661	9.28505	9.17979	9.34996
	AKAP9	11.6254	11.515	13.2899	13.4849
	AKIP1	7.47599	7.20803	8.76724	8.6262
	AKIRIN1	8.9033	8.77111	7.64623	7.95969
	AKIRIN2	8.71493	8.56853	8.67126	7.93492
	AKNA	7.7524	7.4397	8.90324	9.61065
	AKR1A1	8.76713	8.80535	7.80973	7.78361
	AKR1B1	11.4816	11.4021	9.90625	9.61845
	AKR1B10	14.8441	14.8786	14.181	13.9894
	AKR1B10P1	7.43048	7.28946	5.2503	4.3311
	AKR1B15	9.1366	9.13403	9.76558	10.215
	AKR1C1	12.3078	12.3001	11.0651	10.9192
	AKR1C2	14.3371	14.3322	13.4878	13.4406
	AKR1C3	13.1908	13.1772	12.0789	12.3222
	AKR1C7P	7.44885	7.29823	7.31526	3.78361
	AKR1C8P	5.35453	5.48649	6.08983	6.44072
	AKR1E2	9.5797	9.61841	10.1748	10.523
	AKT1	9.77261	9.74087	9.4882	9.0944
	AKT2	11.1591	11.1715	11.0157	11.1445
	AKT3	12.3404	12.3105	11.7813	11.8994
	AKTIP	7.63693	7.60433	8.99955	9.27052
	AL022341.3	0.145074	1.93191	2.80973	3.2531
	AL133168.3	6.21116	6.65983	4.1723	3.2531
	AL133493.2	2.14507	2.51687	6.84786	7.68309
	AL135787.1	7.30495	7.48649	8.4577	8.63007
	AL135791.1	5.467	5.45547	6.49423	6.42302
	AL157871.2	2.95243	3.51687	3.80973	5.81109
	AL162759.1	7.43969	7.41572	6.49423	7.49256
	AL163953.2	6.35453	6.23569	6.49423	6.63776
	AL163953.3	9.97321	9.95981	10.6208	10.3778
	AL356053.1	8.41654	8.22192	9.7149	8.79742
	AL591893.1	5.315	4.78989	7.25976	6.47549
	ALAD	7.393	7.36653	7.54153	7.26308
	ALAS1	8.7524	8.3707	6.28777	7.4051
	ALCAM	12.8217	12.8491	12.8537	12.8051
	ALDH16A1	6.53739	6.59012	4.52593	4.99006
	ALDH18A1	9.62687	9.53924	9.49823	8.64542
	ALDH1A1	16.1676	16.1844	14.6787	14.7337
	ALDH1A2	7.05196	6.8861	7.84786	6.76967
	ALDH1A3	6.96525	7.25383	6.34222	7.34056
	ALDH1B1	8.53309	8.3413	11.6079	11.7052
	ALDH1L2	8.05196	8.17508	8.36432	8.57101
	ALDH2	9.28718	9.15832	9.11611	8.77666
	ALDH3A1	13.3268	13.3	12.7964	12.8276
	ALDH3A2	11.476	11.452	11.7514	11.8013
	ALDH3B1	11.7676	11.7585	12.5565	12.648
	ALDH5A1	8.43509	8.47106	8.54927	8.2176
	ALDH6A1	7.86617	8.05603	7.16224	6.94115
	ALDH7A1	9.89327	9.82672	9.04403	9.24304
	ALDH8A1	5.05196	4.57576	4.39469	4.60673
	ALDH9A1	8.91326	8.92908	6.21183	5.50944
	ALDOA	12.3582	12.3277	9.65163	10.3558
	ALG1	7.50263	7.36653	8.10566	8.04317
	ALG10	6.467	6.45547	7.57223	7.80427
	ALG10B	6.92643	6.75208	6.41176	6.12757
	ALG11	7.12235	7.18929	10.2598	10.0315
	ALG12	7.95243	7.97082	10.1971	9.80598
	ALG13	10.532	10.5521	9.87428	9.52196
	ALG14	7.76713	7.85672	7.22154	7.60673
	ALG1L9P	3.84551	4.8861	6.47811	2.4051
	ALG2	8.18947	8.30259	11.3141	11.3674
	ALG3	8.63693	8.85968	8.26916	7.59887
	ALG5	8.52011	8.39951	8.1773	7.5178
	ALG6	7.66864	7.65983	7.51807	6.60673
	ALG8	9.77807	9.71981	8.5454	7.56699
	ALG9	5.14507	5.73926	5.21183	6.21246
	ALKBH1	8.23254	8.32851	9.75224	10.5094
	ALKBH2	7.86617	7.80227	11.0164	11.4051
	ALKBH3	8.12807	8.13648	5.86035	6.76967
	ALKBH4	5.78893	6.28946	9.30615	9.45821
	ALKBH5	10.3918	10.3113	10.8353	11.3784
	ALKBH7	7.14507	7.00872	8.66058	8.13846
	ALKBH8	7.7524	7.57576	8.98251	8.6942
	ALMS1	11.1252	11.1958	13.414	13.321
	ALOX12-AS1	7.7817	7.63926	8.79679	9.06045
	ALOX12B	3.73004	3.63235	3.3243	5.03737
	ALOX12P2	10.0247	10.0417	11.4155	11.3841
	ALOX5	3.14507	4.17983	1.00237	1.08317
	ALPK1	10.1036	10.1667	11.4816	11.1982
	ALPK2	10.867	10.8766	13.298	13.2078
	ALPK3	6.50263	6.47106	8.47405	9.21503
	ALS2	9.73379	9.79609	11.0832	10.6097
	ALS2CL	7.11086	7.00872	7.95657	6.90335
	ALS2CR11	3.73004	2.25383	6.15212	5.03737
	ALS2CR12	5.315	5.78989	6.00237	6.31199
	ALX1	7.44885	7.50933	10.5032	10.4604
	ALX4	6.8175	6.71327	7.59483	7.59887
	ALYREF	9.01544	9.14379	6.37741	7.83806
	AMBRA1	10.7347	10.7703	11.2574	11.3299
	AMD1	9.22722	9.21035	9.40964	8.96276
	AMDHD2	5.89996	5.21731	6.15212	5.47549
	AMER1	7.66077	7.71327	10.3599	9.56295
	AMFR	10.2821	10.1846	8.99955	9.41856
	AMH	7.96525	7.82065	10.436	9.9129
	AMIGO1	4.73004	4.51687	8.2503	5.7556
	AMIGO2	11.7662	11.7914	15.1938	15.1706
	AMMECR1	9.26402	8.9926	7.71662	7.76967
	AMMECR1L	8.75978	8.82672	10.7413	10.8986
	AMN	3.467	4.25383	4.00237	4.17064
	AMN1	8.48046	8.55761	7.75726	6.63776
	AMOTL1	10.7988	10.7157	13.2519	13.069
	AMOTL2	10.4408	10.3328	12.3649	12.5431
	AMPD2	8.09927	8.18457	5.58733	6.06045
	AMPD3	7.59629	7.6801	8.36869	7.83806
	AMY2B	5.315	5.28946	6.1109	4.47549
	AMZ1	3.14507	3.39134	3.3243	3.78361
	AMZ2	9.89996	9.74729	9.55696	9.24052
	AMZ2P1	6.62081	7.23569	8.3243	7.06045
	ANAPC1	9.66667	9.5281	8.66415	9.02275
	ANAPC10	9.15909	9.00605	8.07919	7.56699
	ANAPC11	8.72627	8.75845	8.606	7.83137
	ANAPC13	7.73004	7.30694	8.91825	8.44072
	ANAPC15	8.03989	8.14136	8.30615	8.67563
	ANAPC16	9.9827	9.95843	9.53959	9.21246
	ANAPC2	8.1563	8.16072	9.13936	9.85136
	ANAPC4	8.93298	8.71327	7.97965	8.20211
	ANAPC5	10.0384	9.98854	9.28314	8.30234
	ANAPC7	8.87299	8.79609	10.2715	10.4197
	ANGEL1	8.2536	8.25833	9.44739	9.27793
	ANGEL2	9.48046	9.59368	10.171	10.3558
	ANGPT1	8.13376	8.19869	8.44116	8.16532
	ANGPTL4	6.29482	6.23569	9.4577	9.76967
	ANK1	6.84551	6.14136	8.5062	7.7198
	ANK2	7.62081	7.52436	6.15212	2.4051
	ANK3	9.38587	9.42776	9.7689	9.85136
	ANKAR	8.69197	9.01671	9.5161	8.85796
	ANKDD1A	6.09927	5.54662	7.26916	3.08317
	ANKDD1B	6.8175	6.68679	6.52593	5.44072
	ANKEF1	8.72627	8.86264	10.4842	10.6038
	ANKFY1	10.6813	10.6419	11.6534	11.588
	ANKH	9.97321	9.93893	10.1458	9.85961
	ANKHD1	1.73004	2.25383	5.21183	2.89053
	ANKIB1	11.2769	11.2845	12.2231	12.2198
	ANKK1	4.467	3.8388	6.26916	5.86453
	ANKLE1	3.95243	2.73926	5.86035	6.01391
	ANKLE2	10.5724	10.5848	13.0543	13.2099
	ANKMY1	10.4477	10.4515	11.8957	12.2355
	ANKMY2	9.03989	9.27176	8.4577	8.82801
	ANKRA2	8.21654	8.05603	10.0247	9.09998
	ANKRD1	6.91326	6.87442	8.67833	8.34996
	ANKRD10	10.2705	10.1499	12.0668	11.5994
	ANKRD11	12.6799	12.7204	14.6353	14.6251
	ANKRD12	9.46249	9.44957	12.7623	12.5979
	ANKRD13A	8.46249	8.31128	6.08983	7.50944
	ANKRD13C	9.32747	9.29604	8.63537	8.67936
	ANKRD13D	8.57553	8.60433	9.31526	9.03446
	ANKRD16	8.66864	8.58654	8.05222	8.6905
	ANKRD17	11.9203	11.9206	13.2667	12.8885
	ANKRD18A	9.20577	9.36653	12.1011	11.9979
	ANKRD18B	8.66471	8.55761	10.9456	11.3388
	ANKRD18CP	5.467	5.42376	6.96816	5.63776
	ANKRD2	4.60451	5.14136	5.78373	4.47549
	ANKRD20A1	3.60451	3.10183	4.75726	6.50944
	ANKRD20A11P	7.315	7.13158	9.90776	9.30234
	ANKRD20A4	3.60451	2.25383	5.1723	4.08317
	ANKRD20A5P	9.38348	9.45154	11.2396	11.2008
	ANKRD23	7.76713	7.6801	10.5181	10.522
	ANKRD24	5.75978	5.90919	7.84158	6.34996
	ANKRD26	10.4013	10.4691	11.4892	11.347
	ANKRD27	10.5661	10.4951	11.7333	11.7275
	ANKRD28	11.4754	11.452	12.3514	12.2281
	ANKRD29	8.79253	8.52436	9.29469	9.12209
	ANKRD30A	9.66471	9.74569	11.3389	11.0352
	ANKRD30BL	6.84551	6.71327	3.70281	3.4051
	ANKRD31	6.53739	6.75208	5.28777	4.3311
	ANKRD33B	10.0624	10.0943	12.2063	11.9612
	ANKRD34A	3.60451	3.10183	7.437	6.03737
	ANKRD36	11.1274	11.1468	10.6827	10.5052
	ANKRD36B	9.09636	9.16313	7.99673	8.2176
	ANKRD36C	10.357	10.3707	10.9529	10.6756
	ANKRD40	10.2192	10.1499	13.1607	13.4297
	ANKRD42	7.65287	7.22653	9.24555	8.43632
	ANKRD46	9.28973	9.19635	10.1508	9.99307
	ANKRD49	6.71493	6.54662	9.7606	10.4407
	ANKRD50	9.3349	9.32637	12.4768	12.4031
	ANKRD52	10.2365	10.2334	8.75726	9.30717
	ANKRD54	7.29482	7.32422	9.11351	9.14926
	ANKRD55	3.467	3.51687	6.3243	6.44072
	ANKRD6	8.34965	8.41169	8.75392	8.67563
	ANKRD61	3.14507	2.25383	6.55696	5.5426
	ANKRD9	7.8175	7.79609	9.60042	10.3476
	ANKS1A	9.989	9.98719	10.7573	10.2618
	ANKS1B	8.92315	8.92626	9.14958	9.31919
	ANKS3	8.5797	8.44366	8.67833	8.98404
	ANKS4B	6.50263	6.7774	9.72518	9.99456
	ANKS6	9.82279	9.80996	10.5415	10.215
	ANKUB1	7.467	7.21731	7.48619	7.08317
	ANKZF1	8.45796	8.52062	10.0385	9.30234
	ANLN	10.9668	10.964	10.2312	10.5548
	ANO10	9.93786	9.87295	9.26212	9.53438
	ANO3	1.73004	0.931905	2.00237	0.0831726
	ANO4	5.315	4.8388	6.3243	1.66814
	ANO5	9.48046	9.46524	10.6253	10.8686
	ANO6	11.5026	11.5475	10.0845	11.0272
	ANO7	5.73004	4.9763	5.95657	7.55078
	ANO7P1	4.315	4.10183	5.13166	6.273
	ANO8	7.4212	7.29823	8.98821	9.273
	ANOS1	2.73004	1.93191	4.80973	0.0831726
	ANOS2P	5.35453	5.42376	5.2503	5.99006
	ANP32A	11.1612	11.219	12.46	12.1293
	ANP32B	12.0758	12.1096	14.2461	14.201
	ANP32BP1	1.73004	2.51687	2.3243	2.66814
	ANP32E	10.4614	10.4574	11.954	11.4302
	ANPEP	7.63693	7.59724	8.67126	8.59097
	ANTXR1	12.9486	12.879	13.4832	13.3945
	ANTXR2	5.75978	5.99799	8.3288	8.00799
	ANTXRL	3.84551	4.45547	5.88502	2.4051
	ANXA1	13.0971	13.1206	11.9875	12.2063
	ANXA11	10.855	10.9063	10.0509	10.2779
	ANXA13	9.52878	9.57576	9.91825	9.75206
	ANXA2	13.2454	13.2611	11.8158	11.3921
	ANXA2P2	6.16744	6.27176	4.80973	5.4051
	ANXA3	9.56924	9.54662	8.1723	8.76265
	ANXA4	12.8928	12.856	12.1922	12.2938
	ANXA5	10.6958	10.7067	9.59483	9.34292
	ANXA6	9.17574	9.29823	7.80327	9.01981
	ANXA7	9.59009	9.60079	6.75726	7.83137
	ANXA8	6.12235	6.23569	7.76392	7.20211
	ANXA8L1	11.1022	11.0398	13.1344	13.134
	AOAH	4.05196	4.51687	0.00237204	5.12757
	AOC2	5.97796	5.73926	6.52593	7.59887
	AOC3	4.78893	3.63235	4.3243	6.31199
	AP000251.3	2.467	3.10183	1.00237	4.08317
	AP000295.9	2.467	2.51687	7.87889	7.1917
	AP000304.12	5.43048	5.32422	6.74384	5.5426
	AP000432.1	2.14507	3.51687	3.1723	4.17064
	AP000439.3	3.467	3.8388	6.89719	6.1917
	AP000442.1	4.23254	4.57576	4.64623	4.94115
	AP000472.2	3.467	4.25383	5.08983	1.08317
	AP000487.5	8.13376	8.11181	8.42022	8.56295
	AP000662.4	8.08759	8.194	9.79679	9.66249
	AP000695.4	5.63693	5.28946	4.70281	6.3311
	AP000704.5	4.78893	4.78989	5.4618	5.2531
	AP000769.1	5.05196	5.10183	5.35992	2.4051
	AP001062.7	3.95243	4.32422	5.3243	7.1917
	AP001065.15	5.00306	5.25383	7.69586	7.55078
	AP001258.4	5.84551	5.48649	7.71662	7.34056
	AP001347.6	9.24836	9.16313	10.7123	10.152
	AP001432.14	6.37389	6.78989	6.94489	7.76265
	AP001462.6	2.73004	3.25383	5.58733	4.47549
	AP001628.6	6.65287	6.98719	7.2503	8.34527
	AP002884.2	4.315	4.9763	5.00237	6.03737
	AP003068.18	3.60451	4.17983	4.64623	5.03737
	AP003068.23	5.78893	5.86264	5.88502	5.36857
	AP003419.11	6.315	6.47106	6.37741	6.23292
	AP003900.6	9.30998	9.34765	10.2831	9.98102
	AP006222.2	3.84551	4.32422	0.00237204	1.08317
	AP006621.5	7.5797	7.38312	10.0136	9.569
	AP006621.8	6.97796	7.07146	6.2503	7.5178
	AP1AR	8.56714	8.57576	8.68537	8.04317
	AP1B1	8.94597	8.93472	8.92124	8.6905
	AP1G1	10.7225	10.7774	11.5289	11.8013
	AP1G2	9.15909	9.21268	8.52593	8.65303
	AP1M1	9.18399	9.1727	9.34667	9.60869
	AP1M2	6.60451	6.40764	5.64623	6.29263
	AP1S1	7.87299	8.09681	7.07919	5.99006
	AP1S2	7.92643	7.40764	4.80973	4.83806
	AP1S3	9.59009	9.44563	7.83526	8.04896
	AP2A1	9.94597	10.0034	8.13166	8.89374
	AP2A2	10.6509	10.628	11.1489	11.231
	AP2B1	11.7817	11.8096	10.2855	9.83639
	AP2M1	10.3894	10.4545	9.72005	8.77317
	AP2S1	8.5114	8.44366	7.00237	6.94115
	AP3B1	11.2627	11.3349	11.2282	11.0874
	AP3B2	4.66864	5.06119	5.08983	6.14926
	AP3D1	11.0007	11.0456	11.4746	11.5359
	AP3M1	9.21116	9.26953	7.0136	6.31199
	AP3M2	8.5797	8.71981	10.0399	10.1493
	AP3S1	8.73753	8.80842	6.1109	5.81109
	AP3S2	7.84551	7.72632	4.52593	5.08317
	AP4B1	6.69966	6.72632	8.39469	8.4096
	AP4E1	9.61675	9.58116	9.14958	9.28774
	AP4M1	6.315	6.64615	8.95366	8.5426
	AP4S1	8.09927	8.13648	8.69237	7.92866
	AP5B1	7.52878	7.4397	10.5732	10.456
	AP5M1	8.57553	8.67337	10.1996	9.569
	AP5S1	7.05196	7.28946	9.02474	8.01391
	AP5Z1	7.73753	7.51687	8.33776	8.57101
	APAF1	9.13092	9.19869	7.80973	7.89695
	APBA1	5.27436	5.32422	2.58733	7.3311
	APBA2	9.32995	9.31345	10.8447	10.6803
	APBA3	6.467	6.17983	8.95366	8.45821
	APBB1	7.83856	7.83277	9.35992	9.14116
	APBB1IP	7.76713	7.66661	7.2785	7.74851
	APBB2	10.1826	10.1559	10.6143	10.3743
	APBB3	5.73004	5.93191	5.93311	4.89053
	APC	9.30998	9.37277	8.1368	7.58302
	APC2	5.27436	4.9763	8.69586	8.10554
	APCDD1L-AS1	2.95243	3.8388	5.39469	6.31199
	APEH	8.74499	8.82975	7.22154	8.44072
	APEX1	10.346	10.3392	10.5589	10.5538
	APEX2	8.2692	8.07656	10.2033	9.94736
	APH1A	8.09927	8.05603	8.437	7.99006
	APH1B	8.82103	8.90345	9.19466	9.50944
	API5	10.0505	10.3296	11.0351	11.022
	APIP	9.89159	9.90775	9.58357	10.0874
	APLF	9.04292	8.93753	9.42444	9.12209
	APLP1	8.49822	8.48265	7.0358	7.62233
	APLP2	11.7482	11.7453	12.0399	12.159
	APMAP	10.2614	10.2729	10.3232	10.3144
	APOBEC3C	6.23254	5.86264	8.51807	7.64542
	APOBEC3D	5.18947	4.68679	1.00237	5.57503
	APOBR	2.95243	0.931905	5.2503	3.89053
	APOC1	6.52011	6.57576	7.639	7.12757
	APOE	5.60451	5.21731	7.73029	7.22272
	APOH	7.01544	7.17983	5.39469	5.44072
	APOL1	5.8175	5.78989	8.69586	9.51571
	APOL2	7.29482	7.29823	9.39254	9.34527
	APOL6	7.35453	7.58296	10.1547	10.8204
	APOLD1	8.02772	8.11678	8.92718	8.34527
	APOM	3.73004	3.8388	5.4618	2.89053
	APOO	8.29989	8.36653	6.52593	5.72703
	APOOL	9.36666	9.2762	8.38608	7.32158
	APP	13.1325	13.1382	12.2381	12.4421
	APPBP2	10.1812	10.2906	10.708	10.524
	APPL1	9.32249	9.21731	8.66058	9.273
	APPL2	10.052	10.0676	11.3192	11.3186
	APRT	8.62081	8.49796	6.75726	6.31199
	APTR	7.18947	7.32422	7.70281	7.98404
	APTX	10.6529	10.6462	9.4618	9.76617
	AQP11	5.43048	5.42376	6.21183	6.45821
	AQP3	7.36424	7.55396	7.36869	8.43632
	AQP4-AS1	6.21116	6.19869	6.63173	8.24304
	AQP7	5.05196	5.71327	5.49423	5.57503
	AQR	11.1983	11.184	10.4255	10.8522
	AR	11.1036	11.0924	12.7596	12.7957
	ARAF	8.81396	8.96257	9.83684	9.08035
	ARAP1	10.0802	10.0956	8.51412	8.92866
	ARAP2	6.77443	6.67337	7.24078	7.06045
	ARAP3	8.61268	8.43573	10.2264	10.4341
	ARCN1	10.0444	10.0842	9.55119	10.1917
	AREG	9.08759	9.0943	8.68185	8.42747
	AREL1	9.64691	9.66661	10.0427	10.1439
	ARF1	10.7853	10.7616	9.06307	8.97799
	ARF4	9.53524	9.49605	8.03028	7.6606
	ARF4-AS1	4.467	4.8861	3.3243	5.12757
	ARF5	7.91326	7.8861	4.1723	6.31199
	ARF6	9.96046	9.91062	14.1959	14.1971
	ARFGAP1	9.10218	9.10183	11.3107	11.2699
	ARFGAP2	8.36424	8.32851	6.26916	6.4051
	ARFGAP3	8.32	8.40358	4.3243	6.1917
	ARFGEF1	11.1266	11.131	11.1148	10.6747
	ARFGEF2	10.9008	10.8846	9.60414	9.46904
	ARFGEF3	8.84204	8.83277	9.64983	10.268
	ARFIP1	9.51358	9.46718	7.80327	9.24304
	ARFIP2	8.75978	8.72307	9.47608	8.9129
	ARFRP1	7.62889	7.59012	7.75726	4.2531
	ARGLU1	10.6329	10.6184	12.3158	12.2227
	ARHGAP1	9.06095	9.00068	9.13423	8.00204
	ARHGAP10	9.53524	9.55579	9.2045	7.58302
	ARHGAP11A	10.0505	10.1316	12.8555	13.0132
	ARHGAP11B	10.8924	10.9445	11.8289	11.591
	ARHGAP12	11.3156	11.3237	13.082	13.3029
	ARHGAP15	7.2536	6.89769	6.21183	6.29263
	ARHGAP17	10.2872	10.2817	10.3588	10.4776
	ARHGAP18	10.5352	10.4875	9.84943	10.4286
	ARHGAP21	11.4614	11.4278	14.081	14.3562
	ARHGAP22	9.11086	9.10932	9.88807	9.67376
	ARHGAP23	9.94921	9.98039	11.0337	11.2993
	ARHGAP24	10.5828	10.5694	10.5012	10.4989
	ARHGAP25	6.52011	6.80227	7.50222	7.94736
	ARHGAP26	13.1716	13.1853	13.499	13.7357
	ARHGAP27	8.36908	8.37485	8.49021	8.40059
	ARHGAP29	10.2821	10.3113	12.2601	11.7587
	ARHGAP31	6.74499	6.71327	7.65342	8.13302
	ARHGAP31-AS1	4.315	4.10183	6.23119	5.81109
	ARHGAP32	10.6735	10.554	12.0247	11.6535
	ARHGAP33	6.65287	6.87442	7.73029	7.57503
	ARHGAP35	11.9326	11.9722	14.4126	14.4049
	ARHGAP39	9.1366	9.20337	10.5454	10.7378
	ARHGAP4	6.37389	6.59012	6.93311	6.44072
	ARHGAP42	10.5682	10.5567	9.36869	9.04317
	ARHGAP44	8.4938	8.41572	7.45358	7.7198
	ARHGAP45	4.23254	5.01937	6.35992	4.99006
	ARHGAP5	11.8109	11.7372	14.1569	14.1302
	ARHGAP5-AS1	5.92643	5.78989	10.3511	10.4647
	ARHGDIA	10.5417	10.4855	12.5632	12.5597
	ARHGDIG	3.60451	3.73926	2.3243	3.08317
	ARHGEF1	10.3727	10.3487	11.407	11.4915
	ARHGEF10L	9.10508	9.07146	9.12391	8.55891
	ARHGEF11	10.6309	10.6332	10.1355	10.2693
	ARHGEF12	11.5492	11.5388	12.6642	12.747
	ARHGEF16	6.78893	6.67337	7.92718	6.74138
	ARHGEF17	9.14507	9.11678	11.438	11.6199
	ARHGEF19	5.78893	5.68679	3.80973	7.01391
	ARHGEF2	9.76162	9.7774	9.72689	9.91131
	ARHGEF25	7.13376	6.73926	6.49423	5.50944
	ARHGEF26	8.59216	8.53924	9.15466	9.4096
	ARHGEF26-AS1	5.69966	5.71327	3.70281	4.08317
	ARHGEF28	12.4287	12.4814	11.7028	11.3329
	ARHGEF3	9.94436	10.0404	10.5967	10.4241
	ARHGEF37	6.73004	6.59012	5.73029	6.87759
	ARHGEF39	7.315	7.13158	9.62442	8.61845
	ARHGEF4	7.48492	7.59724	9.41388	9.57302
	ARHGEF40	8.67646	8.60079	10.6208	10.6397
	ARHGEF5	4.05196	4.25383	6.28777	7.20211
	ARHGEF7	9.86275	9.95843	9.53765	10.0198
	ARHGEF9	9.85932	9.94732	9.78209	9.86781
	ARID1A	11.3144	11.3545	13.4994	13.5157
	ARID1B	12.0338	11.9736	12.9752	12.974
	ARID2	11.3062	11.2723	12.5069	12.5367
	ARID3A	8.05196	7.8861	9.20939	9.47334
	ARID3B	7.40246	7.62539	7.46998	7.28284
	ARID4A	9.84725	9.83428	11.7307	11.3847
	ARID4B	11.2398	11.2397	12.5119	12.2742
	ARID5A	5.467	5.39134	6.58733	7.77666
	ARID5B	8.7524	8.73604	10.5181	10.8654
	ARIH1	11.4362	11.4691	11.3147	11.6373
	ARIH2	9.76896	9.7774	11.5052	11.0161
	ARIH2OS	3.14507	3.51687	5.90926	7.0944
	ARL1	8.95243	9.01139	6.39469	7.36857
	ARL10	4.05196	4.73926	5.78373	4.89053
	ARL13B	8.96525	8.8948	10.8987	10.4264
	ARL14	2.14507	2.93191	7.6097	7.85796
	ARL14EP	8.22189	8.47106	10.0925	10.4947
	ARL15	11.0978	11.1087	10.1872	9.63968
	ARL16	7.43969	7.48649	9.09777	8.8873
	ARL17B	6.12235	5.81455	5.3243	6.06045
	ARL2	0.145074	1.93191	4.4618	5.69788
	ARL2BP	8.48937	8.48265	8.37741	8.81788
	ARL3	9.14225	9.26058	8.7606	9.63007
	ARL4A	7.00306	7.29823	10.2396	10.6204
	ARL4C	9.20847	9.24252	12.5237	12.4305
	ARL4D	6.07581	5.95427	10.2479	10.0605
	ARL5A	7.92643	7.99799	6.1723	5.78361
	ARL5B	8.55022	8.5649	7.2785	7.53438
	ARL6	7.4212	7.56126	6.99106	6.36857
	ARL6IP5	8.89327	8.78989	10.6171	10.7378
	ARL6IP6	9.45114	9.46134	8.25976	7.3593
	ARL8A	8.23783	8.16072	7.46998	5.78361
	ARL8B	9.69582	9.75527	9.27617	8.23292
	ARL9	3.84551	3.63235	5.75726	6.06045
	ARMC1	9.27178	9.46912	9.84158	9.37779
	ARMC10	8.65287	8.66322	5.75726	7.01391
	ARMC2	8.04594	8.09681	8.96816	9.12483
	ARMC4	2.14507	1.51687	3.00237	0.0831726
	ARMC5	5.75978	6.06119	9.62991	9.31199
	ARMC6	7.23254	7.16072	5.93311	6.4051
	ARMC7	8.1785	8.16072	11.0805	10.9681
	ARMC8	9.66667	9.68512	9.84472	10.1786
	ARMC9	9.4212	9.51687	8.99106	9.80085
	ARMCX3	8.52011	8.46718	10.0427	10.3347
	ARMCX4	7.48492	7.52436	7.71662	8.24808
	ARMCX5-GPRASP2	9.21922	9.1143	9.60228	9.93023
	ARMCX6	6.02772	6.51687	8.90926	9.86125
	ARMT1	8.02772	7.89769	7.45358	7.49256
	ARNT	9.73191	9.73926	6.93311	8.31199
	ARNT2	10.2769	10.3655	9.19466	9.58898
	ARNTL	8.3349	8.47106	6.42864	6.92866
	ARNTL2	9.34475	9.42376	9.33776	9.62233
	ARPC1A	9.8015	9.71327	8.02474	8.17593
	ARPC1B	8.88991	8.95704	7.54153	7.77666
	ARPC2	10.3942	10.3285	10.0964	9.56699
	ARPC3	7.1563	7.22653	7.20204	8.14387
	ARPC5	9.09052	9.15591	9.82574	9.89856
	ARPC5L	7.91326	8.06119	9.65163	9.86125
	ARPP19	10.8628	10.948	9.85099	9.37779
	ARRB1	10.346	10.4574	11.0725	11.1111
	ARRB2	10.0565	10.0339	8.99673	9.38009
	ARRDC1-AS1	6.92643	6.7774	9.45564	9.77317
	ARRDC2	8.85588	8.9926	10.9183	11.0301
	ARRDC3	8.45341	8.59368	8.95947	9.41185
	ARRDC3-AS1	7.315	7.27176	7.33329	6.55891
	ARRDC4	6.09927	6.4397	8.16224	9.20988
	ARSA	6.83157	6.90919	8.15212	7.97192
	ARSB	9.18125	9.23569	8.77056	8.90654
	ARSD	9.00926	9.0273	11.4354	10.8678
	ARSE	9.19764	9.12912	9.79516	9.83137
	ARSG	8.14507	8.08165	8.57223	8.70522
	ARSI	4.95243	4.57576	8.31526	7.7556
	ARSJ	8.7524	8.83579	11.3577	11.0439
	ARSK	7.61268	7.44761	8.74046	8.26308
	ARTN	2.14507	3.25383	6.90926	6.49256
	ARV1	8.77443	8.58654	11.2878	11.109
	ARX	5.95243	5.57576	7.69586	7.63007
	ASAH1	10.3225	10.4407	10.2878	10.7243
	ASAH2B	6.07581	6.23569	7.80327	7.44949
	ASAP1	12.9894	12.964	12.6315	12.6868
	ASAP2	11.1757	11.105	10.5864	10.7342
	ASAP3	7.55447	7.61139	6.58733	5.94115
	ASB1	8.82455	8.65983	9.18228	8.87434
	ASB13	7.4212	7.62539	10.0832	9.39832
	ASB16	2.467	2.51687	5.78373	1.66814
	ASB16-AS1	7.97796	8.28505	9.62076	10.2456
	ASB3	6.71493	6.40764	6.60228	1.08317
	ASB4	6.57134	6.85077	7.96237	7.63007
	ASB6	7.24311	7.50176	10.7862	10.671
	ASB7	9.27178	9.38929	12.1512	12.075
	ASB8	7.07581	7.27176	9.44532	10.0005
	ASB9	8.08759	8.24024	8.03028	7.94115
	ASCC1	10.1633	10.2357	9.52985	9.80085
	ASCC2	9.09927	9.05085	8.81615	8.14387
	ASCC3	10.8446	10.9403	10.7209	11.2163
	ASF1A	7.05196	7.13158	7.45358	6.85136
	ASF1B	7.00306	7.33278	6.88502	5.3311
	ASGR1	5.467	5.28946	6.95657	5.94115
	ASH1L	11.9087	11.9608	14.4462	14.4033
	ASH1L-AS1	4.05196	3.73926	6.55696	7.38695
	ASH2L	8.75978	8.85672	8.4618	7.83806
	ASIC1	7.01544	7.33278	4.70281	6.82464
	ASIC2	6.41186	6.35817	7.14192	6.92866
	ASIC3	6.44885	6.16072	7.66058	6.66814
	ASIC4	4.05196	4.8861	3.00237	4.08317
	ASL	7.78893	7.55396	7.68887	6.85136
	ASMTL	2.14507	1.51687	0.00237204	2.89053
	ASNA1	7.91326	8.08165	6.28777	6.87759
	ASNS	9.43279	9.44563	7.83526	7.21246
	ASNSD1	8.08759	8.24024	11.1323	11.1097
	ASPH	12.5245	12.5115	12.0614	11.7827
	ASPHD1	7.5797	7.58296	9.47811	9.47549
	ASPHD2	3.73004	3.73926	7.07919	5.2531
	ASPM	11.6539	11.5852	12.9383	12.7666
	ASPSCR1	8.76713	8.81455	8.47811	8.63776
	ASRGL1	6.83157	6.98719	5.61708	8.23292
	ASS1	8.4212	8.50555	8.0136	6.97799
	ASTE1	5.69966	5.35817	7.1922	6.87759
	ASTN2	9.96844	9.99934	10.1381	10.4418
	ASUN	8.86959	8.95427	8.47811	9.43852
	ASXL1	10.8524	10.8955	12.5869	12.6926
	ASXL2	11.3231	11.399	13.4279	13.5155
	ATAD1	10.055	10.0482	8.31978	8.74495
	ATAD2	10.7403	10.7907	9.71662	10.2877
	ATAD2B	10.5555	10.5281	11.2586	11.2724
	ATAD3A	7.24311	7.48649	6.97965	7.83137
	ATAD5	9.87299	9.87735	11.684	11.7987
	ATAT1	7.37389	7.01937	4.95657	5.69788
	ATE1	11.2152	11.1775	10.1226	10.5406
	ATE1-AS1	5.393	4.8388	6.61708	3.4051
	ATF1	9.2692	9.27398	10.4972	10.2034
	ATF2	10.5352	10.554	7.3511	8.91922
	ATF3	6.37389	6.42376	6.89719	7.99606
	ATF4	10.3847	10.4258	10.8265	10.9871
	ATF5	6.66864	6.8861	9.12391	9.2531
	ATF6	10.406	10.3995	10.8526	10.8849
	ATF6B	9.02466	9.09178	8.51017	7.7198
	ATF7	3.60451	3.10183	4.86035	2.08317
	ATF7IP	10.1854	10.1858	10.6597	11.4413
	ATF7IP2	9.69004	9.66831	10.297	9.71435
	ATG10	10.8662	10.7695	10.474	10.6896
	ATG101	7.78893	7.63235	9.44116	9.2531
	ATG12	9.38348	9.36862	9.54927	9.71435
	ATG13	9.48492	9.49605	9.27384	9.38923
	ATG14	8.76713	8.70998	9.28314	8.76967
	ATG16L1	10.0262	9.93613	9.49623	9.45604
	ATG16L2	8.20577	8.08165	7.88502	7.24304
	ATG2A	8.08759	8.33278	7.6097	8.10554
	ATG2B	10.0758	10.1168	11.3016	11.0286
	ATG3	8.88991	8.94313	9.47811	8.78708
	ATG4A	6.43048	6.16072	9.03855	8.86125
	ATG4B	9.01852	9.08165	9.29929	8.6905
	ATG4C	8.05796	8.22192	8.75726	7.81788
	ATG4D	6.16744	5.90919	2.00237	4.72703
	ATG5	7.83157	7.78365	9.46794	9.12757
	ATG7	10.6329	10.7124	9.57223	9.48405
	ATG9A	8.85243	8.65642	7.53375	8.65682
	ATHL1	7.96525	7.75208	10.6417	10.2755
	ATIC	10.7282	10.8092	9.70628	9.74851
	ATL1	7.07581	6.92059	9.01918	7.3593
	ATL2	10.7616	10.6843	11.224	11.4313
	ATL3	10.5255	10.5103	9.12908	9.99606
	ATM	11.0669	11.1248	10.5338	9.96122
	ATMIN	9.17574	9.14622	12.2444	11.9806
	ATN1	10.7149	10.7288	12.3019	12.3411
	ATOH8	7.91326	7.89191	9.35552	8.45821
	ATOX1	7.57134	7.72632	6.37741	7.0944
	ATP10A	9.21385	9.23797	10.0685	9.48192
	ATP10D	7.11086	7.00872	8.40325	8.60281
	ATP11A	10.3237	10.3728	10.9558	10.9968
	ATP11B	9.32747	9.35397	8.35992	8.78708
	ATP11C	9.7561	9.76953	8.05222	8.02569
	ATP13A1	8.30998	8.58654	5.95657	6.01391
	ATP13A2	7.29482	7.39134	5.75726	5.50944
	ATP13A3	10.4013	10.4486	8.48215	8.26308
	ATP1A1	10.4591	10.4922	8.21669	8.79053
	ATP1A1-AS1	7.65287	7.89769	8.37306	9.04607
	ATP1A3	5.09927	5.42376	5.42864	3.66814
	ATP1B1	11.6464	11.5613	12.0799	11.9662
	ATP1B3	10.7898	10.7592	9.70108	9.73243
	ATP23	5.84551	5.8388	5.83526	5.91606
	ATP2A1	5.05196	4.8861	5.61708	2.08317
	ATP2A1-AS1	4.467	4.39134	7.6097	7.2531
	ATP2A2	12.8815	12.8647	12.5815	12.4725
	ATP2A3	7.66077	7.78989	8.81936	9.0916
	ATP2B1	12.2135	12.1899	12.8357	12.9255
	ATP2B4	9.50921	9.54477	11.1698	11.2593
	ATP2C1	10.1633	10.1963	9.57033	9.61845
	ATP2C2	2.73004	3.8388	5.00237	5.17064
	ATP5A1	10.7159	10.7529	7.99106	8.4051
	ATP5B	11.587	11.6193	8.74721	9.36162
	ATP5C1	10.1408	10.1822	8.1004	7.47549
	ATP5D	8.59216	8.60079	8.56079	8.33584
	ATP5E	10.325	10.2862	9.45564	9.51153
	ATP5F1	8.71493	8.61841	7.66771	6.5426
	ATP5F1P5	0.145074	0.931905	8.06846	6.36857
	ATP5G1	8.58802	8.66322	1.58733	6.23292
	ATP5G2	10.184	10.1462	7.66771	8.18646
	ATP5G3	8.71113	8.75208	6.78373	4.47549
	ATP5H	9.91656	9.84778	9.32655	9.27052
	ATP5I	8.66077	8.56126	8.75392	8.3593
	ATP5J	8.85243	8.82065	8.74384	9.00204
	ATP5L	8.9748	9.19165	7.35992	8.44072
	ATP5S	8.17298	8.06633	7.78373	6.99006
	ATP5SL	9.32747	9.23797	10.0038	10.156
	ATP6AP1	8.76346	8.70998	7.08983	7.20211
	ATP6AP1L	7.43969	7.29823	8.98821	7.98404
	ATP6AP2	9.24311	9.24479	5.21183	7.61455
	ATP6V0A1	10.2484	10.1595	7.54153	7.74138
	ATP6V0A2	9.06989	9.02466	6.78373	6.82464
	ATP6V0D1	8.1563	8.27176	6.55696	6.55891
	ATP6V0E1	9.3472	9.51499	11.1648	10.7243
	ATP6V0E2	7.36424	6.92059	7.89112	6.83806
	ATP6V0E2-AS1	5.09927	5.06119	7.26916	7.98404
	ATP6V1A	9.35209	9.39543	6.84786	7.37779
	ATP6V1B1	8.03989	8.25383	5.28777	8.1917
	ATP6V1B2	8.20577	8.35397	6.92124	6.96582
	ATP6V1C1	9.50263	9.51687	9.1004	8.83806
	ATP6V1D	8.66077	8.58296	7.6748	8.39606
	ATP6V1E1	9.13943	9.10183	7.69586	8.6905
	ATP6V1E2	9.02159	8.97082	11.7527	11.4336
	ATP6V1F	9.34965	9.23797	9.91227	10.0065
	ATP6V1G1	9.02772	8.9926	8.23599	8.0944
	ATP6V1G2	2.467	0.931905	4.86035	7.44072
	ATP6V1H	8.89327	9.00872	8.42444	9.27793
	ATP7A	9.23254	9.36236	10.1317	10.4006
	ATP7B	7.86617	7.6801	8.52593	9.0916
	ATP8A2	1.73004	3.25383	1.58733	0.0831726
	ATP8B1	9.99526	9.9667	9.53375	8.79398
	ATP8B2	8.53739	8.41975	9.11872	9.57302
	ATP8B3	6.83157	6.82672	6.54153	6.42302
	ATP8B4	7.68423	7.79609	8.15212	7.87759
	ATP8B5P	5.63693	5.32422	7.28777	5.17064
	ATP9A	10.458	10.4855	11.2002	11.5594
	ATP9B	10.2206	10.0778	10.7648	10.4051
	ATPAF1	9.17298	8.89769	10.3299	9.50524
	ATPAF2	8.03382	8.30694	7.93901	9.04317
	ATPIF1	9.37389	9.27176	9.35552	10.1
	ATR	10.9843	10.9234	11.5934	10.4989
	ATRAID	9.315	9.21731	10.331	10.172
	ATRIP	7.11086	7.17031	7.95074	8.29749
	ATRN	11.1458	11.2442	11.5774	11.631
	ATRNL1	4.53739	4.9763	3.70281	6.68309
	ATRX	12.3648	12.387	14.203	14.2045
	ATXN1	11.0602	11.1607	10.8873	10.7025
	ATXN10	11.6968	11.6564	11.186	10.5477
	ATXN2	11.4894	11.5318	10.2797	10.2865
	ATXN2L	10.7045	10.7092	10.0738	9.6868
	ATXN3	9.56924	9.46329	8.72689	8.0944
	ATXN7	10.0414	10.0943	10.5732	10.4219
	ATXN7L1	10.8342	10.8115	10.2762	10.3535
	ATXN7L2	4.84551	4.39134	5.1723	7.10554
	ATXN7L3	9.14507	9.09178	10.8273	11.1647
	ATXN7L3B	8.89327	9.21499	12.2671	12.2166
	AUH	10.5352	10.5685	10.3936	9.81109
	AUNIP	6.18947	6.57576	8.86656	7.85136
	AUP1	10.1563	10.1786	8.85724	9.92395
	AURKA	9.61675	9.60433	9.98964	10.0547
	AURKAIP1	8.78532	8.8176	10.9264	10.9427
	AURKB	8.96844	8.80535	8.55312	7.95354
	AUTS2	12.0147	11.9501	11.6919	11.6997
	AVEN	9.35696	9.43772	9.27384	7.94736
	AVIL	7.5797	7.55396	5.90926	7.00204
	AVL9	11.333	11.2906	10.4822	10.9271
	AVPI1	9.4938	9.70834	12.3408	11.8077
	AXIN1	9.63893	9.59012	11.7341	11.9157
	AXIN2	6.85932	7.01937	8.41176	8.13846
	AXL	11.2595	11.2538	11.1207	10.3961
	AZI2	9.18947	9.27176	10.3209	10.1917
	AZIN1	10.1702	10.0247	8.42022	8.29263
	AZIN1-AS1	9.24574	9.40966	9.06577	9.47119
	AZU1	5.53739	5.32422	6.06846	5.21246
	B2M	9.44199	9.42175	9.22154	9.42525
	B3GALNT2	9.20847	9.08419	8.89416	7.38695
	B3GALT4	3.73004	4.32422	8.0136	8.48405
	B3GALT6	6.68423	6.89769	10.7422	11.3072
	B3GAT3	7.71493	7.72632	8.1109	7.90972
	B3GLCT	7.87978	7.81455	9.50022	8.91606
	B3GNT2	8.37389	8.38723	11.2106	11.4825
	B3GNT3	7.09927	7.13158	10.0631	9.82801
	B3GNT4	4.315	3.93191	6.15212	5.17064
	B3GNT5	6.96525	6.78989	8.68887	9.31199
	B3GNT7	4.60451	4.9763	2.3243	6.44072
	B3GNT9	7.1563	7.06119	9.58169	9.32635
	B3GNTL1	8.28973	8.28505	8.1368	8.41409
	B4GALNT1	9.1785	9.17031	10.91	10.6644
	B4GALNT3	5.14507	5.25383	7.24078	6.95354
	B4GALNT4	7.4938	7.41572	8.57602	9.31679
	B4GALT1	11.7211	11.7581	11.5264	11.6111
	B4GALT2	7.57134	7.56853	9.08718	9.38238
	B4GALT3	7.44885	7.37485	6.95657	5.63776
	B4GALT4	11.4374	11.3903	13.4367	13.4367
	B4GALT4-AS1	4.467	3.8388	3.4618	4.2531
	B4GALT5	11.027	11.0981	12.7149	12.7004
	B4GALT6	8.40717	8.33278	8.85724	9.17064
	B4GALT7	7.74499	7.653	9.92718	9.70705
	B4GAT1	7.16744	7.39134	11.233	11.3576
	B9D1	9.21385	9.30041	8.53375	8.42302
	B9D2	6.62081	6.57576	8.6748	7.84472
	BAALC-AS1	5.35453	5.42376	3.90926	4.08317
	BAAT	7.95243	7.81455	10.3366	10.3961
	BACE1	7.87299	7.64615	9.40964	9.15731
	BACE1-AS	6.09927	6.39134	4.75726	5.7556
	BACE2	9.34475	9.32422	9.49823	9.92395
	BACH1	10.3739	10.3455	11.1057	11.1858
	BACH2	6.74499	6.48649	7.61708	7.81788
	BAD	7.79613	7.70009	8.35992	7.39606
	BAG1	9.69966	9.7247	9.70628	9.65113
	BAG2	8.87299	8.93753	8.99673	9.67936
	BAG3	10.1109	10.0167	11.9164	11.975
	BAG4	8.70349	8.69678	11.522	11.7784
	BAG5	9.13376	9.07146	12.5311	12.5571
	BAG6	9.8576	9.95981	8.16224	8.82126
	BAHCC1	9.6309	9.66153	11.8938	12.0944
	BAHD1	7.12235	7.31561	9.08452	9.12483
	BAIAP2	7.87978	7.9926	6.97965	6.94115
	BAIAP2-AS1	7.03989	7.10183	10.5082	10.5548
	BAIAP2L1	11.0639	11.1124	10.5656	10.4798
	BAIAP2L2	8.08759	8.12666	7.30615	5.81109
	BAIAP3	4.73004	4.39134	7.60228	5.47549
	BAMBI	7.99056	7.78365	11.7252	11.8869
	BANF1	8.12807	8.20803	8.15212	8.78014
	BANK1	6.92643	7.15107	6.96816	6.99006
	BANP	9.30747	9.32637	10.0925	10.0345
	BAP1	8.61268	8.51687	7.95657	7.81109
	BARD1	9.52228	9.40966	10.4234	10.3639
	BARX1	4.53739	3.63235	6.51017	6.21246
	BASP1	12.9413	12.9335	15.476	15.588
	BATF3	7.2536	7.23569	10.255	10.7279
	BAX	9.34229	9.03519	9.2715	8.53438
	BAZ1A	10.5523	10.6219	12.1158	11.7288
	BAZ1B	11.9391	11.9501	13.9479	13.843
	BAZ2A	10.9637	10.9361	11.7183	11.7387
	BAZ2B	11.8095	11.8007	12.42	12.5058
	BBC3	7.43969	7.4788	10.1971	10.566
	BBIP1	8.55022	8.63235	8.49423	8.87759
	BBOF1	7.02772	6.8861	8.73029	8.38695
	BBOX1-AS1	6.07581	5.81455	5.78373	5.7556
	BBS10	7.315	7.28063	10.372	10.2316
	BBS12	5.53739	6.14136	9.20694	9.16798
	BBS2	8.65287	8.71327	5.08983	8.30717
	BBS4	9.3472	9.44957	6.77056	7.22272
	BBS7	7.78893	7.55396	5.95657	7.83806
	BBS9	9.84551	9.75845	7.92124	8.71617
	BBX	11.6454	11.65	12.3308	12.3625
	BCAM	10.1408	10.0943	10.8619	10.671
	BCAN	3.73004	4.45547	6.39469	6.5426
	BCAP29	9.33983	9.25833	8.95657	8.6606
	BCAP31	10.6449	10.6175	10.1187	9.80769
	BCAR1	9.5587	9.45743	11.935	12.0551
	BCAR3	10.8602	10.8861	11.0129	10.8945
	BCAS1	9.09052	9.06633	10.6827	10.6067
	BCAS2	6.91326	7.07146	8.96816	8.90654
	BCAS3	12.2737	12.3264	10.522	10.1412
	BCAS4	8.64492	8.5281	8.39469	7.29263
	BCAT1	7.91326	7.60433	6.02474	6.2531
	BCAT2	8.81396	9.02466	8.08452	9.12483
	BCCIP	9.68617	9.77426	10.7903	11.3529
	BCDIN3D	6.63693	6.72632	9.76724	10.3168
	BCDIN3D-AS1	5.92643	6.32422	7.04677	7.55891
	BCHE	2.73004	1.93191	5.95657	3.2531
	BCKDHB	9.29228	9.23111	7.64623	8.38695
	BCKDK	7.75978	7.85077	8.06846	8.37319
	BCL10	7.393	7.32422	8.5798	8.87108
	BCL11B	7.83157	8.01405	9.01918	9.08035
	BCL2	7.69966	7.30694	8.24555	8.79742
	BCL2A1	3.14507	2.73926	4.95657	0.0831726
	BCL2L1	11.8991	11.8604	13.695	13.5597
	BCL2L11	9.33983	9.25609	9.12131	8.5178
	BCL2L12	6.8175	7.09178	6.73029	6.47549
	BCL2L13	9.53094	9.51499	10.8611	10.7243
	BCL2L14	5.50263	5.65983	3.58733	6.69788
	BCL2L2-PABPN1	7.83856	7.61139	8.37306	7.83806
	BCL3	10.4165	10.3413	11.3812	11.2981
	BCL6	8.62889	8.65642	8.66771	9.29019
	BCL7A	8.36908	8.22653	10.2082	9.85136
	BCL7B	8.7225	8.62887	10.4628	10.573
	BCL7C	8.53739	8.76163	9.74215	8.98102
	BCL9	8.17298	8.37485	10.9115	10.469
	BCL9L	11.6045	11.5843	14.4098	14.628
	BCLAF1	10.1309	10.0791	11.1515	10.8953
	BCO1	6.78893	6.70009	6.90926	6.38695
	BCO2	4.95243	5.06119	6.52593	4.47549
	BCOR	10.4177	10.574	11.6217	11.2822
	BCORL1	9.55447	9.61139	11.4484	11.573
	BCR	9.30998	9.36027	10.0549	9.79913
	BCRP3	5.8175	5.68679	5.00237	4.2531
	BCS1L	6.80329	7.11181	7.90324	7.273
	BDH1	6.84551	6.95427	8.4618	8.62233
	BDKRB1	3.84551	3.93191	7.61708	7.00204
	BDNF	10.2058	10.1727	12.5301	12.6627
	BDNF-AS	7.393	7.39134	7.18228	8.47549
	BDP1	11.6588	11.603	13.2991	13.2293
	BEAN1	6.18947	6.06119	6.83526	7.01391
	BECN1	9.87639	9.82065	9.94782	9.04027
	BEGAIN	6.92643	7.07146	8.06846	8.61845
	BEND3	6.97796	7.38312	8.5454	9.23292
	BEND6	6.27436	6.21731	6.06846	6.3311
	BEND7	9.3763	9.39338	10.372	10.5031
	BEST1	7.393	7.34976	7.23119	6.12757
	BET1	8.05796	8.12666	6.52593	7.22272
	BET1L	8.01544	8.28063	10.2264	10.3686
	BEX3	10.1224	10.123	11.191	11.347
	BFAR	9.7561	9.66492	10.821	11.2487
	BFSP1	7.34475	7.01937	6.26916	6.89053
	BHLHB9	7.83856	8.09681	8.416	9.44731
	BHLHE40	10.3386	10.3487	14.2394	14.4592
	BHLHE40-AS1	6.60451	6.45547	5.3243	7.39606
	BICC1	13.7146	13.7229	14.5614	14.5607
	BICD1	11.0216	11.1099	12.2542	12.4758
	BICD2	8.9748	9.18457	10.0912	9.6606
	BICDL1	7.89996	8.09178	7.13166	8.74851
	BID	8.61675	8.59012	9.11872	7.38695
	BIN1	9.20307	9.10683	7.73029	7.34996
	BIN3	9.18125	9.26282	11.0685	10.848
	BIRC2	8.84898	8.73926	10.593	10.9628
	BIRC3	8.11662	8.26282	10.2527	10.1452
	BIRC5	9.66471	9.64958	9.95947	9.71798
	BIRC6	12.7187	12.7407	13.51	13.5412
	BIRC7	5.89996	5.9763	6.35992	6.76967
	BIVM	7.1785	7.26282	7.23119	7.17064
	BLCAP	8.69582	8.56126	9.60414	9.44292
	BLM	9.49822	9.51122	10.6642	10.6175
	BLMH	9.52011	9.32851	9.42444	10.0747
	BLOC1S2	7.80329	7.58296	8.91526	9.31919
	BLOC1S4	5.57134	5.32422	9.57602	9.88892
	BLOC1S5-TXNDC5	6.89996	6.61841	7.0358	2.66814
	BLVRA	9.29228	9.37277	9.61155	9.81279
	BLVRB	10.4905	10.3728	10.107	9.82126
	BLZF1	8.66077	8.88901	9.83842	9.92866
	BMF	6.52011	6.19869	8.25976	7.65303
	BMI1	5.89996	6.35817	9.45564	8.64542
	BMP1	9.52445	9.62713	10.0912	9.86125
	BMP2	3.60451	2.51687	6.28777	2.4051
	BMP2K	9.4001	9.47106	11.1413	11.1976
	BMP4	7.56293	7.75845	11.4458	11.6896
	BMP6	9.89159	9.76953	9.97104	10.4744
	BMP8B	7.32498	7.31561	9.37088	9.51363
	BMPER	8.62889	8.78989	9.37958	8.42302
	BMPR1A	10.7552	10.7083	9.84629	10.0475
	BMPR1B	11.8298	11.8248	11.0399	10.9681
	BMPR2	11.0743	11.0676	12.4104	12.3809
	BMS1	10.6045	10.5429	11.8804	11.5503
	BMS1P1	7.61268	7.63926	7.91526	7.03737
	BMS1P20	6.315	6.45547	6.1109	7.86453
	BMT2	8.86617	8.83579	7.90324	8.63392
	BNC1	2.73004	0.931905	5.6748	5.7556
	BNC2	9.73379	9.71817	10.2467	9.90813
	BNIP1	6.57134	6.95427	7.40325	6.86453
	BNIP2	9.16188	9.06376	8.51017	8.23292
	BNIP3	9.05796	8.89191	8.72347	8.48405
	BNIP3L	10.3679	10.23	9.69237	9.18646
	BOC	6.92643	6.85077	6.61708	7.273
	BOD1	9.06692	8.92343	11.331	11.1989
	BOD1L1	11.7482	11.7042	14.5152	14.4059
	BOK	7.08759	6.72632	9.57033	9.5178
	BOLA1	6.52011	6.42376	10.7464	10.8397
	BOLA3	7.29482	7.75845	7.23119	7.56699
	BOLA3-AS1	4.467	3.73926	7.61708	4.83806
	BOP1	8.96206	8.87442	8.12131	9.13574
	BORA	8.14507	8.05603	9.18228	9.16266
	BORCS5	9.7817	9.89336	10.0399	9.67563
	BORCS6	6.23254	6.56126	10.3084	10.3686
	BORCS8-MEF2B	5.73004	5.63235	4.1723	6.71253
	BPGM	7.41186	7.39134	8.80003	8.66437
	BPHL	8.24311	8.13648	6.73029	7.88407
	BPNT1	7.28463	7.45547	4.2503	4.17064
	BPTF	12.3404	12.3102	14.4505	14.335
	BRAF	10.7459	10.7561	10.0178	10.2367
	BRAP	8.87639	8.98447	10.0725	9.6165
	BRAT1	8.37389	8.31992	8.91526	9.28284
	BRCA1	10.7413	10.7922	12.3386	12.0565
	BRCA2	9.25882	9.23797	10.7846	11.589
	BRCC3	9.5114	9.473	11.9558	11.9228
	BRD1	9.41654	9.4788	10.522	10.2253
	BRD2	10.7943	10.7711	12.3428	12.0529
	BRD3	10.3942	10.5234	12.6847	12.7002
	BRD4	11.7011	11.6993	12.3215	12.1042
	BRD7	10.3655	10.2949	10.2276	10.1276
	BRD8	9.93786	9.98447	11.4386	11.2908
	BRD9	10.1152	10.0534	11.7256	11.7953
	BRE	12.0747	12.0074	12.0624	11.967
	BRF1	9.52011	9.53182	10.3687	10.2189
	BRF2	6.43048	6.50176	5.61708	6.63776
	BRI3	9.20036	9.34342	9.2715	8.48831
	BRI3BP	9.74684	9.78365	12.293	12.4481
	BRICD5	5.73004	5.54662	7.72347	4.66814
	BRINP3	3.60451	3.10183	0.00237204	0.0831726
	BRIP1	10.5724	10.5084	10.9889	10.9137
	BRIX1	8.6086	8.79918	9.60042	9.95969
	BRK1	8.73753	8.8176	7.4618	7.63007
	BRMS1	8.467	8.28505	8.72689	7.80427
	BRMS1L	8.07581	8.08672	7.68185	7.97799
	BROX	9.44885	9.43175	9.2503	8.93804
	BRPF1	8.24836	8.4397	10.7664	10.4701
	BRPF3	8.23254	8.40358	9.30615	9.952
	BRSK1	6.75978	7.13158	5.08983	5.66814
	BRSK2	7.74499	7.36653	8.6748	8.44512
	BRWD1	10.873	10.832	12.797	12.7695
	BRWD1-AS1	4.60451	5.17983	4.3243	4.89053
	BRWD1-AS2	2.73004	2.25383	5.58733	7.13846
	BRWD3	10.7496	10.8388	12.5481	12.6726
	BSDC1	9.04292	9.01671	9.49823	9.74317
	BSG	11.8364	11.8275	11.3505	11.0087
	BSN	5.50263	5.60433	7.94489	8.87108
	BSN-AS2	3.315	3.51687	7.2503	4.66814
	BST1	6.3349	5.9763	5.90926	6.69788
	BTAF1	10.3966	10.3944	10.2324	9.00501
	BTBD1	9.86275	9.9667	9.34445	9.05184
	BTBD10	9.23519	9.23569	8.437	8.57903
	BTBD11	12.7033	12.693	13.0486	12.7703
	BTBD16	7.20036	7.08165	6.79679	4.47549
	BTBD19	7.27436	7.17983	8.40751	8.27793
	BTBD2	9.10218	9.11181	8.99673	8.96276
	BTBD3	9.58179	9.58475	11.4541	11.2386
	BTBD6	7.1785	7.04043	9.78701	10.3616
	BTBD7	10.3557	10.2938	12.2539	12.0348
	BTBD8	7.70732	7.70009	6.1109	5.17064
	BTBD9	9.96844	10.0167	9.90776	10.2073
	BTC	5.97796	6.10183	2.00237	5.66814
	BTD	7.85932	7.75208	9.55312	8.9129
	BTF3	11.2292	11.2718	10.6615	10.3949
	BTF3L4	8.56293	8.60433	8.03028	7.44072
	BTG1	10.2457	10.2254	13.4156	13.447
	BTG2	7.11086	6.93191	9.31071	9.23038
	BTG3	7.43048	7.55396	3.4618	6.12757
	BTN2A1	8.1507	8.22192	11.2756	11.6136
	BTN2A2	6.3349	6.53182	9.16224	9.50313
	BTN2A3P	5.78893	6.10183	8.78045	8.86125
	BTN3A1	7.16744	6.65983	8.83526	8.7556
	BTN3A2	6.78893	6.32422	9.2574	9.76265
	BTN3A3	5.23254	5.65983	7.28777	8.22272
	BTNL9	6.2536	5.8861	9.55888	9.39379
	BTRC	10.3175	10.3199	9.73199	8.6942
	BUB1	9.84551	9.59724	9.08452	9.39151
	BUB1B	9.68229	9.56308	9.58733	8.0888
	BUB3	9.38109	9.43573	7.16224	6.47549
	BUD13	7.96525	8.07146	9.88349	9.60673
	BUD31	9.53954	9.44957	8.81615	8.47119
	BVES	6.85932	7.15107	5.42864	6.38695
	BVES-AS1	5.84551	5.10183	7.2503	4.08317
	BX322557.10	6.95243	6.89769	11.1017	11.2034
	BX470102.3	4.78893	4.93191	3.4618	1.66814
	BYSL	7.69197	7.61139	9.86346	9.52404
	BZW1	9.80507	9.8582	8.22154	7.69788
	BZW2	9.6588	9.86116	8.38175	7.62233
	C10orf107	5.92643	6.21731	6.78373	7.67563
	C10orf11	11.6886	11.6526	11.3124	10.8314
	C10orf2	8.66471	8.72957	12.3195	12.4814
	C10orf35	5.78893	5.60433	4.39469	3.66814
	C10orf54	8.17298	8.21731	10.5675	10.2034
	C10orf55	3.60451	3.93191	5.39469	6.29263
	C10orf76	10.3954	10.4015	8.35552	8.26308
	C10orf88	7.86617	7.98175	9.0495	9.60084
	C10orf90	3.467	3.10183	0.00237204	0.0831726
	C10orf91	6.48492	6.28946	10.0358	9.57302
	C11orf1	6.96525	6.7774	1.58733	3.5426
	C11orf24	8.54168	8.6219	12.4605	12.5426
	C11orf49	10.9124	10.8176	10.0399	10.5949
	C11orf54	8.69966	8.76796	8.99673	8.80427
	C11orf57	8.52878	8.45154	11.3044	11.4717
	C11orf58	10.5212	10.497	10.4422	10.1479
	C11orf63	7.52878	7.66661	8.97965	8.65682
	C11orf65	6.41186	6.19869	5.3243	6.2531
	C11orf68	5.35453	5.51687	9.1922	8.45821
	C11orf70	7.32498	7.01937	8.55312	7.20211
	C11orf71	5.87299	5.93191	7.83526	8.65682
	C11orf74	8.11086	8.18929	8.3243	7.3311
	C11orf80	9.97321	9.94453	9.66593	9.52612
	C11orf84	8.43969	8.48265	8.06307	8.45821
	C11orf86	4.95243	4.63235	6.80973	7.49256
	C11orf95	7.05196	6.90919	8.93606	7.45821
	C12orf10	8.1785	8.08165	5.61708	3.89053
	C12orf29	7.44885	7.37485	5.80973	1.66814
	C12orf4	8.00306	8.04565	4.1723	6.65303
	C12orf40	2.95243	3.51687	2.3243	3.78361
	C12orf42	3.95243	4.45547	0.00237204	2.4051
	C12orf43	7.73753	7.79609	10.3198	11.0804
	C12orf45	9.14789	9.17983	8.79353	8.38238
	C12orf49	8.48046	8.29823	8.95947	9.08317
	C12orf57	8.2795	8.58654	5.58733	3.08317
	C12orf60	6.35453	6.50176	7.02474	5.7556
	C12orf65	8.56293	8.53553	11.1252	11.1152
	C12orf66	8.28463	8.194	10.176	10.1653
	C12orf73	7.32498	7.17031	6.89719	6.14926
	C12orf75	10.3275	10.2572	7.79027	9.65682
	C12orf76	7.52878	7.37485	8.0358	8.48831
	C12orf80	3.14507	3.25383	3.70281	6.50944
	C14orf1	7.48492	7.59012	5.3243	6.31199
	C14orf105	9.19764	9.194	10.2912	9.94271
	C14orf119	7.8175	7.89191	10.7796	10.8406
	C14orf132	8.09344	8.15591	10.1148	10.238
	C14orf142	6.60451	6.67337	7.93311	8.3593
	C14orf159	9.84725	9.93191	9.71318	9.43411
	C14orf166	9.99056	9.94732	10.2993	10.306
	C14orf169	7.03989	6.99799	10.2598	10.2021
	C14orf2	9.12807	9.10183	6.44532	7.89695
	C14orf28	6.393	6.67337	7.87889	8.59493
	C14orf37	7.69197	7.53924	7.4618	6.55891
	C14orf39	2.14507	2.25383	1.58733	4.89053
	C14orf79	7.32498	7.31561	8.75392	9.06331
	C14orf80	6.63693	6.75208	10.1748	9.74851
	C14orf93	7.54595	7.45547	9.62991	9.71253
	C15orf39	8.61268	8.71327	11.7701	11.7503
	C15orf40	8.24836	8.23569	8.92124	9.24052
	C15orf41	9.99838	10.0943	8.40751	8.12757
	C15orf52	7.93298	7.78989	10.001	10.1799
	C15orf57	7.7817	7.60433	8.92421	9.65493
	C15orf61	6.07581	6.35817	7.83526	8.27793
	C15orf65	5.35453	5.45547	6.64623	6.89053
	C16orf13	7.467	7.59012	6.57223	7.37779
	C16orf45	9.79073	9.74248	11.033	11.0704
	C16orf52	9.50921	9.5649	8.96527	9.95662
	C16orf58	9.38109	9.55029	10.1823	10.3453
	C16orf59	6.44885	6.32422	7.34222	6.5426
	C16orf62	10.325	10.3676	9.43908	9.07469
	C16orf70	8.44428	8.29823	9.6976	9.77317
	C16orf72	9.59422	9.68345	11.8109	11.8098
	C16orf74	9.467	9.48649	9.29929	9.42747
	C16orf87	8.03989	8.17983	9.05222	8.81449
	C16orf91	5.78893	5.9763	9.606	10.1289
	C16orf95	6.87299	6.7774	7.92718	6.92866
	C17orf100	5.53739	5.65983	9.77716	9.11935
	C17orf107	3.95243	3.63235	1.58733	4.3311
	C17orf51	5.89996	6.27176	7.41176	7.63776
	C17orf53	7.07581	7.15107	8.62076	8.23292
	C17orf58	6.60451	6.28946	9.25267	8.24808
	C17orf62	8.95565	8.8948	11.7328	11.9814
	C17orf67	8.89327	8.90919	11.6919	11.5989
	C17orf75	8.24311	8.194	6.74384	5.86453
	C17orf80	8.56293	8.39951	11.1817	11.7112
	C17orf89	8.07581	7.70669	8.33776	7.99606
	C17orf96	6.53739	6.25383	9.12649	9.7198
	C17orf97	6.60451	6.63235	9.0495	8.32635
	C18orf21	6.21116	6.64615	6.15212	6.95354
	C18orf25	8.83157	8.76796	10.2831	10.0916
	C18orf54	6.8175	7.04043	9.30158	9.24052
	C18orf8	7.92643	7.86854	5.4618	5.4051
	C19orf12	9.07876	9.1143	10.7772	10.4957
	C19orf24	6.05196	6.10183	8.76724	8.75913
	C19orf25	7.1785	6.99799	8.95074	8.30717
	C19orf33	4.89996	4.57576	4.64623	2.66814
	C19orf43	8.6489	8.90345	10.9638	11.1378
	C19orf44	7.37389	6.96533	9.73199	9.87108
	C19orf47	8.21654	8.31128	9.82574	10.0257
	C19orf48	8.96206	9.03257	12.0143	12.2816
	C19orf52	6.315	6.7774	9.66593	9.36394
	C19orf53	8.42584	8.22192	10.2539	10.1303
	C19orf54	8.7561	8.653	9.07383	9.08035
	C19orf60	7.34475	7.38312	8.03028	7.5178
	C19orf66	6.315	6.4397	7.69586	8.24304
	C19orf68	5.27436	4.8861	6.35992	4.99006
	C19orf70	6.29482	6.68679	8.33776	7.94115
	C19orf73	4.05196	3.73926	8.95366	8.79053
	C19orf81	4.66864	5.28946	8.98537	7.63007
	C1D	8.25882	8.16553	8.05222	6.66814
	C1GALT1	9.98428	10.0101	12.2645	12.2612
	C1GALT1C1	7.87299	8.04043	11.2039	11.0761
	C1GALT1C1L	3.467	2.51687	6.23119	8.03737
	C1GALT1P1	3.73004	3.73926	7.38608	2.4051
	C1GALT1P2	2.467	1.93191	6.00237	5.83806
	C1QBP	10.9811	11.0293	9.11872	9.95662
	C1QL1	6.84551	7.23569	7.55696	8.17064
	C1QL4	4.78893	4.68679	9.41388	8.88083
	C1QTNF1	8.13376	8.28063	10.0698	9.41185
	C1QTNF1-AS1	3.95243	2.93191	6.06846	5.72703
	C1QTNF3-AMACR	8.76713	8.64958	9.06577	9.62427
	C1QTNF6	8.92971	9.11926	10.8265	10.7342
	C1R	7.86617	7.9926	10.9573	11.2066
	C1RL	10.2272	10.1905	12.8998	13.0779
	C1RL-AS1	9.41887	9.49986	11.9115	11.9528
	C1S	9.41186	9.47687	11.3056	11.0095
	C1orf101	8.29989	8.26282	8.416	8.81788
	C1orf105	3.73004	4.17983	6.79679	7.55078
	C1orf106	9.23783	9.24024	8.639	9.04896
	C1orf109	7.24311	7.29823	8.09513	7.94736
	C1orf112	8.53309	8.53182	7.22154	5.12757
	C1orf115	8.2692	7.98719	10.5367	10.524
	C1orf116	7.00306	7.07146	10.8121	10.5487
	C1orf122	6.87299	6.93191	7.20204	6.42302
	C1orf123	6.88654	7.07146	9.05222	9.20211
	C1orf131	7.81041	7.73281	9.33105	8.45821
	C1orf132	10.1266	10.0378	7.5798	8.72703
	C1orf145	6.14507	6.16072	7.96237	7.90335
	C1orf159	8.62889	8.34553	10.3322	10.3287
	C1orf174	6.77443	7.16072	9.4618	8.99905
	C1orf198	8.39774	8.40764	8.44532	9.17064
	C1orf204	5.63693	5.78989	4.80973	4.89053
	C1orf21	8.71113	8.79609	8.3288	8.01981
	C1orf216	6.92643	6.94313	9.93459	10.8555
	C1orf228	8.5797	8.41572	7.86035	8.3311
	C1orf27	9.57553	9.68679	10.6579	9.96122
	C1orf35	8.53739	8.48265	10.2057	10.6368
	C1orf43	10.2936	10.2993	10.6561	10.3881
	C1orf52	7.315	7.18929	7.51807	8.09998
	C1orf56	7.08759	6.95427	8.98537	9.38009
	C1orf61	5.35453	5.25383	2.00237	6.50944
	C1orf74	5.467	4.8861	7.52593	8.76265
	C2	6.35453	6.06119	4.70281	5.17064
	C20orf194	10.7121	10.7116	10.0024	9.43411
	C20orf196	9.38587	9.37899	8.62076	8.75206
	C20orf27	8.20036	8.04565	4.90926	6.92866
	C20orf96	7.78893	7.67337	5.6748	6.87759
	C21orf2	5.53739	5.65983	5.52593	3.5426
	C21orf58	8.34965	8.13158	10.8137	10.7582
	C21orf59	5.00306	3.39134	3.80973	2.89053
	C21orf62-AS1	5.60451	5.32422	5.75726	0.0831726
	C21orf91	6.35453	6.28946	7.73708	8.94736
	C22orf24	2.14507	2.51687	2.00237	2.08317
	C22orf46	8.27436	8.19869	11.0502	11.2625
	C2CD2	8.61675	8.69346	9.72689	9.38695
	C2CD2L	6.00306	6.14136	3.90926	1.66814
	C2CD3	10.6188	10.5812	11.2709	11.1526
	C2CD4C	2.467	2.93191	5.00237	5.29263
	C2CD5	10.1465	10.065	8.39039	9.10276
	C2orf27A	6.09927	5.65983	6.58733	5.96582
	C2orf42	8.315	8.23569	9.68712	9.27052
	C2orf47	8.14507	8.02994	7.87889	7.06045
	C2orf48	10.2986	10.3852	10.9789	11.2625
	C2orf49	8.06394	8.06633	8.28777	8.94426
	C2orf68	8.74126	8.50555	10.1648	10.1733
	C2orf69	8.55022	8.58296	9.89567	9.81109
	C2orf70	5.05196	5.32422	5.78373	6.65303
	C2orf72	7.94597	7.95427	9.5062	9.6126
	C2orf76	7.06394	7.3413	4.95657	6.78361
	C2orf81	7.11086	7.34976	10.2633	9.73781
	C2orf82	8.36424	8.44366	6.44532	5.69788
	C2orf88	6.02772	5.93191	6.82255	4.08317
	C3	8.99682	8.91204	9.29929	6.62233
	C3P1	2.14507	3.63235	1.00237	4.72703
	C3orf14	6.57134	6.53182	4.2503	4.47549
	C3orf18	6.12235	6.17983	6.30615	7.3311
	C3orf33	7.7524	7.653	9.76558	8.53026
	C3orf35	7.43969	7.30694	7.3243	6.81109
	C3orf38	7.83856	7.72632	10.1559	10.1083
	C3orf52	7.90663	7.82672	6.64623	7.03737
	C3orf58	7.67646	7.72632	9.68361	9.65303
	C3orf62	6.50263	6.19869	8.87889	9.2176
	C3orf67	8.12807	8.22192	9.19959	9.14926
	C3orf80	4.53739	3.93191	7.64623	7.3311
	C4orf22	1.14507	1.93191	4.64623	4.83806
	C4orf3	6.69966	6.71327	6.47811	7.45821
	C4orf32	7.53739	7.56853	9.20939	8.99307
	C4orf33	5.95243	5.8388	4.75726	6.65303
	C4orf36	7.45796	7.43175	7.73708	8.3593
	C4orf46	7.13376	6.95427	6.71662	7.1812
	C4orf48	5.8175	5.81455	3.3243	2.89053
	C5	11.5823	11.5968	10.5694	10.3639
	C5AR1	8.24311	8.35817	8.65342	8.57101
	C5orf15	9.50482	9.39338	11.8611	11.7879
	C5orf17	8.11662	8.34976	8.74046	9.07753
	C5orf22	8.467	8.28063	8.68537	9.31919
	C5orf24	8.76346	8.46329	8.93311	9.23546
	C5orf30	8.43048	8.33278	11.0617	11.1486
	C5orf34	7.03989	7.13158	8.86346	9.49044
	C5orf42	10.8966	10.8358	11.9678	11.9149
	C5orf45	8.36908	8.56126	9.52985	9.82801
	C5orf51	8.28973	8.33705	9.14703	8.61455
	C5orf56	7.393	7.4788	6.3243	5.08317
	C5orf63	7.24311	7.47106	8.69934	7.99606
	C5orf64	7.1563	7.01937	7.02474	7.3311
	C5orf66	8.94597	9.0273	9.25267	9.3382
	C6orf1	5.27436	5.60433	0.00237204	7.13846
	C6orf106	9.76162	9.78053	11.0597	11.5619
	C6orf120	7.22189	7.17983	9.93754	9.99006
	C6orf132	4.84551	5.21731	7.06846	7.24304
	C6orf136	5.97796	6.06119	4.80973	0.0831726
	C6orf141	7.91986	7.70009	10.7405	10.8255
	C6orf203	7.315	7.28063	8.81294	7.63007
	C6orf223	4.393	4.17983	6.49423	4.78361
	C6orf226	3.60451	3.25383	5.39469	5.63776
	C6orf47	6.393	6.54662	10.9168	10.575
	C6orf48	7.66864	7.36653	3.70281	4.08317
	C6orf52	5.315	5.28946	4.08983	5.44072
	C6orf62	9.80507	9.78365	9.96671	10.469
	C6orf89	8.85243	8.94313	10.5675	9.83304
	C6orf99	4.14507	4.57576	6.87274	0.0831726
	C7orf26	7.67646	7.52436	9.88807	9.53644
	C7orf31	6.53739	6.65983	8.1004	6.71253
	C7orf43	5.89996	5.73926	4.58733	3.99006
	C7orf49	9.86446	9.93331	12.2981	12.3075
	C7orf50	10.2692	10.2425	10.5072	10.4883
	C7orf73	9.09052	9.13892	8.44116	8.67189
	C8orf33	8.66471	8.55029	7.40325	6.63776
	C8orf34	1.73004	2.25383	2.80973	1.66814
	C8orf37	7.97162	7.97082	9.90324	9.70522
	C8orf37-AS1	7.03989	7.10183	6.60228	5.91606
	C8orf4	11.3942	11.4545	15.8223	15.8953
	C8orf58	5.50263	5.86264	9.78537	10.2468
	C8orf59	7.91986	8.10683	8.008	8.79053
	C8orf82	5.69966	5.78989	6.49423	6.47549
	C9orf114	7.67646	7.59012	9.26681	9.31679
	C9orf142	6.41186	6.63235	6.39469	6.90335
	C9orf147	7.45796	7.22653	7.00237	7.00204
	C9orf152	5.69966	5.25383	8.46998	8.1812
	C9orf153	6.18947	5.73926	3.70281	3.99006
	C9orf16	6.85932	6.87442	6.52593	6.7556
	C9orf172	6.467	6.51687	8.95366	9.02275
	C9orf24	4.66864	4.51687	3.1723	0.0831726
	C9orf3	13.8802	13.8621	14.2017	14.0593
	C9orf40	6.467	6.40764	7.24078	7.52612
	C9orf41-AS1	5.57134	4.93191	5.2503	6.55891
	C9orf43	4.393	5.21731	4.75726	5.94115
	C9orf64	8.04594	8.10683	8.90324	9.33584
	C9orf69	7.99056	7.74569	10.7564	11.6691
	C9orf72	7.69966	7.80842	9.16224	9.12483
	C9orf78	8.89996	8.78365	10.7175	10.0417
	C9orf85	9.09052	9.06376	9.23359	9.44292
	C9orf91	7.98428	7.95427	9.83209	9.96887
	CA11	7.467	7.74569	9.47608	8.66437
	CA12	14.0298	14.0578	16.7836	16.8159
	CA13	4.05196	4.51687	4.86035	5.29263
	CA2	5.53739	5.93191	3.70281	7.01391
	CA5B	8.29482	8.27176	8.63537	8.13302
	CA5BP1	6.60451	7.12173	2.00237	6.7556
	CA8	9.32249	9.24932	9.21426	9.16266
	CA9	4.95243	3.8388	2.3243	2.08317
	CAAP1	9.53094	9.49986	10.2215	10.0676
	CAB39	10.2206	10.2045	10.1735	10.0846
	CAB39L	6.91326	7.01937	6.26916	7.74851
	CABIN1	10.5787	10.5093	10.6023	10.9976
	CABLES1	9.73753	9.75208	9.97535	9.70705
	CABLES2	6.83157	7.16072	9.40964	9.24556
	CABYR	8.36424	8.4397	10.2384	9.76441
	CACFD1	6.02772	6.14136	6.71662	4.17064
	CACHD1	7.13376	7.34976	7.73708	6.63776
	CACNA1A	3.95243	2.93191	2.58733	4.5426
	CACNA1B	5.23254	5.06119	6.3243	3.89053
	CACNA1D	11.2105	11.2242	10.2372	10.1943
	CACNA1G	7.73004	7.53182	9.62076	9.06901
	CACNA1H	9.58387	9.65812	11.297	11.4006
	CACNA1I	2.95243	2.73926	3.90926	6.01391
	CACNA2D1	11.9058	11.995	10.9609	10.4062
	CACNA2D2	5.05196	5.73926	4.3243	6.7556
	CACNA2D3	3.95243	2.93191	2.00237	5.63776
	CACNB1	7.22189	7.56853	10.6253	10.7827
	CACNB2	6.09927	5.99799	5.78373	6.17064
	CACNB3	7.74499	7.67337	9.96092	9.91764
	CACNB4	6.75978	6.64615	4.75726	5.83806
	CACNG4	8.40246	8.10183	9.86501	10.1838
	CACNG6	8.91986	8.8656	8.90625	8.78361
	CACNG7	8.54168	8.42776	8.06846	8.87434
	CACNG8	9.91326	9.99125	11.8869	11.9938
	CACTIN	7.7225	7.74569	9.64623	9.38695
	CACUL1	10.2588	10.2162	11.3823	11.292
	CACYBP	9.95243	9.82672	9.82255	10.3168
	CACYBPP2	2.467	1.51687	3.4618	1.66814
	CAD	10.4107	10.4117	8.42444	8.75913
	CADM1	10.6299	10.5749	9.44324	8.76265
	CADM2	8.41186	8.63926	6.37741	8.273
	CADM4	7.05196	7.36653	6.49423	5.12757
	CADPS2	5.84551	5.57576	6.47811	4.72703
	CALCB	4.467	3.10183	1.58733	0.0831726
	CALCOCO1	8.91326	8.6801	9.91825	10.1982
	CALCOCO2	10.7282	10.6868	11.0918	10.7279
	CALD1	11.1709	11.1963	12.9418	13.0277
	CALHM2	4.14507	3.8388	6.35992	6.31199
	CALM1	10.7253	10.7592	10.2215	9.88569
	CALM3	10.9379	10.9667	11.9775	11.5194
	CALN1	4.60451	5.10183	5.90926	5.4051
	CALR	12.6782	12.7169	14.4136	14.4876
	CALU	11.4339	11.4422	13.4235	13.6867
	CALY	3.467	0.931905	6.1109	2.66814
	CAMK1	6.77443	6.72632	5.35992	0.0831726
	CAMK1D	11.4368	11.5281	10.7405	10.049
	CAMK2D	11.6137	11.6393	10.6889	10.8937
	CAMK2G	9.43279	9.57576	12.0805	11.9712
	CAMK2N1	9.52445	9.52436	11.6092	11.962
	CAMK2N2	3.60451	3.39134	5.13166	6.08317
	CAMKK1	8.68423	8.5649	10.3904	10.6097
	CAMKK2	9.28973	9.14136	9.75224	9.39832
	CAMKMT	11.4585	11.3671	10.8987	10.8322
	CAMLG	8.43969	8.50555	10.8226	9.78014
	CAMSAP1	9.83856	9.85375	11.4582	11.0669
	CAMSAP2	10.8704	10.8222	12.7598	12.8026
	CAMSAP3	6.48492	6.57576	7.97392	8.6262
	CAMTA1	9.94111	10.0778	9.16979	8.56295
	CAMTA2	9.4212	9.47106	9.31298	9.49044
	CAND1	10.8246	10.853	11.1629	11.2468
	CAND2	6.29482	6.54662	6.88502	4.17064
	CANT1	9.3763	9.39543	12.4531	12.4132
	CANX	13.2222	13.2554	13.4328	13.3147
	CAP1	10.3423	10.4167	9.06036	9.60084
	CAP2	10.2731	10.3913	9.36869	8.5178
	CAPG	7.69966	7.67337	5.97965	6.89053
	CAPN1	10.1065	10.1205	10.996	10.8162
	CAPN10	7.60451	7.64615	6.97965	7.89695
	CAPN12	7.57134	7.61841	9.45975	9.6775
	CAPN15	8.71872	8.7774	9.94635	10.1235
	CAPN2	11.6314	11.6414	11.4181	11.2587
	CAPN5	8.06989	7.95981	8.66415	9.35697
	CAPN7	9.40717	9.55944	8.67833	8.06045
	CAPN8	4.467	4.01937	3.1723	5.03737
	CAPNS1	11.4054	11.4021	10.2958	10.357
	CAPRIN1	11.8069	11.8003	10.9002	10.5508
	CAPRIN2	9.39774	9.4788	10.5338	10.5021
	CAPS	3.95243	4.17983	4.86035	4.4051
	CAPS2	9.22722	9.2762	10.0859	9.98404
	CAPZA1	9.77625	9.82369	10.0604	9.5426
	CAPZA2	10.2833	10.1952	9.67303	8.58302
	CAPZB	10.6794	10.7263	9.42233	9.64732
	CARD10	8.88991	8.67674	8.67833	8.26308
	CARD11	4.78893	4.57576	3.70281	7.01391
	CARD19	7.1785	7.36653	5.75726	6.36857
	CARD6	6.35453	6.56126	9.75056	8.92238
	CARD8	9.7394	9.55579	11.0732	11.5655
	CARF	8.70349	8.62887	8.94195	8.90972
	CARHSP1	8.90995	8.94593	10.469	10.3511
	CARM1	9.06394	9.16072	7.13166	7.3311
	CARMIL3	4.393	5.17983	5.97965	3.66814
	CARNMT1	9.43048	9.33492	9.23839	9.44292
	CARNS1	2.73004	3.10183	5.78373	5.4051
	CARS	10.2004	10.123	9.94195	9.89856
	CARS2	9.05497	9.15832	8.93901	8.5426
	CASC1	5.467	4.8861	5.52593	2.66814
	CASC10	8.393	8.39543	11.2057	10.9998
	CASC11	3.315	3.8388	0.00237204	4.3311
	CASC15	8.06989	8.06119	6.39469	7.44949
	CASC19	7.53739	7.49415	7.58733	7.95354
	CASC2	9.27178	9.08419	8.20694	8.67936
	CASC3	10.6765	10.7042	12.0403	11.8008
	CASC4	10.9692	11.0121	11.4592	11.6559
	CASC5	9.62283	9.53924	12.2321	12.0729
	CASC9	9.88823	9.87735	10.3333	10.6597
	CASD1	9.64691	9.66322	9.07383	8.76967
	CASK	11.1188	11.0541	10.3796	10.1587
	CASKIN1	5.27436	5.60433	7.89112	7.88407
	CASKIN2	8.04594	8.09681	9.37958	9.38467
	CASP10	7.26402	7.17983	7.6748	8.13302
	CASP2	8.6489	8.53553	9.38823	9.45604
	CASP3	7.73004	7.75208	7.83526	1.08317
	CASP4	6.393	6.16072	7.77716	6.81109
	CASP6	7.11086	7.30694	7.61708	8.1166
	CASP7	8.25882	8.194	8.69237	9.1812
	CASP8	9.49822	9.46329	11.2057	11.4642
	CASP8AP2	9.73004	9.79609	12.3585	12.4429
	CASP9	7.83856	7.79609	9.2574	8.03154
	CAST	12.8224	12.8365	12.7839	12.4277
	CASZ1	6.97796	6.70009	8.3511	8.46688
	CAT	9.09927	9.29385	5.86035	5.08317
	CATIP-AS1	3.315	2.93191	3.1723	4.94115
	CATSPER2	6.77443	6.59012	7.39469	7.03737
	CATSPER2P1	6.2536	5.73926	4.1723	5.21246
	CATSPERB	8.92643	9.09681	7.72347	8.14387
	CATSPERG	7.59629	7.72632	8.29239	8.15463
	CAV1	10.3751	10.3582	10.8249	11.5313
	CAV2	9.52011	9.41773	9.64262	10.0154
	CBARP	4.89996	4.63235	5.21183	8.22783
	CBFA2T2	10.32	10.3944	10.9361	11.292
	CBFA2T3	4.315	4.17983	5.42864	3.89053
	CBFB	9.58594	9.80381	8.70628	8.06617
	CBL	9.51794	9.66492	8.79027	8.73422
	CBLB	10.4916	10.5594	11.0488	10.8414
	CBLL1	8.91326	9.03519	10.5836	10.4979
	CBLN3	4.23254	3.63235	6.99106	7.0944
	CBR1	9.38109	9.42175	11.555	11.6511
	CBR3	5.78893	5.54662	6.55696	7.53438
	CBR3-AS1	4.60451	4.57576	6.23119	5.60673
	CBR4	9.50263	9.35817	9.81455	9.44512
	CBWD1	6.53739	6.60433	8.1109	5.47549
	CBWD2	7.97162	8.01405	8.77716	7.85796
	CBWD5	7.14507	7.31561	8.05765	7.63776
	CBWD7	5.73004	5.8388	7.1922	6.50944
	CBX1	10.4362	10.3296	10.7388	10.3801
	CBX2	8.00926	7.9149	10.8105	10.978
	CBX3	10.3557	10.3167	10.1798	9.89535
	CBX3P2	2.467	2.51687	6.70281	6.3311
	CBX4	9.47599	9.65812	13.2773	13.5608
	CBX5	12.0606	12.027	11.8455	11.4308
	CBX6	9.20847	9.36236	10.7714	10.8456
	CBX7	7.09927	7.07146	3.3243	5.89053
	CBX8	7.5797	7.37485	10.6915	10.5178
	CBY1	7.79613	7.70009	8.88196	7.48405
	CC2D1A	8.00926	7.86264	6.88502	7.66814
	CC2D1B	8.23254	8.26282	9.29239	8.88083
	CC2D2A	8.88317	8.83277	9.03304	8.79053
	CCAR1	11.0978	11.024	11.6244	11.2674
	CCAR2	9.78532	9.87148	8.83526	9.3382
	CCAT1	7.09927	6.87442	8.71318	9.12757
	CCBE1	6.60451	6.25383	6.96816	8.81109
	CCDC102A	7.61268	7.25383	9.03855	9.62039
	CCDC102B	4.95243	4.8388	3.00237	4.17064
	CCDC106	7.26402	6.92059	5.61708	5.44072
	CCDC107	6.315	6.72632	10.7379	10.5199
	CCDC109B	8.60451	8.48649	8.42444	7.37779
[truncated: 13,139 more rows]

## Sheet: S6 Fig
D
	diff peaks	log2(R_Tumor1 /R_Tumor2)
		[-6 -5]	[-5, -4]	[-4 -3]	[-3, -2]	[-2 -1]	[-1, 0]	[0, 1]	[1, 2]	[2, 3]	[3, 4]	[4, 5]	[5, 6]
	Tumor1 unique	0	0	0	0	0	0	86	140	83	52	27	8
	Tumor2 unique	1	6	41	86	186	42	0	0	0	0	0	0
	Common	0	1	4	9	75	115	493	214	31	2	0	0
B													C
	Chr	peak_start	peak_end	Gene	Socre	strand	log2(IP_FC)	log2(Input_FC)	A	M	Color			Chr	peak_start	peak_end	Gene	Socre	strand	log2(IP_FC)	log2(Input_FC)	A	M	Color
	chr1	630285	630484	MTND2P28	5.1e-08	+	0.906891	-1	1.26862	1.10482	gray70			chr1	630285	630484	MTND2P28	5.1e-08	+	0.919561	0.324453	1.52348	0.595108	gray80
	chr1	924026	924176	SAMD11	0.002	+	1.20436	0.0995357	1.85022	1.70044	gray70			chr1	633938	634085	MTATP6P1	1.3e-06	+	1.05175	0.0770932	1.15208	0.97466	gray80
	chr1	924621	925768	SAMD11	0.002	+	1.33985	-0.157541	1.78036	3.56071	gray70			chr1	634181	634279	MTATP6P1	1.3e-06	+	1.03578	0.300935	1.26263	0.734841	gray80
	chr1	942826	943269	SAMD11	0.00033	+	1.32193	0.0703893	2.35022	-0.469485	gray70			chr1	924026	924176	SAMD11	0.002	+	2.54459	1	1.92815	1.54459	gray80
	chr1	944084	944383	SAMD11	0.00033	+	2.70044	1	2.58496	0	gray70			chr1	924621	925768	SAMD11	0.002	+	4.72679	1.43867	1.91665	3.28812	gray80
	chr1	974714	974815	PLEKHN1	0.0014	+	4.88264	1.32193	0.535195	1.90046	gray70			chr1	942826	943269	SAMD11	0.00033	+	1.86436	2.58496	2.47578	-0.720607	gray80
	chr1	974913	975766	PLEKHN1	0.0014	+	2.11548	2.58496	1.85578	0.397335	gray70			chr1	944084	944383	SAMD11	0.00033	+	1.72601	2.11674	2.78033	-0.390727	gray80
	chr1	1081966	1082166	C1orf159	0.00048	-	2	2	1.06562	0.254046	gray70			chr1	974714	974815	PLEKHN1	0.0014	+	2.01812	0.500782	0.726758	1.51734	gray80
	chr1	1317334	1318713	CPSF3L	0.00079	-	2.22239	0.321928	-1.35168	-1.38543	gray70			chr1	974913	975766	PLEKHN1	0.0014	+	1.10739	1.22348	2.11249	-0.116088	gray80
	chr1	1434194	1434384	RP4-758J18.10	6.3e-07	-	1.39734	1	1.58496	0.643856	gray70			chr1	1081966	1082166	C1orf159	0.00048	-	-0.808359	-0.555807	1.31892	-0.252552	gray80
	chr1	1615148	1615398	RP11-345P4.9	6.6e-07	-	-0.523562	-0.777608	2.74593	1.152	gray70			chr1	1430585	1430775	RP4-758J18.10	4.8e-07	-	1.77312	-0.0628672	1.96953	1.83599	gray80
	chr1	1615496	1615596	RP11-345P4.9	6.6e-07	-	-1.24793	0.137504	2.47377	-1.39232	gray70			chr1	1434194	1434384	RP4-758J18.10	6.3e-07	-	0.0479401	-0.130324	1.81776	0.178264	gray80
	chr1	2182140	2182240	RP11-181G12.2	5e-05	-	0.369234	-1.848	3.79248	0.415037	gray70			chr1	1615148	1615398	RP11-345P4.9	6.6e-07	-	0.870473	0.178854	2.97612	0.691619	gray80
	chr1	2183629	2183828	RP11-181G12.2	1.7e-05	-	0.494765	-0.798366	3.01118	0.621488	gray70			chr1	1615496	1615596	RP11-345P4.9	6.6e-07	-	0.133507	1.92409	2.6729	-1.79059	gray80
	chr1	2562914	2563164	TNFRSF14	0.00013	+	2.03953	-0.263034	1.77729	0.445411	gray70			chr1	2182140	2182240	RP11-181G12.2	5e-05	-	0.14105	0	3.92948	0.14105	gray80
	chr1	2563263	2563761	TNFRSF14	0.00013	+	0.321928	-0.321928	1.89659	0.515977	gray70			chr1	2183629	2183828	RP11-181G12.2	1.7e-05	-	0.345756	0.116739	3.20742	0.229017	gray80
	chr1	3778855	3779104	LRRC47	0.00015	-	1.152	0	1.29248	0.584963	gray70			chr1	2562914	2563164	TNFRSF14	0.00013	+	-0.675447	-0.602815	2.03632	-0.0726321	gray80
	chr1	3779450	3779650	LRRC47	0.00015	-	0.415037	1.80735	0.792481	1.58496	gray70			chr1	2563263	2563761	TNFRSF14	0.00013	+	0.154323	0.170626	2.16273	-0.0163029	gray80
	chr1	3779748	3779997	LRRC47	0.00015	-	0.415037	0	1.79248	-0.415037	gray70			chr1	3778855	3779104	LRRC47	0.00015	-	0.42911	0	1.37041	0.42911	gray80
	chr1	3780145	3780295	LRRC47	0.00015	-	0.621488	0	1.04036	-1.01968	gray70			chr1	3779450	3779650	LRRC47	0.00015	-	0.42911	-0.883261	0.928777	1.31237	gray80
	chr1	7780840	7781087	VAMP3	0.0035	+	2.41504	-1.58496	0.745776	0.636709	gray70			chr1	3779748	3779997	LRRC47	0.00015	-	-0.642925	0	1.90643	-0.642925	gray80
	chr1	9234973	9239901	H6PD	0.001	+	-0.384664	-0.830075	0.187739	0.324407	gray70			chr1	6581245	6582103	ZBTB48	0.00013	+	-0.384041	-1.46685	1.31657	1.08281	gray80
	chr1	9681009	9681109	PIK3CD-AS2	3.2e-05	-	0.448862	-0.0671142	1.61441	-0.584963	gray70			chr1	6592709	6593802	KLHL21	0.00019	-	0.712736	-0.198999	2.9704	0.911735	gray80
	chr1	9982378	9982726	NMNAT1	1.4e-06	+	0.584963	0	2.16096	1.29278	gray70			chr1	7780840	7781087	VAMP3	0.0035	+	-0.0548973	-0.159358	1.0119	0.104461	gray80
	chr1	10430855	10430955	APITD1	2.3e-06	+	0.584963	-1	1.27216	0.0995357	gray70			chr1	9234973	9239901	H6PD	0.001	+	-0.10231	0.104099	0.453147	-0.206409	gray80
	chr1	10431252	10431352	APITD1	2.3e-06	+	-0.415037	0	0.867473	1.52112	gray70			chr1	9681009	9681109	PIK3CD-AS2	3.2e-05	-	-0.863481	0.178854	1.8431	-1.04233	gray80
	chr1	10449816	10450014	CORT	4.5e-07	+	-0.657112	0.36257	3.35022	2.70044	gray70			chr1	9982378	9982726	NMNAT1	1.4e-06	+	0.787355	-0.0160773	2.40564	0.803433	gray80
	chr1	10450209	10451509	CORT	4.5e-07	+	-0.0962153	-1.70044	0.903677	0.63743	gray70			chr1	10430855	10430955	APITD1	2.3e-06	+	-0.743119	-0.427112	1.47993	-0.316007	gray80
	chr1	10629709	10629910	PEX14	0.0043	+	1.00673	-0.432959	2.60212	0.410465	gray70			chr1	10431252	10431352	APITD1	2.3e-06	+	1.00288	-0.0175301	1.11782	1.02041	gray80
	chr1	10637102	10637203	CASZ1	0.0011	-	0.23816	-0.398549	1.32193	0.970854	gray70			chr1	10449816	10450014	CORT	4.5e-07	+	2.47255	0	3.46416	2.47255	gray80
	chr1	11920037	11922178	KIAA2013	9.5e-05	-	0.189478	-0.13493	0.973956	0.413233	gray70			chr1	10450209	10451509	CORT	4.5e-07	+	-0.0287296	-0.236184	1.11867	0.207454	gray80
	chr1	11922674	11922775	KIAA2013	0.00022	-	-0.584963	0	1.33493	1.05514	gray70			chr1	10629709	10629910	PEX14	0.0043	+	-0.619601	-0.510799	2.86176	-0.108802	gray80
	chr1	11925284	11925384	KIAA2013	0.00013	-	1.07039	-0.222392	1.17995	1.38904	gray70			chr1	10637102	10637203	CASZ1	0.0011	-	-0.122238	-0.582437	1.57726	0.4602	gray80
	chr1	11926179	11926279	KIAA2013	0.00032	-	-0.485427	-0.584963	1.6112	0.392317	gray70			chr1	11920037	11922178	KIAA2013	9.5e-05	-	-0.527608	-0.409575	1.23959	-0.118034	gray80
	chr1	12275883	12276383	VPS13D	0.00027	+	1.28011	-0.241008	1.98669	-0.111907	gray70			chr1	11922674	11922775	KIAA2013	0.00022	-	0.22768	-0.313309	1.592	0.540988	gray80
	chr1	12276832	12277232	VPS13D	0.00027	+	2.70044	0	1.71994	-0.131871	gray70			chr1	11923221	11923321	KIAA2013	0.00013	-	-0.227793	-0.935964	1.61554	0.708171	gray80
	chr1	12277581	12277831	VPS13D	0.00027	+	0.222392	-0.415037	1.86977	0.820676	gray70			chr1	11925284	11925384	KIAA2013	0.00013	-	0.368399	-0.510799	1.43487	0.879198	gray80
	chr1	12282894	12283144	VPS13D	0.00027	+	-0.326501	-0.736966	1.30396	1.03093	gray70			chr1	11926179	11926279	KIAA2013	0.00032	-	-0.455245	-0.427112	1.82142	-0.0281331	gray80
	chr1	12283343	12283444	VPS13D	0.00027	+	0.163499	-0.807355	0.856796	0.832446	gray70			chr1	12275883	12276383	VPS13D	0.00027	+	-0.0496559	0.589323	2.25023	-0.638979	gray80
	chr1	12507002	12509201	VPS13D	5.9e-05	+	-0.234465	-0.647698	1.8265	0.718741	gray70			chr1	12276832	12277232	VPS13D	0.00027	+	-0.196204	0.464116	1.98416	-0.66032	gray80
	chr1	12567959	12568059	DHRS3	0.0016	-	0.514573	-0.540568	1.59897	0.802061	gray70			chr1	12277581	12277831	VPS13D	0.00027	+	0.335601	0.0400948	2.13236	0.295506	gray80
	chr1	12568158	12568358	DHRS3	0.0016	-	0.0627358	-1.16993	1.55066	0.955813	gray70			chr1	12282894	12283144	VPS13D	0.00027	+	0.369536	-0.140227	1.56455	0.509763	gray80
	chr1	13778480	13778631	PRDM2	0.013	+	0.652077	-0.736966	1.09913	0.571077	gray70			chr1	12283343	12283444	VPS13D	0.00027	+	0.327732	0.00252512	1.11042	0.325207	gray80
	chr1	16247487	16247687	FBXO42	0.0013	-	-0.192645	-0.584963	3.16546	2.71621	gray70			chr1	12507002	12509201	VPS13D	5.9e-05	+	0.659563	0.470439	2.0913	0.189124	gray80
	chr1	18481331	18481531	KLHDC7A	2.4e-05	+	0.244237	0.356144	2.78493	0.925999	gray70			chr1	12567959	12568059	DHRS3	0.0016	-	0.424989	0.140763	1.85789	0.284227	gray80
	chr1	18482279	18482380	KLHDC7A	2.4e-05	+	0.0976108	0.229482	1.5	2.61471	gray70			chr1	12568158	12568358	DHRS3	0.0016	-	0.449591	0.0205096	1.81403	0.429082	gray80
	chr1	18482729	18482830	KLHDC7A	1.1e-05	+	0.628031	-0.192645	3.08496	0.169925	gray70			chr1	13778480	13778631	PRDM2	0.013	+	0.404739	0.361269	1.36293	0.0434703	gray80
	chr1	21219087	21219337	ECE1	0.0004	-	0.658963	-0.371969	1.87576	0.81255	gray70			chr1	16124732	16125228	EPHA2	0.0028	-	1.28324	0.451477	2.12254	0.831763	gray80
	chr1	21822377	21822827	LDLRAD2	6.9e-05	+	0.610053	-0.222392	0	0	gray70			chr1	16247487	16247687	FBXO42	0.0013	-	0.438982	-1.82115	3.3935	2.26013	gray80
	chr1	21822976	21823076	LDLRAD2	6.9e-05	+	0.953206	0.234465	0	0	gray70			chr1	16393392	16395397	SZRD1	0.00093	+	-0.202316	-0.496991	1.92795	0.294676	gray80
	chr1	21823293	21823444	HSPG2	6.6e-09	-	0.714598	-0.0874628	0.893298	0.714491	gray70			chr1	18481331	18481531	KLHDC7A	2.4e-05	+	-1.53445	-1.95537	3.03747	0.420917	gray80
	chr1	22025686	22025835	LINC00339	0.0017	+	0.741688	-0.214125	1.54221	0.203284	gray70			chr1	18482279	18482380	KLHDC7A	2.4e-05	+	-0.455245	-2.60104	1.73446	2.14579	gray80
	chr1	22490286	22490437	ZBTB40	0.0058	+	0.696608	0.125531	2.5	1	gray70			chr1	18482729	18482830	KLHDC7A	1.1e-05	+	-1.70032	-1.42711	3.30653	-0.273212	gray80
	chr1	22511709	22511860	ZBTB40	0.0049	+	1.57319	0.222392	1.46188	0.0712349	gray70			chr1	20194456	20194556	UBXN10	0.0093	+	1.63539	-0.545362	2.0251	2.18075	gray80
	chr1	22526511	22526612	ZBTB40	0.0083	+	0.716207	-2	1.52074	1.71555	gray70			chr1	21217744	21218441	ECE1	4.2e-05	-	0.238557	-0.276491	2.26387	0.515048	gray80
	chr1	22527859	22528210	ZBTB40	0.002	+	0.0925661	-0.736966	2.13856	1.02106	gray70			chr1	21219087	21219337	ECE1	0.0004	-	-0.307434	-0.589001	2.14125	0.281567	gray80
	chr1	22528858	22528959	ZBTB40	0.0036	+	-1.24393	-2.16993	2.35798	1	gray70			chr1	21219485	21221748	ECE1	0.0004	-	0.132941	-0.168625	2.27163	0.301565	gray80
	chr1	22529058	22529159	ZBTB40	0.0036	+	-0.192645	-2.80735	2.54373	1.08746	gray70			chr1	21822294	21822794	HSPG2	6.6e-09	-	1.31408	0.786639	1.8462	0.527438	gray80
	chr1	23756360	23759614	TCEB3	0.014	+	-1.41504	-1.58496	1.42813	0.657193	gray70			chr1	21822377	21822827	LDLRAD2	6.9e-05	+	0	0	0	0	gray80
	chr1	25228165	25230311	SYF2	4.4e-08	-	1.42884	-1.16993	1.30243	0.565063	gray70			chr1	21822976	21823076	LDLRAD2	6.9e-05	+	0	0	0	0	gray80
	chr1	25232143	25232243	SYF2	4e-06	-	1.89308	-0.736966	1.34072	0.750972	gray70			chr1	21823293	21823444	HSPG2	6.6e-09	-	0.963318	0.766598	1.15218	0.19672	gray80
	chr1	25783713	25784063	MAN1C1	0.00068	+	0.533888	-0.517058	2.17334	0.469485	gray70			chr1	22025686	22025835	LINC00339	0.0017	+	0.113607	0.39896	1.78653	-0.285353	gray80
	chr1	25862807	25862908	PAQR7	5.8e-08	-	-0.0134205	-0.825971	2.16096	0.321928	gray70			chr1	22490286	22490437	ZBTB40	0.0058	+	0.22768	-0.279112	2.7466	0.506792	gray80
	chr1	25862920	25863021	RP1-125I3.2	3.2e-10	+	0.428334	-0.409113	1.29248	2.58496	gray70			chr1	22511709	22511860	ZBTB40	0.0049	+	-0.131553	0.314723	1.72064	-0.446276	gray80
	chr1	25863107	25863357	PAQR7	5.8e-08	-	1.60742	0.549339	0.311465	-0.347923	gray70			chr1	22526511	22526612	ZBTB40	0.0083	+	0.17019	-1.04123	1.7728	1.21142	gray80
	chr1	25863456	25863757	PAQR7	5.8e-08	-	0	0	2.32	0.364997	gray70			chr1	22527859	22528210	ZBTB40	0.002	+	0.732469	0.21982	2.39277	0.512649	gray80
	chr1	26775610	26775869	ARID1A	0.014	+	0	0	1.23697	1	gray70			chr1	22528858	22528959	ZBTB40	0.0036	+	-0.287226	-0.789057	2.60707	0.501831	gray80
	chr1	26797601	26797951	PIGV	5.8e-05	+	1.25054	0.536053	2.14884	0.297681	gray70			chr1	22529058	22529159	ZBTB40	0.0036	+	-0.00678543	-0.60104	2.79034	0.594254	gray80
	chr1	27005463	27005612	FAM46B	0.0019	-	0.395929	0.192645	2.79248	2.41504	gray70			chr1	22644148	22647270	C1QC	0.0015	+	0.039699	-0.611592	0.967136	0.651291	gray80
	chr1	27005759	27006056	FAM46B	0.0019	-	0.514573	-0.485427	3.18462	2.36923	gray70			chr1	23756360	23759614	TCEB3	0.014	+	0.415796	0.284936	1.6913	0.13086	gray80
	chr1	27006400	27006795	FAM46B	0.0019	-	0.158698	0.0874628	3.48864	1.36257	gray70			chr1	25228165	25230311	SYF2	4.4e-08	-	0.272242	0.236405	1.56704	0.035837	gray80
	chr1	28150533	28150633	PTAFR	1.3e-07	-	0.452512	-1.26303	2.55774	-0.884523	gray70			chr1	25232143	25232243	SYF2	4e-06	-	0.461027	0.231172	1.60128	0.229855	gray80
	chr1	28150731	28176611	PTAFR	1.3e-07	-	1.02106	0	0.339036	0.678072	gray70			chr1	25617517	25654270	MAN1C1	9.8e-05	+	1.53102	1.173	1.33233	0.358015	gray80
	chr1	30718935	30719084	MATN1	0.00013	-	0	-1	0	0	gray70			chr1	25783713	25784063	MAN1C1	0.00068	+	1.30017	1.31564	2.41582	-0.015479	gray80
	chr1	30721682	30723488	MATN1	0.00013	-	0.280108	-0.807355	-0.5	-1	gray70			chr1	25862807	25862908	PAQR7	5.8e-08	-	0.64429	0.701702	2.35063	-0.0574114	gray80
	chr1	32207299	32207548	IQCC	0.0016	+	0.329308	-0.847997	2.86123	1.44746	gray70			chr1	25862920	25863021	RP1-125I3.2	3.2e-10	+	1.42911	-0.883261	1.42878	2.31237	gray80
	chr1	32207646	32207993	IQCC	0.0016	+	0.707819	0.0506261	3.56773	-0.716546	gray70			chr1	25863107	25863357	PAQR7	5.8e-08	-	0.394384	1.1916	0.536113	-0.797219	gray80
	chr1	32681704	32681854	SYNC	0.0021	-	0.565063	0	1.39425	1.95842	gray70			chr1	25863456	25863757	PAQR7	5.8e-08	-	0.343768	0.454638	2.55794	-0.11087	gray80
	chr1	32695499	32695998	SYNC	0.00074	-	0.750972	0	1.86148	2.10825	gray70			chr1	26775610	26775869	ARID1A	0.014	+	-0.555058	-1.02663	1.50118	0.471572	gray80
	chr1	32769974	32770124	KIAA1522	0.015	+	1.82254	0.936806	1.02552	-0.371969	gray70			chr1	26794876	26794976	PIGV	5.8e-05	+	1.25688	-0.370409	0.92332	1.62729	gray80
	chr1	34785274	34785425	GJB3	3.7e-05	+	1.58496	1.11548	2.16096	0.321928	gray70			chr1	26797601	26797951	PIGV	5.8e-05	+	1.01239	1.20017	2.39157	-0.187773	gray80
	chr1	34785523	34785673	GJB3	3.7e-05	+	0.906891	0.584963	2.40368	2.80735	gray70			chr1	27005463	27005612	FAM46B	0.0019	-	1.16392	-0.883261	2.97641	2.04718	gray80
	chr1	34785771	34785971	GJB3	3.7e-05	+	1.58496	-1	3.68316	1.55254	gray70			chr1	27005759	27006056	FAM46B	0.0019	-	2.09525	0.15785	3.40054	1.9374	gray80
	chr1	34976552	34976653	RP11-244H3.1	0.00017	-	0.652077	1	2	2	gray70			chr1	27006400	27006795	FAM46B	0.0019	-	2.68984	1.58496	3.61749	1.10488	gray80
	chr1	35506703	35507103	KIAA0319L	8.9e-05	-	0.628031	0.263034	1.90636	0.673001	gray70			chr1	28150533	28150633	PTAFR	1.3e-07	-	0.437839	1.58496	2.68904	-1.14712	gray80
	chr1	35558316	35558466	NCDN	0.00032	+	-0.263034	-1.26303	1.14005	0.280108	gray70			chr1	28150731	28176611	PTAFR	1.3e-07	-	0.256305	0.0942385	0.597038	0.162067	gray80
	chr1	35559205	35560632	NCDN	0.00032	+	1.51457	-0.584963	2.04432	1	gray70			chr1	30718935	30719084	MATN1	0.00013	-	0	0	0	0	gray80
	chr1	35594631	35594781	TFAP2E	3.3e-07	+	1.29768	1	1.85022	1.70044	gray70			chr1	30721682	30723488	MATN1	0.00013	-	0	1	-0.5	-1	gray80
	chr1	36322388	36322489	SH3D21	0.002	+	1.41504	-1	0.660964	0.152003	gray70			chr1	31346753	31364215	ZCCHC17	0.011	+	0.0927462	0.123812	0.704745	-0.0310654	gray80
	chr1	36323891	36323991	SH3D21	0.002	+	2.36923	0	2.29248	0.584963	gray70			chr1	32207299	32207548	IQCC	0.0016	+	-0.158732	-1.13032	3.09917	0.971592	gray80
	chr1	38859623	38859823	RRAGC	0.0023	-	2.94753	1.58496	2.06464	1.48543	gray70			chr1	32207646	32207993	IQCC	0.0016	+	-1.33144	-0.130324	3.81001	-1.20112	gray80
	chr1	39026367	39028837	NDUFS5	0.0023	+	0.70044	1.58496	0.615149	0.415947	gray70			chr1	32681704	32681854	SYNC	0.0021	-	3.605	2.03232	1.58712	1.57268	gray80
[truncated: 16,764 more rows]

## Sheet: S7 Fig
A
		Ratio-SETD7/GAPDH		INPUT-SETD7
[truncated: 4 more rows]
